# Supplementary material for: In vivo and in vitro recombinant systems of a novel variant demonstrate cross-reactive neutralization for the HCV model virus, Norway rat hepacivirus
Source: PLoS Pathog. 2025 Sep 25;21(9):e1013127. doi: 10.1371/journal.ppat.1013127 (PMC12782370; doi:10.1371/journal.ppat.1013127)
Supplement: S9 Table — Each row represents a specific nucleotide variant, detailing the reference (REF) and alternative (ALT) nucleotides, along with functional annotations such as functional class, codon change, and amino acid change (if applicable). Mutation frequencies are provided for individual rats across various time points. The sample identifiers follow the format rXX-Y, where rXX represents the rat ID and Y indicates the week of sample collection. (XLSX) [file ppat.1013127.s012.xlsx]

## Sheet: Sheet1
In vivo and in vitro recombinant systems of novel variant demonstrate cross-reactive neutralization for the HCV model, Norway rat hepacivirus -S9 Table: Next-generation sequencing data rats
This dataset contains Next-Generation Sequencing (NGS) data tracking somatic mutations in rats over multiple time points. Each row represents a specific nucleotide variant, detailing the reference (REF) and alternative (ALT) nucleotides, along with functional annotations such as functional class, codon change, and amino acid change (if applicable). Mutation frequencies are provided for individual…
Nucleotide position	REF	ALT	Functional_Class	Codon_Change	Amino_Acid_Change	r01-1	r01-8	r02-1	r02-8	r17-1	r17-4	r17-8	r17-17	r17-81	r18-1	r18-2	r19-1	r19-4	r19-8	r19-17	r19-81	r20-1	r20-4	r20-8	r20-17	r20-76	r21-1	r21-4	r21-8	r21-17	r21-81	r22-1	r22-4	r22-8	r22-17	r22-81	r23-1	r23-4	r23-8	r23-17	r24-1	r24-4	r24-8	r24-17	r24-74	r45-02	r45-17	r45-52	r46-02
Genomic coordinate of the mutation	Reference nucleotides	Alternative nucleotides	Mutation classification (e.g., silent, missense)	Effect on codon sequence	Effect on protein sequence (if coding region)	Mutation frequency. The sample identifiers follow the format rXX-Y, where rXX represents the rat ID and Y indicates the week of sample collection.
177	A	C	-	-	-	0	0.009737	0	0	0	0	0	0	0	0	0	0	0	0	0	0	0	0	0	0	0	0	0	0	0	0	0	0	0	0	0	0	0	0	0	0	0	0	0	0	0	0	0	0
180	T	C	-	-	-	0	0	0	0.019092	0	0	0	0	0	0	0	0	0	0	0	0	0	0	0	0	0	0	0	0	0	0	0	0	0	0	0	0	0	0	0	0	0	0	0	0	0	0	0	0
208	T	C	-	-	-	0	0	0	0.003904	0	0	0	0	0	0	0	0	0	0	0	0	0	0	0	0	0	0	0	0	0	0	0	0	0	0	0	0	0	0	0	0	0	0	0	0	0	0	0	0
246	G	A	-	-	-	0	0.001875	0	0.003135	0	0	0	0	0	0	0	0	0	0	0	0	0	0	0	0	0	0	0	0	0	0	0	0	0	0	0	0	0	0	0	0	0	0	0	0	0	0	0	0
270	G	A	-	-	-	0	0.001963	0.00298	0.002139	0	0	0	0	0	0	0	0	0	0	0	0	0	0	0	0	0	0	0	0	0	0	0	0	0	0	0	0	0	0	0	0	0	0	0	0	0	0	0	0
301	T	A	-	-	-	0.002567	0	0.002494	0	0	0	0	0	0	0	0	0	0	0	0	0	0	0	0	0	0	0	0	0	0	0	0	0	0	0	0	0	0	0	0	0	0	0	0	0	0	0	0	0
301	T	C	-	-	-	0	0.003038	0	0.002742	0	0	0	0	0	0	0	0	0	0	0	0	0	0	0	0	0	0	0	0	0	0	0	0	0	0	0	0	0	0	0	0	0	0	0	0	0	0	0	0
324	G	A	-	-	-	0	0.003849	0.002356	0.002419	0	0	0	0	0	0	0	0	0	0	0	0	0	0	0	0	0	0	0	0	0	0	0	0	0	0	0	0	0	0	0	0	0	0	0	0	0	0	0	0
326	G	A	-	-	-	0	0	0	0.003333	0	0	0	0	0	0	0	0	0	0	0	0	0	0	0	0	0	0	0	0	0	0	0	0	0	0	0	0	0	0	0	0	0	0	0	0	0	0	0	0
370	C	T	-	-	-	0	0	0	0.003161	0	0	0	0	0	0	0	0	0	0	0	0	0	0	0	0	0	0	0	0	0	0	0	0	0	0	0	0	0	0	0	0	0	0	0	0	0	0	0	0
374	G	A	-	-	-	0	0.001812	0	0	0	0	0	0	0	0	0	0	0	0	0	0	0	0	0	0	0	0	0	0	0	0	0	0	0	0	0	0	0	0	0	0	0	0	0	0	0	0	0	0
376	A	G	-	-	-	0	0	0	0.00339	0	0	0	0	0	0	0	0	0	0	0	0	0	0	0	0	0	0	0	0	0	0	0	0	0	0	0	0	0	0	0	0	0	0	0	0	0	0	0	0
388	G	T	-	-	-	0	0	0	0	0.003771	0.00374	0.004409	0	0.003583	0.00312	0	0.004715	0.003658	0.004039	0.004252	0	0.003795	0	0.004452	0.005037	0	0.002939	0.003352	0.003698	0	0	0.004389	0.003807	0.004501	0.004585	0	0	0.002642	0.00395	0.004246	0	0.004916	0.003421	0	0	0	0	0	0
392	C	T	-	-	-	0	0	0	0	0	0	0	0	0	0	0	0	0	0	0	0	0	0	0	0	0	0	0	0	0	0	0	0	0	0	0	0	0	0	0	0.003893	0	0	0	0	0	0	0	0
395	A	G	-	-	-	0	0	0	0	0	0	0	0	0	0	0	0	0	0	0	0	0	0	0	0	0	0	0	0	0	0	0	0	0	0	0	0	0	0	0	0	0	0	0	0	0	0	0	0
397	C	T	-	-	-	0	0	0	0	0	0	0	0	0	0	0	0	0	0	0	0	0	0	0	0	0	0	0	0	0	0	0	0	0	0	0	0	0	0	0	0	0	0	0	0	0	0	0	0
404	G	T	-	-	-	0	0	0	0	0.004503	0	0.003093	0	0	0.003157	0	0.004357	0	0.002779	0	0	0	0.003674	0.003668	0	0	0.007003	0.005346	0.004631	0	0	0	0.005864	0.005149	0	0	0.002389	0.003682	0.003705	0	0.00964	0	0	0	0	0	0	0	0
409	A	G	-	-	-	0	0	0	0	0	0	0	0	0	0	0	0	0	0	0	0	0	0	0	0	0	0	0	0	0	0	0	0	0	0	0	0	0	0.001718	0	0	0	0	0	0	0	0	0	0
411	C	T	-	-	-	0	0	0	0	0	0	0	0	0	0	0	0	0	0	0	0	0	0	0	0.00275	0	0	0	0	0	0	0	0	0	0	0	0	0	0	0	0	0	0	0	0	0	0	0	0
413	G	A	-	-	-	0	0	0	0	0	0	0	0	0	0	0	0	0	0	0	0	0	0	0	0	0	0	0	0.001643	0	0	0	0	0	0	0	0	0	0	0	0	0	0	0	0	0	0	0	0
419	C	T	-	-	-	0	0	0	0	0	0	0.002491	0	0	0	0	0	0	0	0	0	0	0	0	0	0	0	0	0	0	0	0	0	0	0	0	0	0	0	0	0	0	0	0	0	0	0	0	0
424	C	T	-	-	-	0	0	0	0	0	0	0	0	0	0	0	0	0	0	0	0	0	0	0	0	0	0	0	0	0	0	0	0	0	0	0	0	0	0	0	0	0	0	0	0	0	0	0	0
426	C	T	-	-	-	0	0	0	0	0	0	0	0	0	0	0	0	0	0	0	0	0	0	0.001341	0	0	0	0	0	0	0	0	0	0	0	0	0	0	0	0	0	0	0	0	0.001975	0	0	0	0
427	A	T	-	-	-	0	0	0	0	0	0	0	0	0	0	0	0	0	0	0	0	0	0	0	0.001587	0	0	0	0	0	0	0	0	0	0	0	0	0	0	0	0	0	0	0	0	0	0	0	0
428	G	A	-	-	-	0	0	0	0	0	0	0	0	0	0	0	0	0	0	0	0	0	0	0	0	0	0	0	0	0	0	0	0	0	0	0	0	0	0	0	0	0	0	0	0	0	0	0	0
428	G	C	-	-	-	0	0	0	0	0	0	0	0	0	0	0	0	0	0	0	0	0	0	0	0.002683	0	0	0	0	0	0	0	0	0	0	0	0	0	0	0	0	0	0	0	0	0	0	0	0
429	C	G	-	-	-	0	0	0	0	0	0	0	0	0	0	0	0	0	0	0	0	0	0	0	0	0	0	0	0	0	0	0	0	0	0	0	0	0	0	0	0	0	0	0	0	0	0	0	0
430	C	T	-	-	-	0	0	0	0	0	0	0	0	0	0	0	0	0	0	0	0	0	0	0.001287	0	0	0	0	0	0	0	0	0	0	0	0	0	0	0	0	0	0	0	0	0	0	0	0	0
431	T	C	-	-	-	0	0	0	0	0	0	0	0	0	0	0	0	0	0	0	0	0	0	0	0	0	0	0	0	0	0	0	0	0	0	0	0	0	0	0	0	0	0	0.001548	0	0	0	0	0
439	G	T	-	-	-	0	0	0	0	0.001676	0	0.001234	0	0	0.001565	0	0.001343	0	0	0	0	0	0.001672	0.001783	0	0	0.003258	0.002555	0.002183	0	0	0	0.002423	0.002505	0	0	0.001167	0.002188	0.001735	0	0.002934	0	0	0	0	0	0	0	0
442	A	G	-	-	-	0	0	0	0	0	0	0	0	0	0	0	0	0	0	0	0	0	0	0.001213	0	0	0	0	0	0	0	0	0	0	0	0	0	0	0	0	0	0	0	0	0	0	0	0	0
442	A	T	-	-	-	0	0	0	0	0	0	0	0	0	0	0	0	0	0	0	0	0	0	0	0	0	0.001312	0	0	0	0	0	0	0	0	0	0	0	0	0	0	0	0	0	0	0	0	0	0
444	G	A	-	-	-	0	0	0	0	0	0	0	0	0	0	0	0	0	0	0	0	0.001596	0	0	0	0	0	0	0	0	0	0	0	0	0	0	0	0	0	0	0	0	0	0	0	0	0	0	0
449	T	A	-	-	-	0	0	0	0	0	0	0	0	0	0	0	0	0	0	0	0	0	0	0	0	0	0	0	0	0	0	0	0	0	0	0	0	0	0	0	0	0	0	0	0	0	0	0	0
454	A	G	-	-	-	0	0	0	0	0	0	0	0	0	0	0	0.008992	0	0	0	0	0	0	0	0	0	0	0	0	0	0	0	0	0	0	0	0	0	0	0	0	0	0	0	0	0	0	0	0
460	G	A	-	-	-	0	0	0	0	0	0	0	0	0	0	0	0	0	0	0	0	0	0	0	0.001886	0	0	0	0	0	0	0	0	0	0	0	0	0	0	0	0	0	0	0	0	0	0	0	0
460	G	T	-	-	-	0	0	0	0	0	0	0	0	0	0	0	0	0	0	0	0	0	0	0	0	0	0.001726	0	0	0	0	0	0	0	0	0	0	0	0.001553	0	0	0	0	0	0	0	0	0	0
465	G	A	-	-	-	0	0	0	0	0	0	0	0	0	0	0.001599	0	0	0	0	0	0	0	0	0	0	0	0	0	0	0	0	0	0	0	0	0	0	0	0	0	0	0	0	0	0	0	0	0
469	C	T	-	-	-	0	0	0	0	0	0	0.003039	0	0	0	0	0	0	0	0	0	0	0	0	0	0	0.000976	0	0	0	0	0	0	0	0	0	0	0	0	0	0	0	0	0	0	0	0	0	0
470	C	T	-	-	-	0	0	0	0	0	0	0	0	0	0.00111	0	0.00141	0	0	0	0	0	0	0.001132	0	0	0.001882	0	0	0	0	0	0	0.001303	0	0	0.0013	0.001252	0.001103	0	0.001697	0	0	0	0	0	0	0	0
473	T	C	-	-	-	0	0	0	0	0	0	0	0	0	0	0	0	0	0	0	0	0	0	0	0	0	0	0	0.002025	0	0	0	0	0	0	0	0	0	0	0	0	0	0	0	0	0	0	0	0
474	G	A	-	-	-	0	0	0	0	0	0	0	0	0	0	0.002635	0	0	0	0	0	0	0	0	0	0	0	0	0	0	0	0	0	0	0	0	0	0	0	0	0	0	0	0	0	0	0	0	0
480	C	T	-	-	-	0	0	0	0	0	0	0.001627	0	0	0	0	0	0	0	0	0	0	0	0	0	0	0	0	0.001596	0	0	0	0	0	0	0	0	0.001812	0.001295	0	0.001445	0	0	0	0	0	0	0	0
481	A	G	-	-	-	0	0	0	0	0	0	0	0	0	0	0	0	0	0	0	0	0	0	0	0	0	0	0	0	0	0	0	0	0	0	0	0	0	0	0	0	0	0	0	0	0	0	0	0
482	T	C	-	-	-	0	0	0	0	0	0	0	0	0	0	0	0.009981	0	0	0	0	0	0	0	0	0	0	0	0	0	0	0	0	0	0.001976	0	0	0	0	0	0	0	0	0	0	0	0	0	0
483	C	T	-	-	-	0	0	0	0	0	0	0	0	0.00124	0	0	0	0	0	0	0	0	0	0	0.001741	0.001902	0	0	0.001834	0	0.002735	0	0	0	0	0	0	0	0	0	0.001253	0	0.002631	0	0	0	0	0	0
484	T	C	-	-	-	0	0	0	0	0	0	0	0	0.001377	0	0	0	0	0.008083	0	0	0	0	0.001224	0.003445	0.002272	0	0	0.003329	0	0	0	0	0.001321	0	0.001797	0	0	0.00197	0.002853	0	0.001672	0.002346	0.002033	0	0	0	0	0
487	G	A	MISSENSE	atG/atA	M1I	0	0	0	0	0	0	0	0	0	0	0	0	0	0	0	0	0	0	0	0	0	0	0	0.001649	0	0	0	0	0	0	0	0	0	0.001246	0	0.001634	0	0	0	0	0	0	0	0
491	T	C	MISSENSE	Tgc/Cgc	C3R	0	0	0	0	0	0	0.002532	0	0	0	0	0	0	0	0	0	0	0	0	0.002215	0	0	0	0	0	0	0	0	0	0	0	0	0	0	0	0	0	0	0	0	0	0	0	0
491	T	G	MISSENSE	Tgc/Ggc	C3G	0	0	0	0	0	0	0	0	0	0	0	0	0	0	0	0	0	0	0	0.003038	0	0	0	0	0	0	0	0	0	0	0	0	0	0	0	0	0	0	0	0	0	0	0	0
492	G	T	MISSENSE	tGc/tTc	C3F	0	0	0	0	0	0	0	0	0	0	0	0	0	0.006703	0	0	0	0	0	0	0	0	0	0	0	0	0	0	0	0	0	0	0	0	0	0	0	0	0	0	0	0	0	0
493	C	T	SILENT	tgC/tgT	C3	0	0	0	0	0	0	0	0	0	0	0	0	0	0	0	0	0	0	0	0	0	0	0	0	0	0	0	0	0.001358	0	0	0	0	0	0	0	0	0	0	0	0	0	0	0
495	A	T	MISSENSE	aAt/aTt	N4I	0	0	0	0	0	0	0	0	0	0	0	0	0	0	0	0	0	0	0	0	0	0	0	0	0	0	0	0	0	0	0	0	0	0	0	0	0	0	0	0	0	0	0	0
496	T	C	SILENT	aaT/aaC	N4	0	0	0	0	0	0	0	0	0	0	0	0	0	0	0	0	0	0	0	0	0	0	0	0	0	0	0	0	0	0	0	0	0	0	0	0	0	0	0	0	0	0	0	0
497	C	T	MISSENSE	Ctc/Ttc	L5F	0	0	0	0	0	0	0.0046	0	0	0	0.001956	0	0	0	0	0	0	0	0	0	0	0	0	0	0	0	0	0	0	0	0	0	0	0	0	0	0	0	0	0	0	0	0	0
498	T	A	MISSENSE	cTc/cAc	L5H	0	0	0	0	0	0	0	0	0	0	0	0	0	0	0	0	0	0	0	0	0	0	0	0	0	0	0	0	0	0	0	0	0	0	0	0	0	0	0	0	0	0.002547	0	0
499	C	T	SILENT	ctC/ctT	L5	0	0	0	0	0	0	0.001686	0	0.00188	0	0	0	0.001675	0	0	0	0	0	0	0	0.004095	0	0	0	0	0	0	0	0	0	0	0	0.007623	0.001295	0.001686	0	0	0.001891	0	0.002202	0.00181	0.003915	0	0.002026
500	T	C	MISSENSE	Ttt/Ctt	F6L	0	0	0	0	0	0.00292	0	0	0.001286	0	0	0	0	0.006582	0	0	0	0.004265	0	0.006872	0	0	0	0	0	0.002152	0	0	0	0.005242	0.003104	0	0	0.003636	0	0.002405	0	0	0.003229	0.002298	0	0.002585	0	0
502	T	C	SILENT	ttT/ttC	F6	0	0	0	0	0	0	0	0	0.002877	0	0	0	0	0	0	0	0	0	0	0	0.004883	0	0	0	0	0.002894	0	0	0	0	0.002906	0	0	0	0	0	0	0.002761	0	0	0	0	0	0
503	T	C	MISSENSE	Ttc/Ctc	F7L	0	0	0	0	0	0	0	0	0	0	0	0.009567	0	0	0	0	0	0	0	0	0	0	0	0	0	0	0	0	0	0	0	0	0	0	0	0	0	0	0	0	0	0	0	0
504	T	C	MISSENSE	tTc/tCc	F7S	0	0	0	0.002985	0	0.002549	0	0	0	0	0	0	0.002399	0	0	0	0	0	0	0	0	0.002667	0	0	0	0.003082	0.002584	0	0	0	0.00351	0	0	0	0.003188	0	0	0	0.003189	0	0	0	0	0
505	C	T	SILENT	ttC/ttT	F7	0	0	0	0.001955	0.011736	0	0.002115	0.002836	0.001877	0.188641	0.003206	0.022789	0	0	0	0.002404	0	0.001743	0	0	0.001714	0.001657	0	0	0.001636	0.177909	0	0	0.003337	0	0.002716	0	0	0.001962	0.001589	0.001371	0.002302	0.002511	0.001726	0.003308	0.001572	0	0	0.002214
508	C	T	SILENT	aaC/aaT	N8	0	0	0	0	0	0	0.002904	0	0.001517	0	0	0	0	0.021936	0	0	0	0	0	0	0.002658	0	0	0	0	0	0	0	0.001869	0	0	0	0	0	0	0	0	0	0	0	0	0.002205	0	0
511	C	T	SILENT	ttC/ttT	F9	0	0	0	0	0	0	0.002541	0	0	0	0	0	0.001397	0	0	0	0.003644	0	0	0	0	0	0	0	0	0	0	0	0	0	0	0	0.00165	0	0	0.001306	0	0.001255	0	0	0	0	0	0
514	T	C	SILENT	ccT/ccC	P10	0	0	0	0	0	0	0	0	0	0	0	0	0	0	0	0	0	0	0	0.0025	0	0	0	0	0	0	0	0	0	0	0	0	0	0	0	0	0	0	0	0	0	0	0	0
515	T	G	MISSENSE	Tcc/Gcc	S11A	0	0	0	0	0	0	0	0	0.002267	0	0	0	0	0	0	0.003933	0	0	0	0	0.003351	0	0	0	0	0.003364	0	0	0	0	0	0	0	0	0	0	0	0	0	0.003937	0.003029	0.00324	0	0
517	C	T	SILENT	tcC/tcT	S11	0	0	0	0	0	0	0.001393	0	0	0	0	0	0	0	0	0	0	0	0	0	0	0	0.001486	0	0	0	0	0	0	0	0	0	0	0	0	0.00212	0	0	0	0	0	0	0	0
519	C	A	MISSENSE	aCa/aAa	T12K	0	0	0	0	0	0	0	0	0	0	0	0	0	0	0.004928	0	0	0.003098	0	0	0	0	0	0.004237	0	0	0.004461	0.003239	0	0	0	0	0.002893	0	0	0	0	0	0	0	0	0	0	0
526	A	G	SILENT	aaA/aaG	K14	0	0	0	0	0	0	0	0	0	0	0	0	0.065916	0	0	0	0	0	0	0	0	0	0	0	0	0	0	0	0	0	0	0	0	0	0	0	0	0	0	0	0	0	0	0
528	A	C	MISSENSE	aAc/aCc	N15T	0	0	0	0.013985	0	0	0	0	0	0	0	0	0	0	0	0	0	0	0	0	0	0	0	0	0	0	0	0	0	0.019077	0	0	0	0	0	0	0	0	0	0	0	0	0	0
529	C	A	MISSENSE	aaC/aaA	N15K	0	0	0	0	0.003656	0.002714	0	0	0.00241	0.002459	0.002886	0	0	0	0	0	0	0	0	0	0	0	0	0	0	0.002793	0	0	0	0	0.00386	0.00268	0	0.002683	0	0.002576	0	0	0	0.002792	0.001983	0.00235	0	0
529	C	T	SILENT	aaC/aaT	N15	0	0	0	0	0	0	0	0	0.002074	0	0	0	0	0	0	0.005193	0	0	0	0.002802	0	0	0	0	0	0.00767	0	0	0	0	0	0	0	0.004138	0	0	0	0	0.002818	0	0	0	0	0
530	C	A	MISSENSE	Caa/Aaa	Q16K	0	0	0	0	0.001824	0	0.004246	0	0	0	0	0.002213	0	0.001538	0	0	0	0.002728	0.002563	0	0	0.001585	0	0.002853	0	0	0	0.00173	0.002891	0	0	0	0	0.002636	0	0.004228	0	0	0	0	0	0	0	0
531	A	T	MISSENSE	cAa/cTa	Q16L	0	0	0	0	0	0	0	0	0	0	0	0	0	0	0	0	0	0	0	0	0	0	0	0	0	0	0	0	0	0	0	0	0	0.002964	0	0	0	0	0	0	0	0	0	0
532	A	G	SILENT	caA/caG	Q16	0	0	0	0	0	0	0.002108	0	0	0	0	0	0.001653	0	0	0	0	0	0.002297	0	0	0	0	0	0	0	0	0	0	0	0	0	0	0	0	0	0	0	0	0	0	0.002034	0	0
533	A	C	MISSENSE	Aca/Cca	T17P	0	0	0	0	0	0	0.003189	0	0	0	0	0	0	0	0	0	0	0	0	0	0	0	0	0	0	0	0	0	0	0	0	0	0	0	0	0	0	0	0	0	0	0	0	0
533	A	T	MISSENSE	Aca/Tca	T17S	0	0	0	0	0	0	0	0	0	0	0	0.021525	0	0	0	0	0	0	0	0	0	0	0	0	0	0	0	0	0	0	0	0	0	0	0	0	0	0	0	0	0	0	0	0
535	A	G	SILENT	acA/acG	T17	0	0	0	0	0	0	0	0	0	0	0	0	0	0	0.00235	0	0	0	0.001782	0	0	0	0	0	0	0	0	0	0	0	0	0	0	0	0	0	0	0	0	0	0	0	0	0
537	A	T	MISSENSE	aAa/aTa	K18I	0	0	0	0	0	0	0	0	0	0	0	0	0	0	0	0	0.003405	0	0	0	0	0	0	0	0	0	0	0	0	0	0	0	0	0	0	0	0	0	0	0	0	0	0	0
538	A	G	SILENT	aaA/aaG	K18	0	0	0	0	0	0	0	0	0	0	0	0	0	0	0	0	0	0	0	0	0	0	0	0	0	0	0	0	0	0	0	0	0	0	0	0	0	0	0	0	0	0	0	0
539	A	G	MISSENSE	Agt/Ggt	S19G	0	0	0	0	0	0	0	0	0	0	0	0	0	0	0	0	0.010011	0	0	0	0	0	0	0	0	0	0	0	0	0	0	0	0	0	0	0	0	0	0	0	0	0	0	0
539	A	T	MISSENSE	Agt/Tgt	S19C	0	0	0	0	0	0	0	0	0	0	0	0	0	0	0	0	0	0	0	0.003582	0	0	0	0	0	0	0	0	0	0	0	0	0	0	0	0	0	0	0	0	0	0	0	0
540	G	A	MISSENSE	aGt/aAt	S19N	0	0	0	0	0	0	0	0	0	0	0	0	0	0	0	0	0	0	0	0	0	0	0	0.00193	0	0	0	0	0	0	0	0	0	0	0	0	0	0	0	0	0	0	0	0
540	G	T	MISSENSE	aGt/aTt	S19I	0	0	0	0	0	0	0	0	0	0	0	0	0	0	0	0	0.005558	0	0	0	0	0	0	0	0	0	0	0	0	0	0	0	0	0	0	0	0	0	0	0	0	0	0	0
541	T	C	SILENT	agT/agC	S19	0	0	0	0	0	0	0	0	0	0	0	0	0.007777	0	0	0	0	0	0	0.007608	0	0	0.005725	0	0	0	0	0	0	0	0	0	0	0	0	0	0	0	0	0	0	0	0.016615	0
541	T	G	MISSENSE	agT/agG	S19R	0	0	0	0	0	0	0	0	0	0	0	0	0	0	0	0	0	0	0	0.005565	0	0	0	0	0	0	0	0	0	0	0	0	0	0	0	0	0	0	0	0	0	0	0	0
543	T	C	MISSENSE	gTg/gCg	V20A	0	0	0	0	0	0	0	0	0	0	0	0	0	0.006093	0	0	0	0	0	0	0	0	0	0	0	0	0	0	0.003022	0	0	0	0	0	0	0	0	0	0	0	0	0	0	0
544	G	A	SILENT	gtG/gtA	V20	0	0	0	0	0	0	0	0	0.01249	0	0	0	0	0	0	0.00278	0	0	0	0	0	0	0	0	0	0	0	0	0	0	0.003529	0	0	0	0	0	0	0	0	0.001831	0	0	0	0
547	C	T	SILENT	ctC/ctT	L21	0	0	0	0	0	0	0	0	0	0	0	0	0	0.006188	0	0.004578	0.004623	0	0	0	0	0	0	0	0	0.002631	0	0	0	0	0	0	0	0.002542	0	0	0	0	0	0	0	0.173765	0	0
548	C	T	MISSENSE	Cac/Tac	H22Y	0	0	0	0	0	0	0	0	0	0	0	0	0	0	0	0	0	0	0	0	0	0	0	0	0	0	0	0	0.001496	0	0	0	0	0	0	0.001801	0	0	0	0	0	0	0	0
550	C	T	SILENT	caC/caT	H22	0	0	0	0	0	0	0	0	0	0	0	0	0	0	0	0	0	0	0	0	0.003874	0	0	0	0	0	0	0	0	0	0	0	0	0	0.002185	0	0	0	0	0	0	0	0	0
551	C	A	MISSENSE	Ctg/Atg	L23M	0	0	0	0	0	0	0	0	0	0	0	0	0	0	0	0	0	0	0	0	0	0	0	0	0	0	0	0	0	0	0	0	0	0	0	0	0	0	0	0	0	0	0	0
551	C	T	SILENT	Ctg/Ttg	L23	0	0	0	0	0	0	0	0	0	0	0.002407	0	0	0	0	0.002493	0	0.001612	0.001185	0	0.003017	0	0	0	0	0	0	0	0.002377	0.002474	0	0	0.001794	0.001582	0	0	0	0.001405	0	0	0	0	0.983983	0
552	T	A	MISSENSE	cTg/cAg	L23Q	0	0	0	0	0	0	0	0	0.003945	0	0	0	0	0	0	0.00431	0	0	0	0	0.005299	0	0	0	0	0.003029	0	0	0	0	0.004548	0	0	0	0	0	0	0	0	0.007569	0.005694	0.010458	0	0.004053
553	G	A	SILENT	ctG/ctA	L23	0	0.001465	0	0.002032	0	0	0	0.001914	0.001514	0	0	0	0	0	0	0.031329	0	0	0.001114	0.002633	0.005295	0.001159	0	0.001627	0	0.002323	0	0	0	0.002213	0.003783	0	0	0.001607	0	0	0	0.001284	0.002099	0.002755	0	0.001553	0	0
553	G	C	SILENT	ctG/ctC	L23	0	0	0	0	0	0	0	0	0.003822	0	0	0	0	0	0.00142	0.004198	0	0	0	0	0.006941	0	0	0	0.002058	0.003068	0	0	0	0.001297	0.004133	0	0	0	0.002345	0	0.00189	0	0.001227	0.007507	0.005514	0.010426	0	0.003964
553	G	T	SILENT	ctG/ctT	L23	0	0	0	0	0	0	0	0	0	0	0	0	0	0	0	0	0	0	0	0	0	0	0	0	0	0	0	0	0	0	0	0	0.003448	0	0	0	0	0	0	0	0	0	0	0
554	T	A	MISSENSE	Tgg/Agg	W24R	0	0	0	0	0	0	0	0	0.004099	0	0	0	0	0	0	0.004441	0	0	0	0	0.005521	0	0	0	0	0.003313	0	0	0	0	0.004404	0	0	0	0	0	0.002344	0	0	0.007767	0.005937	0.010378	0	0.004132
554	T	C	MISSENSE	Tgg/Cgg	W24R	0	0	0	0	0	0	0	0	0	0	0	0	0	0.007696	0	0	0	0	0	0	0	0	0	0	0	0	0	0	0	0	0	0	0	0	0	0	0	0	0	0	0	0	0	0
555	G	A	NONSENSE	tGg/tAg	W24*	0	0	0	0	0	0	0	0	0	0	0	0	0	0	0	0	0	0	0	0	0	0	0	0	0	0	0	0	0	0	0	0.001213	0	0	0	0.001325	0	0	0	0	0	0	0	0
557	T	C	MISSENSE	Tgg/Cgg	W25R	0	0	0	0	0	0	0	0	0	0	0	0	0	0	0	0	0	0	0	0.005174	0	0	0	0	0	0	0	0	0	0	0	0	0	0	0	0	0	0	0	0	0	0	0	0
560	A	G	MISSENSE	Agc/Ggc	S26G	0	0	0	0	0	0	0	0	0	0	0	0	0	0	0	0	0	0	0	0	0	0	0	0	0	0	0	0	0	0	0	0	0	0	0	0	0	0	0	0	0	0	0	0.007853
561	G	A	MISSENSE	aGc/aAc	S26N	0	0	0	0	0	0.001922	0	0	0	0	0	0	0	0.002516	0	0	0	0	0	0	0.003509	0	0	0	0	0	0	0	0	0	0	0	0	0	0	0	0	0	0	0	0	0	0	0
562	C	T	SILENT	agC/agT	S26	0	0	0	0	0	0.002073	0	0	0.696347	0	0	0	0	0	0	0.003956	0	0	0.001507	0.00304	0.013067	0	0	0	0	0	0	0	0	0	0.003174	0	0	0	0	0.001654	0	0	0.002999	0	0	0	0	0
563	T	C	SILENT	Ttg/Ctg	L27	0	0	0	0	0	0	0	0	0	0	0	0	0	0	0	0	0	0	0	0	0	0	0	0	0	0	0	0	0	0	0	0	0	0	0	0	0	0	0	0	0	0	0	0
577	G	A	SILENT	gtG/gtA	V31	0	0	0	0	0	0	0	0	0	0	0	0	0	0	0	0	0	0	0	0	0	0	0	0	0	0	0	0	0	0	0	0	0	0	0	0	0	0	0	0	0	0	0	0
580	T	C	SILENT	tgT/tgC	C32	0	0	0	0	0	0	0	0	0	0	0	0	0	0	0	0	0	0	0	0	0	0	0	0	0	0	0	0	0	0	0	0	0	0	0	0	0	0	0	0	0	0	0	0
583	C	T	SILENT	ggC/ggT	G33	0	0.002144	0	0.002882	0	0	0	0	0.001685	0	0	0	0.002625	0.007906	0	0	0	0	0	0.004523	0.003752	0	0	0	0	0.003298	0.001668	0.009225	0.001779	0	0.00718	0	0	0.001765	0.017396	0.001637	0	0.004657	0.002588	0.002775	0	0.004241	0	0
584	G	A	MISSENSE	Gtg/Atg	V34M	0	0	0	0	0	0	0.001631	0	0	0	0	0	0	0	0	0	0	0	0	0	0	0	0	0	0	0	0	0	0	0	0	0	0.001277	0	0	0	0	0	0	0	0	0	0	0
586	G	A	SILENT	gtG/gtA	V34	0	0	0	0	0	0	0	0	0	0	0	0	0	0	0	0	0	0	0	0	0	0	0	0	0	0	0	0.001629	0	0	0	0.001343	0	0	0	0.001599	0	0	0	0	0	0	0	0
587	G	A	MISSENSE	Gtg/Atg	V35M	0	0	0	0	0	0	0.002541	0	0	0	0	0	0	0	0	0	0	0	0	0	0	0	0	0	0	0	0	0	0	0	0	0	0	0	0	0	0	0	0	0	0	0	0	0
588	T	C	MISSENSE	gTg/gCg	V35A	0	0	0	0	0	0	0	0	0	0	0	0.019304	0	0	0	0	0	0	0	0	0	0	0	0	0	0	0	0	0	0	0	0	0	0	0	0	0	0	0	0	0	0	0	0
589	G	A	SILENT	gtG/gtA	V35	0	0	0	0	0	0	0.002051	0	0.00205	0	0	0	0.002781	0	0	0.008085	0.00415	0	0	0	0.003951	0	0	0.002592	0	0	0	0	0.002421	0	0.005032	0	0	0	0	0	0	0	0	0.003798	0	0	0	0
592	G	A	MISSENSE	atG/atA	M36I	0	0	0	0	0	0	0	0	0	0	0.001974	0	0	0	0	0	0	0	0	0	0	0	0	0	0	0	0	0	0	0	0	0	0	0	0	0	0	0	0	0	0	0	0	0
593	T	C	MISSENSE	Tcc/Ccc	S37P	0	0	0	0	0	0	0.002596	0	0	0	0	0	0	0	0	0	0	0	0.001948	0	0	0	0	0.00243	0	0	0	0	0	0	0	0	0	0.002346	0	0	0	0	0	0	0	0	0	0
595	C	A	SILENT	tcC/tcA	S37	0	0	0	0	0	0	0	0	0	0	0	0	0	0	0	0	0	0	0	0	0	0.001855	0	0	0	0	0	0	0	0	0	0	0	0.00161	0	0.00223	0	0	0	0	0	0	0	0
595	C	T	SILENT	tcC/tcT	S37	0	0	0	0	0	0	0	0.002392	0	0	0	0	0	0	0	0	0	0	0	0	0.003548	0.001905	0	0.00191	0	0	0	0	0.002317	0.00248	0.004851	0	0	0.00161	0.001774	0	0	0	0.002203	0.001803	0	0	0	0
598	G	A	SILENT	aaG/aaA	K38	0	0	0	0	0	0	0	0	0	0	0	0	0	0	0	0	0	0	0	0	0	0	0	0	0	0.002476	0	0	0	0	0	0	0	0	0.008548	0	0	0	0	0.002129	0	0	0	0
601	C	T	SILENT	ccC/ccT	P39	0	0	0	0	0	0.001496	0.003135	0	0.002464	0	0.003278	0	0.00241	0	0	0.002466	0	0.002392	0.001856	0	0.004354	0.001475	0	0	0.003167	0.002751	0	0	0.001501	0	0	0	0.00315	0	0.002477	0.001377	0	0.002509	0.002254	0.002615	0	0	0	0
602	G	A	MISSENSE	Gtc/Atc	V40I	0	0	0	0	0	0	0	0	0.002116	0	0	0	0	0	0	0	0	0	0	0.005278	0	0	0	0	0	0	0	0	0	0	0	0	0	0	0	0	0	0	0	0	0	0	0	0
603	T	C	MISSENSE	gTc/gCc	V40A	0	0	0	0	0	0	0	0	0	0	0	0.018587	0	0	0	0	0	0	0	0	0	0	0	0	0	0	0	0	0	0	0	0	0	0	0	0	0	0	0	0	0	0	0	0
604	C	T	SILENT	gtC/gtT	V40	0	0.003673	0	0	0	0	0.004486	0	0.006174	0	0	0	0.003708	0.007186	0	0.003352	0	0	0.001474	0	0.007152	0	0.003297	0	0.031372	0.008283	0	0	0.00295	0.005558	0.004531	0	0.001852	0.001826	0	0	0	0.002285	0.005718	0.006339	0	0.182568	0.003073	0.002243
605	C	T	MISSENSE	Cgc/Tgc	R41C	0	0	0	0	0	0	0	0	0	0	0	0	0	0	0.001681	0	0	0	0	0	0	0	0	0	0	0	0	0	0	0	0	0	0	0	0	0	0	0	0	0	0	0	0	0
607	C	A	SILENT	cgC/cgA	R41	0	0	0	0	0	0	0	0	0	0	0	0	0	0	0	0	0	0	0	0	0	0	0	0	0	0	0	0	0	0	0	0	0	0	0	0	0	0	0	0	0	0	0	0
607	C	T	SILENT	cgC/cgT	R41	0	0	0	0	0	0	0	0	0	0	0	0	0	0	0	0	0	0	0	0	0.003768	0	0	0.010705	0	0	0	0	0.003351	0	0	0	0	0	0	0	0	0	0	0.009369	0	0	0	0
608	C	T	MISSENSE	Ccg/Tcg	P42S	0	0	0	0	0	0	0.00262	0	0	0	0	0	0	0	0	0	0	0	0	0	0	0	0	0	0	0.005305	0	0	0	0	0	0	0	0	0	0	0	0	0.004492	0	0	0	0	0
610	G	A	SILENT	ccG/ccA	P42	0	0	0	0	0	0	0	0	0	0	0	0	0	0	0	0	0	0	0.0019	0	0	0	0	0	0	0	0	0	0	0	0	0	0	0.001428	0	0	0	0	0	0	0	0	0	0
611	G	A	MISSENSE	Ggc/Agc	G43S	0	0	0	0	0	0	0.003505	0	0	0	0	0	0	0	0	0	0	0	0	0	0	0	0	0	0	0	0	0	0	0	0	0	0	0	0	0	0	0	0	0	0	0	0	0
613	C	T	SILENT	ggC/ggT	G43	0	0	0	0	0	0	0.003041	0	0	0	0	0	0	0	0	0	0	0	0	0	0	0	0	0	0	0	0	0	0	0	0	0	0	0	0	0	0	0	0	0	0	0	0	0
614	C	A	MISSENSE	Cag/Aag	Q44K	0	0	0	0	0	0	0	0	0	0	0	0	0	0	0	0	0	0	0	0	0	0	0	0	0	0	0	0.002546	0	0	0	0	0	0	0	0	0	0	0	0	0	0	0	0
615	A	G	MISSENSE	cAg/cGg	Q44R	0	0	0	0	0	0	0	0	0	0	0	0	0	0	0	0	0.010115	0	0	0	0	0	0	0	0	0	0	0	0	0	0	0	0	0	0	0	0	0	0	0	0	0	0	0
616	G	A	SILENT	caG/caA	Q44	0	0	0	0	0	0	0	0	0	0	0	0	0	0	0.005493	0	0	0	0	0	0.007648	0	0	0	0	0	0	0	0	0	0	0	0	0.001096	0	0	0	0	0	0	0	0	0	0
619	C	T	SILENT	taC/taT	Y45	0	0	0	0	0	0	0	0	0	0	0	0	0	0	0	0	0	0	0	0	0	0	0	0	0	0	0	0	0	0	0	0	0	0	0	0	0	0	0	0	0	0	0	0
622	T	C	SILENT	atT/atC	I46	0	0	0	0.002301	0	0	0.002538	0	0.002117	0	0.001445	0	0.001686	0	0	0.020416	0.005455	0	0.000981	0	0.004277	0	0	0.002356	0	0.004475	0	0	0.00181	0.001894	0.004306	0.001247	0.001972	0.003795	0.001768	0.001492	0.00243	0	0.002821	0.001836	0	0.001628	0.001272	0.001521
624	T	C	MISSENSE	gTc/gCc	V47A	0	0	0	0	0	0	0	0	0	0	0	0	0	0	0.002017	0	0	0	0	0	0	0	0	0	0	0	0	0	0	0	0	0	0	0	0	0	0	0	0	0	0	0	0	0
625	C	T	SILENT	gtC/gtT	V47	0	0	0	0	0	0	0	0	0	0	0	0	0	0	0	0	0.010343	0	0.001853	0	0	0	0	0	0	0	0	0	0	0	0	0	0	0	0	0	0	0	0	0	0	0	0	0
628	G	A	SILENT	acG/acA	T48	0	0.002086	0	0	0	0.001494	0	0	0.001831	0	0	0	0	0	0	0.006129	0	0	0.001836	0	0	0.001561	0	0.002266	0	0.003007	0	0.001904	0.002081	0.002551	0.606149	0	0.002586	0.001954	0.001988	0.00146	0	0	0	0.001948	0	0	0	0
628	G	T	SILENT	acG/acT	T48	0	0	0	0	0	0	0	0	0	0	0	0	0	0	0	0	0	0	0.002953	0	0	0	0	0	0	0	0	0	0	0	0	0	0	0	0	0	0	0.003345	0	0	0	0	0	0
631	C	T	SILENT	acC/acT	T49	0	0	0	0	0	0	0	0	0	0	0	0	0	0	0	0	0	0	0.001983	0.005529	0	0	0.003588	0	0	0.00293	0	0	0.002041	0	0	0	0	0	0	0.001877	0	0.001737	0	0	0	0	0	0
634	G	A	SILENT	aaG/aaA	K50	0	0	0	0	0	0	0.003725	0	0	0	0	0	0	0	0	0	0	0	0	0	0	0	0	0	0	0	0	0	0.001172	0	0	0	0	0	0	0	0	0	0	0	0	0	0	0
636	G	A	MISSENSE	cGc/cAc	R51H	0	0	0	0	0	0	0	0	0	0	0	0	0	0	0	0	0.009565	0	0	0	0	0	0	0	0	0	0	0	0	0	0	0	0	0	0	0	0	0	0	0	0	0	0	0
638	C	A	SILENT	Cga/Aga	R52	0	0	0	0	0	0	0	0	0	0	0	0	0	0	0	0	0	0	0	0	0	0.00189	0	0	0	0	0	0.002263	0.001878	0	0	0	0	0	0	0.002005	0	0	0	0	0	0	0	0
639	G	A	MISSENSE	cGa/cAa	R52Q	0	0	0	0	0	0	0	0	0	0	0.002801	0	0	0	0	0	0	0	0	0	0	0	0	0	0	0	0	0	0	0	0	0	0	0	0	0	0.003313	0	0	0	0	0	0	0
640	A	G	SILENT	cgA/cgG	R52	0	0	0	0.003032	0	0	0	0	0	0	0	0	0.002634	0	0	0	0	0	0	0	0.005277	0	0	0	0	0.002833	0	0.00382	0.002037	0.003367	0	0	0	0	0	0	0	0	0	0	0	0	0	0
641	A	G	MISSENSE	Agt/Ggt	S53G	0	0	0	0	0	0	0	0	0	0	0	0	0	0.007938	0	0	0	0	0	0	0	0	0	0	0	0	0	0	0	0	0	0	0	0	0	0	0	0	0	0	0	0	0	0
643	T	C	SILENT	agT/agC	S53	0	0	0	0	0	0	0	0	0	0	0	0	0	0	0	0	0	0	0	0	0	0	0	0.00327	0	0	0	0	0.003722	0	0	0	0	0	0	0	0	0	0	0	0	0	0	0
646	C	A	MISSENSE	gaC/gaA	D54E	0	0	0	0	0.011692	0	0	0	0	0	0	0	0	0	0	0	0	0	0	0	0	0	0	0	0	0	0	0	0	0	0	0	0	0	0	0	0	0	0	0	0	0	0	0
646	C	T	SILENT	gaC/gaT	D54	0	0	0	0	0	0	0	0	0	0	0	0	0.001888	0	0	0	0	0.00249	0	0	0	0	0	0	0	0	0	0	0.001603	0	0	0	0	0	0	0	0	0	0	0.002499	0	0	0	0
648	C	A	MISSENSE	cCa/cAa	P55Q	0	0	0	0	0.001571	0	0	0	0	0	0	0.002906	0	0.001731	0	0	0	0	0.002891	0	0	0.003942	0.002305	0.002918	0	0	0	0.00269	0.004509	0	0	0.002068	0.001858	0.002938	0	0.005094	0	0	0	0	0	0	0	0
649	A	G	SILENT	ccA/ccG	P55	0	0	0	0	0.004466	0	0	0	0.001641	0	0	0	0.002778	0	0	0	0	0	0	0	0.011984	0	0	0	0	0	0	0.002056	0	0.003101	0	0	0	0	0	0	0	0	0	0	0.00194	0	0	0
649	A	T	SILENT	ccA/ccT	P55	0	0	0	0	0	0	0	0	0	0	0	0	0	0	0	0	0	0	0	0	0	0	0	0	0	0.002491	0	0	0	0	0	0	0	0	0	0	0	0	0	0	0	0	0	0
652	C	T	SILENT	ggC/ggT	G56	0	0	0	0	0	0	0	0	0.002106	0	0	0	0	0	0	0.681557	0.008706	0	0	0	0	0	0	0	0	0	0	0	0	0	0	0	0	0	0	0	0	0	0	0	0	0	0	0
655	T	C	SILENT	gcT/gcC	A57	0	0	0	0	0	0	0	0	0.002567	0	0	0	0	0	0.002477	0.005663	0	0.002731	0.00169	0.040906	0.004566	0	0	0	0.002622	0.00284	0	0	0.001486	0	0	0	0.002001	0.002494	0.002375	0	0	0	0.003394	0.001877	0	0.001801	0	0.00237
658	G	A	SILENT	aaG/aaA	K58	0	0	0	0	0	0	0	0	0.024343	0	0.001776	0	0	0	0.001322	0.00576	0	0.001675	0.001925	0	0.09571	0	0	0	0	0	0	0	0	0	0.005561	0	0	0	0	0	0	0	0	0	0	0	0.001562	0.001417
659	A	G	MISSENSE	Agg/Ggg	R59G	0	0	0	0	0	0	0	0	0	0	0	0	0	0	0	0	0.002265	0	0	0	0	0	0	0	0	0	0	0	0	0	0	0	0	0	0	0	0	0	0	0	0	0	0	0
661	G	A	SILENT	agG/agA	R59	0	0	0	0	0	0	0	0	0.006157	0	0.002436	0	0	0	0	0.002261	0	0	0	0	0	0	0	0	0	0	0	0	0	0	0	0	0	0	0	0	0	0.001933	0	0	0	0	0	0
663	G	T	MISSENSE	cGc/cTc	R60L	0	0	0	0	0	0	0	0	0	0	0	0.023074	0	0	0	0	0	0	0	0	0	0	0	0	0	0	0	0	0	0	0	0	0	0	0	0	0	0	0	0	0	0	0	0
664	C	T	SILENT	cgC/cgT	R60	0	0	0	0	0	0	0	0	0.001091	0	0	0	0	0	0.004362	0	0	0.003855	0.03202	0	0.004357	0	0	0	0	0	0	0	0	0	0	0	0	0	0.001941	0	0	0	0.002414	0.001645	0	0	0	0
667	G	A	SILENT	agG/agA	R61	0	0	0	0	0	0	0	0	0	0	0	0	0	0	0	0	0	0	0	0	0	0	0	0	0	0	0	0	0.000984	0	0	0	0	0	0	0	0	0	0	0	0	0	0	0
668	A	G	MISSENSE	Agg/Ggg	R62G	0	0	0	0	0	0	0	0	0	0	0	0	0	0	0	0	0.004131	0	0	0	0	0	0	0	0	0	0	0	0	0	0	0	0	0	0	0	0	0	0	0	0	0	0	0
669	G	A	MISSENSE	aGg/aAg	R62K	0	0	0	0	0	0	0.004393	0.003225	0.023305	0	0.001604	0	0.003062	0	0	0.993388	0	0.002121	0	0	0.053675	0.000959	0	0	0	0.002188	0	0	0.001701	0	0.002813	0	0	0.001498	0	0	0	0	0	0.001946	0.002289	0.076266	0.005939	0.001598
670	G	A	SILENT	agG/agA	R62	0	0	0	0	0	0.003035	0.002103	0.002038	0.004754	0	0	0	0	0	0	0.005069	0	0.001869	0	0	0	0	0	0.003091	0	0.004356	0	0	0	0	0	0	0	0	0	0	0	0	0.002093	0	0	0	0	0
673	T	C	SILENT	caT/caC	H63	0	0.006033	0	0	0	0	0	0	0	0	0	0	0	0	0	0	0	0	0	0	0	0	0	0	0	0	0	0	0	0	0	0	0	0	0	0	0	0	0	0	0	0	0	0
674	C	A	SILENT	Cgg/Agg	R64	0	0	0	0	0	0	0	0	0	0	0	0	0	0	0	0	0	0	0	0	0	0	0	0	0	0	0	0	0	0	0	0	0	0.001362	0	0	0	0	0	0	0	0	0	0
675	G	A	MISSENSE	cGg/cAg	R64Q	0	0	0	0	0	0	0	0	0	0	0.002955	0	0	0	0	0	0	0	0.001132	0	0	0	0	0	0	0	0	0	0	0	0	0	0	0	0	0	0	0	0	0	0	0	0	0
676	G	A	SILENT	cgG/cgA	R64	0	0	0	0	0	0	0	0	0	0	0	0	0	0	0	0	0	0	0	0	0	0	0	0	0	0	0	0	0	0	0	0	0	0	0	0	0	0	0	0	0	0	0	0
677	C	A	SILENT	Cgg/Agg	R65	0	0	0	0	0	0	0	0	0	0	0	0	0	0	0.184806	0	0	0	0	0	0	0	0	0	0	0.025323	0	0	0	0	0	0	0	0	0	0	0	0	0	0	0	0	0	0
677	C	G	MISSENSE	Cgg/Ggg	R65G	0	0	0	0	0	0	0.002251	0	0	0	0	0	0.002367	0	0	0	0	0	0	0	0	0	0	0.002346	0	0	0	0	0	0	0	0	0	0	0	0	0	0	0	0	0	0	0	0
678	G	A	MISSENSE	cGg/cAg	R65Q	0	0	0	0	0	0	0	0	0	0	0	0	0	0	0	0	0	0	0	0	0	0.001509	0	0	0	0	0	0	0	0	0	0	0	0	0	0.001844	0	0	0	0	0	0	0	0
679	G	A	SILENT	cgG/cgA	R65	0	0	0	0	0	0	0	0	0	0	0	0	0	0.008322	0	0	0	0	0	0	0	0	0	0	0	0	0	0.001543	0	0	0	0.001652	0	0	0	0.001655	0	0	0	0	0	0	0	0
679	G	T	SILENT	cgG/cgT	R65	0	0	0	0	0	0	0	0	0	0	0	0	0	0	0	0	0	0	0	0	0	0.00125	0	0	0	0	0	0	0	0	0	0	0	0	0	0	0	0	0	0	0	0	0	0
680	G	A	MISSENSE	Gac/Aac	D66N	0	0	0	0	0	0	0	0	0	0	0	0.026652	0	0	0	0	0	0	0	0	0	0	0	0	0	0	0	0	0	0	0	0	0	0	0	0	0	0	0	0	0	0	0	0
681	A	G	MISSENSE	gAc/gGc	D66G	0	0	0	0	0	0	0	0	0.002852	0	0	0	0	0	0	0	0	0	0	0	0	0	0	0	0.004684	0	0	0	0	0	0	0	0	0	0	0	0	0	0	0	0	0	0	0.003009
682	C	T	SILENT	gaC/gaT	D66	0	0	0	0	0	0	0	0	0	0	0	0	0	0.006316	0	0	0	0	0	0	0	0	0	0	0	0	0	0	0	0	0	0	0	0	0	0	0	0	0	0	0	0	0	0
685	G	A	SILENT	caG/caA	Q67	0	0	0	0	0	0	0	0	0	0	0.003538	0	0.002347	0	0	0	0	0.001964	0.001634	0	0	0.001455	0	0	0	0	0	0.001613	0.001679	0	0	0.002043	0.002045	0	0	0.00211	0	0	0	0	0	0	0	0
686	G	A	MISSENSE	Gga/Aga	G68R	0	0	0	0	0	0	0	0	0	0	0	0	0	0	0	0	0	0	0	0	0	0	0	0	0	0	0	0	0	0	0	0	0	0	0	0.002095	0	0	0	0	0	0	0	0
688	A	G	SILENT	ggA/ggG	G68	0	0.002814	0	0	0	0	0	0	0.700685	0	0	0	0.002299	0	0	0	0	0	0.003726	0	0.002894	0	0	0.004794	0.003211	0.003178	0	0	0.002118	0	0.004114	0.003309	0.004508	0.004402	0	0	0	0.002726	0.002947	0.002197	0	0	0	0
689	G	A	MISSENSE	Ggg/Agg	G69R	0	0	0	0	0	0	0	0	0	0	0	0	0	0	0	0	0	0	0	0	0	0	0	0.001917	0	0	0	0	0	0	0	0	0	0	0	0	0	0	0	0	0	0	0	0
690	G	A	MISSENSE	gGg/gAg	G69E	0	0	0	0	0	0	0	0	0	0	0	0	0	0	0	0	0	0	0	0	0	0	0	0	0	0	0	0	0.001971	0	0	0	0.001928	0	0	0	0	0	0	0	0	0	0	0
693	G	T	MISSENSE	tGg/tTg	W70L	0	0	0	0	0	0	0	0	0	0	0	0	0	0	0	0	0	0	0	0	0	0	0	0	0	0	0	0.001406	0	0	0	0	0	0	0	0	0	0	0	0	0	0	0	0
694	G	A	NONSENSE	tgG/tgA	W70*	0	0	0	0	0	0	0.003003	0	0	0	0	0	0	0	0	0	0.004166	0	0	0	0	0	0	0	0	0	0	0	0	0	0	0	0	0	0	0	0	0	0	0	0	0	0	0
695	C	A	MISSENSE	Cgc/Agc	R71S	0	0	0	0	0	0	0	0	0	0	0	0	0	0	0	0	0	0	0	0.003389	0	0	0	0	0	0	0	0	0	0	0	0	0	0	0	0	0	0	0	0	0	0	0	0
697	C	T	SILENT	cgC/cgT	R71	0	0	0	0	0	0	0	0	0	0	0	0	0	0	0	0	0	0	0	0	0	0	0	0	0	0	0	0	0	0	0	0	0	0	0	0	0	0	0.002767	0	0	0	0	0
703	A	G	SILENT	tcA/tcG	S73	0	0	0	0	0	0	0	0	0	0	0	0	0.004747	0	0	0	0	0	0	0	0	0	0.004616	0	0.005699	0	0	0	0	0	0.005751	0	0	0	0	0	0	0	0	0	0	0	0.685777	0
706	C	T	SILENT	ccC/ccT	P74	0	0	0	0	0	0	0.002415	0	0	0	0	0	0	0	0	0	0	0	0.001812	0	0	0	0	0	0	0	0	0	0	0	0	0.001564	0	0	0	0	0	0	0	0	0	0	0	0
709	G	A	MISSENSE	atG/atA	M75I	0	0	0	0	0	0	0	0	0	0	0	0	0	0	0	0	0	0	0	0	0	0.001539	0	0	0	0	0	0	0.001942	0	0	0.002143	0	0.002252	0	0.001967	0	0	0	0	0	0	0	0
710	G	A	MISSENSE	Ggc/Agc	G76S	0	0	0	0	0	0	0.002794	0	0	0	0	0	0	0	0	0	0	0	0	0	0	0	0	0	0	0	0	0	0	0	0	0	0	0	0	0	0	0	0	0	0	0	0	0
715	T	A	SILENT	ccT/ccA	P77	0	0	0	0	0	0	0	0	0	0.018982	0	0	0	0	0	0	0	0	0	0	0	0	0	0	0	0	0	0	0	0	0	0	0	0	0	0	0	0	0	0	0	0	0	0
715	T	C	SILENT	ccT/ccC	P77	0	0	0	0	0	0	0.002287	0	0	0	0	0	0	0	0	0	0.00431	0	0	0	0	0	0	0	0	0	0	0	0	0	0	0	0	0	0	0	0	0	0	0	0	0	0	0
718	T	A	SILENT	gtT/gtA	V78	0	0	0	0	0	0	0.005314	0	0	0	0	0	0	0	0	0	0	0	0	0	0	0	0	0	0	0	0	0	0	0	0	0	0	0	0	0	0	0	0	0	0	0	0	0
718	T	C	SILENT	gtT/gtC	V78	0	0	0	0	0	0	0	0	0	0	0	0	0	0	0	0	0	0	0	0.004504	0	0	0	0	0	0	0	0	0	0	0	0	0	0	0	0	0	0	0	0	0	0	0	0
719	G	T	MISSENSE	Gat/Tat	D79Y	0	0	0	0	0	0	0	0	0	0	0	0	0	0	0	0	0	0	0	0	0	0	0	0	0	0	0	0	0	0	0	0	0	0	0	0.001827	0	0	0	0	0	0	0	0
723	C	T	MISSENSE	cCg/cTg	P80L	0	0	0	0	0	0	0	0	0	0	0	0	0	0	0	0	0	0	0	0	0	0	0	0	0	0	0	0	0	0	0	0	0	0.001958	0	0.001997	0	0	0	0	0	0	0	0
724	G	A	SILENT	ccG/ccA	P80	0	0	0	0	0	0	0	0	0	0	0	0	0	0	0	0	0	0	0.001413	0	0	0	0	0.003391	0	0	0	0	0	0	0	0	0	0	0	0	0	0	0.002127	0.001983	0	0	0	0
727	C	T	SILENT	taC/taT	Y81	0	0.002283	0	0	0	0.002079	0	0	0.004046	0	0	0	0.001788	0	0	0.705374	0	0	0.002937	0	0.007226	0.002495	0.008538	0	0	0.004074	0	0	0.002961	0.003819	0.002767	0	0	0.004828	0	0.001404	0.004292	0.00177	0.008723	0.003928	0.001703	0.002948	0.003107	0.002013
729	T	C	MISSENSE	gTg/gCg	V82A	0	0	0	0	0	0	0	0	0	0	0	0	0	0	0	0	0.009361	0	0	0	0	0	0	0	0	0	0	0	0	0	0	0	0	0	0	0	0	0	0	0	0	0	0	0
729	T	G	MISSENSE	gTg/gGg	V82G	0	0	0	0	0	0	0	0	0	0	0	0	0	0	0	0	0.004507	0	0	0.004626	0	0	0	0	0	0	0	0	0	0	0	0	0	0	0	0	0	0	0	0	0	0	0	0
730	G	A	SILENT	gtG/gtA	V82	0	0	0	0	0	0	0	0	0	0	0	0	0	0	0	0	0	0	0	0	0	0	0	0	0	0	0	0	0	0	0	0	0	0	0	0.001948	0	0	0	0	0	0	0	0
732	G	A	MISSENSE	cGa/cAa	R83Q	0	0	0	0	0	0	0	0	0	0	0	0	0	0	0	0	0	0	0	0	0	0	0	0	0	0	0	0	0	0	0	0	0	0	0	0	0	0	0	0	0	0	0	0
733	A	G	SILENT	cgA/cgG	R83	0	0.002412	0	0	0	0.002576	0.004468	0	0.001627	0	0	0	0	0.008318	0	0	0	0	0	0	0.002699	0	0	0	0	0	0	0	0	0.002611	0	0	0	0.00239	0	0	0	0	0	0	0	0	0	0
736	A	G	SILENT	caA/caG	Q84	0	0	0	0	0	0	0.002524	0	0	0	0	0	0.002284	0	0	0	0	0	0	0	0	0	0	0	0	0	0	0	0.001745	0.037199	0.909967	0	0	0	0	0	0	0	0	0	0	0	0	0
737	G	A	MISSENSE	Ggg/Agg	G85R	0	0	0	0	0	0	0	0	0	0	0	0	0	0	0	0	0	0	0	0.003773	0	0	0	0	0	0	0	0	0.001299	0	0	0	0	0	0.001804	0	0	0	0	0	0	0	0	0
741	T	G	MISSENSE	tTg/tGg	L86W	0	0	0	0	0	0	0	0	0	0	0	0	0	0.008175	0	0	0	0	0	0	0	0	0	0	0	0	0	0	0	0	0	0	0	0	0	0	0	0	0	0	0	0	0	0
742	G	A	SILENT	ttG/ttA	L86	0	0	0	0	0	0.00155	0	0	0.002674	0	0	0	0	0	0	0	0.001443	0	0	0	0	0	0	0	0	0	0	0	0	0	0	0	0	0	0	0	0	0	0	0	0	0	0	0
745	A	G	SILENT	caA/caG	Q87	0	0	0	0	0	0.001808	0	0	0.001768	0	0	0	0	0	0.001886	0	0	0	0.005671	0	0	0	0	0	0	0	0	0	0.001454	0	0	0	0	0	0	0	0	0	0	0	0	0	0	0
748	C	T	SILENT	atC/atT	I88	0	0	0	0	0.011358	0	0	0	0.458736	0	0	0	0.001675	0	0	0.009523	0	0	0.001517	0	0.006667	0	0	0	0.003375	0.003227	0	0	0.001409	0	0.003811	0	0	0	0	0	0	0	0.00168	0.015859	0	0.049478	0.003251	0
749	C	T	MISSENSE	Ctc/Ttc	L89F	0	0	0	0	0	0	0	0	0	0	0	0	0	0	0	0	0	0	0	0	0	0	0	0	0	0	0	0	0	0	0	0	0	0	0	0	0	0	0	0	0	0	0	0
751	C	T	SILENT	ctC/ctT	L89	0	0	0	0	0	0	0	0	0	0	0	0	0	0	0	0	0	0	0	0	0	0	0	0	0	0	0	0	0	0	0	0	0	0.001888	0	0	0	0	0	0	0	0	0	0
752	C	T	SILENT	Ctg/Ttg	L90	0	0	0	0	0	0	0.004077	0	0	0	0	0	0	0	0	0	0	0	0	0	0	0	0	0	0	0	0	0	0	0	0	0	0	0	0	0	0	0	0.001803	0	0	0	0	0
754	G	A	SILENT	ctG/ctA	L90	0	0	0	0	0	0	0	0	0	0	0	0	0	0	0	0	0	0	0.001952	0	0.002523	0	0	0.002876	0	0	0	0	0.002307	0	0.007202	0	0.00199	0.002236	0.00209	0.001481	0	0	0.002796	0	0	0	0	0.001942
756	C	A	MISSENSE	cCa/cAa	P91Q	0	0	0	0	0	0	0	0	0	0	0	0	0	0	0	0	0	0	0	0	0	0	0	0	0	0	0	0.00172	0	0	0	0	0	0	0	0	0	0	0	0	0	0	0	0
757	A	G	SILENT	ccA/ccG	P91	0	0	0	0	0	0	0	0	0.001484	0	0	0	0	0	0	0	0	0	0	0	0	0	0	0	0	0	0	0	0	0	0	0	0	0	0	0	0	0	0	0	0	0	0	0
757	A	T	SILENT	ccA/ccT	P91	0	0	0	0	0	0	0	0	0	0	0	0	0	0.003755	0	0	0	0	0	0	0	0	0	0	0	0	0	0	0	0	0	0	0	0	0	0	0	0	0	0	0	0	0	0
760	T	A	SILENT	tcT/tcA	S92	0	0	0	0	0	0	0	0	0	0	0	0	0	0	0	0	0	0	0	0	0	0	0	0	0	0	0	0	0	0	0	0	0	0.001838	0	0	0	0	0	0	0	0	0	0
760	T	C	SILENT	tcT/tcC	S92	0	0	0	0	0	0	0	0	0.001231	0	0	0	0	0	0	0	0	0	0	0	0	0	0	0.00204	0	0	0	0	0	0	0	0	0	0	0.00192	0	0.002247	0	0	0	0	0	0	0
763	T	C	SILENT	gcT/gcC	A93	0	0	0	0	0	0	0	0	0.001233	0	0	0	0	0	0	0	0	0	0	0	0	0	0	0	0	0.002435	0	0	0	0	0	0	0	0	0	0	0	0.00184	0.001664	0.001682	0	0	0	0
766	T	A	SILENT	gcT/gcA	A94	0	0	0	0	0	0	0	0	0	0	0	0	0	0	0	0	0	0	0	0.005278	0	0	0	0	0	0	0	0	0	0	0	0	0	0	0	0	0	0	0	0	0	0	0	0
766	T	C	SILENT	gcT/gcC	A94	0	0	0	0	0	0.001751	0	0	0	0	0	0	0	0	0	0	0	0.002938	0	0	0	0	0	0	0.004829	0.173689	0	0	0	0	0	0	0	0	0	0	0	0	0.002271	0	0	0	0	0.001728
769	C	T	SILENT	taC/taT	Y95	0	0	0	0	0	0	0	0	0.001866	0	0	0	0	0	0	0	0	0	0	0.003566	0.002398	0	0	0	0	0.002993	0	0	0	0.001538	0	0	0	0	0	0	0	0	0.012957	0.005551	0.002126	0.003768	0	0.002054
771	C	T	MISSENSE	cCc/cTc	P96L	0	0	0	0	0	0	0	0	0	0	0	0	0	0	0	0	0	0	0	0	0	0	0	0	0	0	0	0	0	0	0	0	0	0	0	0.001836	0	0	0	0	0	0	0	0
772	C	A	SILENT	ccC/ccA	P96	0	0	0	0	0	0	0	0	0	0	0	0	0	0	0	0	0	0	0	0	0	0	0	0	0	0	0	0	0	0	0	0	0	0	0	0	0	0	0	0	0.002112	0	0	0
772	C	T	SILENT	ccC/ccT	P96	0	0	0	0	0	0	0	0	0	0	0.002879	0	0.002084	0	0	0	0	0	0.002372	0	0	0.002017	0	0	0.002336	0	0	0.001684	0.001914	0.002825	0	0.001813	0.001831	0.001712	0	0.002803	0	0	0	0	0	0	0	0
775	T	C	SILENT	gtT/gtC	V97	0	0	0	0.003166	0	0	0.002574	0	0	0	0	0	0	0	0.002688	0	0	0	0	0	0	0	0	0	0	0	0	0	0.00198	0	0	0	0	0	0	0	0	0	0	0	0	0	0	0
776	C	T	NONSENSE	Cga/Tga	R98*	0	0	0	0	0	0	0	0	0	0	0.00328	0	0	0	0	0	0	0	0	0	0	0	0	0	0	0	0	0	0	0	0	0	0	0	0	0	0.00276	0	0	0	0	0	0	0
777	G	A	MISSENSE	cGa/cAa	R98Q	0	0	0	0	0	0	0	0	0	0	0	0	0	0	0	0	0	0	0	0	0	0.00119	0	0	0	0	0	0	0	0	0	0	0	0	0	0	0	0	0	0	0	0	0	0
778	A	G	SILENT	cgA/cgG	R98	0	0	0	0	0	0	0	0	0	0	0	0	0	0	0	0	0	0	0	0	0	0	0	0	0	0	0	0	0	0	0	0	0	0	0	0	0	0	0	0	0	0	0	0
781	T	C	SILENT	gaT/gaC	D99	0	0	0	0	0	0	0	0	0	0	0	0	0	0	0	0	0	0	0	0	0	0	0	0	0	0	0	0	0	0	0	0	0	0	0	0	0	0	0	0	0	0	0	0
783	C	T	MISSENSE	cCg/cTg	P100L	0	0	0	0	0	0	0	0	0	0	0	0	0	0	0	0	0	0	0	0	0	0.001451	0	0	0	0	0	0	0.00175	0	0	0	0	0	0	0	0	0	0	0	0	0	0	0
784	G	A	SILENT	ccG/ccA	P100	0	0	0	0	0	0	0	0.004958	0.001977	0	0	0	0	0	0.002045	0	0.966478	0.995346	0.992726	0.996244	0.980858	0	0	0	0	0	0	0	0	0	0	0	0	0	0	0.001759	0	0	0	0.002276	0	0	0	0
787	A	G	SILENT	cgA/cgG	R101	0	0	0	0	0	0	0	0	0	0	0	0	0	0	0	0	0	0	0	0	0.004126	0	0	0	0	0	0	0	0.001815	0	0	0	0	0	0	0	0	0	0	0	0	0	0	0
787	A	T	SILENT	cgA/cgT	R101	0	0	0	0	0	0	0	0	0	0	0	0	0	0	0	0	0.009546	0	0	0	0	0	0	0	0	0	0	0	0	0	0	0	0	0	0	0	0	0	0	0	0	0	0	0
788	C	A	SILENT	Cgg/Agg	R102	0	0	0	0	0	0	0	0	0	0	0	0	0	0	0	0	0	0	0	0	0	0	0	0	0.002403	0	0	0	0	0	0	0	0	0	0	0	0	0	0	0	0	0	0	0
789	G	A	MISSENSE	cGg/cAg	R102Q	0	0	0	0	0	0	0	0	0	0	0	0	0	0	0	0	0	0	0	0	0	0	0	0	0	0	0	0	0	0	0	0	0	0.001533	0	0	0	0	0	0	0	0	0	0
790	G	A	SILENT	cgG/cgA	R102	0	0	0	0	0.011759	0	0.002171	0	0	0	0	0	0	0	0	0	0	0	0	0	0	0	0	0	0	0	0	0	0	0	0	0	0.002925	0	0	0.001437	0	0	0.002109	0	0	0	0	0
790	G	C	SILENT	cgG/cgC	R102	0	0	0	0	0	0	0	0	0	0	0	0	0	0	0	0	0	0	0	0	0	0	0	0	0	0	0	0	0	0	0	0	0	0	0	0	0	0	0.003771	0	0	0	0	0
792	A	G	MISSENSE	aAg/aGg	K103R	0	0	0	0	0	0	0	0	0	0	0	0	0	0	0	0	0	0	0.00216	0	0	0	0	0	0	0	0	0	0	0	0	0	0	0	0	0	0	0	0	0	0	0	0	0
793	G	A	SILENT	aaG/aaA	K103	0	0	0	0	0	0.00221	0	0	0	0	0	0	0	0	0	0	0	0	0	0	0	0	0	0	0	0	0	0	0	0.001871	0	0	0	0	0	0	0	0	0	0	0	0	0	0
794	T	C	MISSENSE	Tcg/Ccg	S104P	0	0	0	0	0	0	0	0	0	0	0	0	0.00258	0.005655	0	0	0	0	0	0	0	0	0	0	0	0	0	0	0	0	0	0	0	0	0.002412	0	0	0	0	0	0	0	0	0
794	T	G	MISSENSE	Tcg/Gcg	S104A	0	0	0	0	0	0	0	0	0	0	0	0	0	0	0	0	0.005524	0	0	0.005232	0	0	0	0	0	0	0	0	0	0	0	0	0	0	0	0	0	0	0	0	0	0	0	0
795	C	T	MISSENSE	tCg/tTg	S104L	0	0	0	0	0	0	0	0	0	0	0	0	0	0	0	0	0	0	0	0.005003	0	0	0	0	0	0	0	0	0	0	0	0	0	0	0	0	0	0	0	0	0	0	0	0
796	G	A	SILENT	tcG/tcA	S104	0	0.002665	0	0.003727	0.021931	0.001946	0	0	0.0032	0	0	0	0.002061	0.006999	0	0.0061	0	0.002005	0.00237	0.003041	0.005682	0.00166	0	0.002013	0.00547	0.006293	0	0.001667	0.002056	0.008456	0.007112	0	0.00229	0.002354	0.003679	0.001159	0.002045	0.001452	0.004593	0.001906	0	0.007745	0	0
796	G	T	SILENT	tcG/tcT	S104	0	0	0	0	0	0	0	0	0	0	0	0	0	0	0	0	0	0	0	0	0	0	0	0	0	0	0	0	0	0	0	0	0	0	0	0	0	0	0.009495	0	0	0	0	0
799	G	A	SILENT	agG/agA	R105	0	0	0	0	0	0	0	0	0	0	0	0	0	0	0	0	0	0	0	0	0	0	0	0	0	0	0	0	0	0	0	0	0	0	0	0	0	0	0.002527	0	0	0	0	0
799	G	T	MISSENSE	agG/agT	R105S	0	0	0	0	0	0	0.003414	0	0	0	0	0	0	0	0	0	0	0	0	0	0	0	0	0	0	0	0	0	0	0	0	0	0	0	0	0	0	0	0	0	0	0	0	0
801	T	G	MISSENSE	tTc/tGc	F106C	0	0	0	0	0	0	0	0	0	0	0	0	0	0.007951	0	0	0	0	0	0	0	0	0	0	0	0	0	0	0	0	0	0	0	0	0	0	0	0	0	0	0	0	0	0
802	C	T	SILENT	ttC/ttT	F106	0	0	0	0	0	0	0	0	0	0	0	0	0	0	0	0.002612	0	0	0.001682	0	0	0	0	0.002839	0	0.002492	0	0	0	0	0	0	0	0.001878	0	0	0	0	0	0	0	0	0	0
803	C	T	SILENT	Ctg/Ttg	L107	0	0	0	0	0	0	0	0	0	0	0	0	0	0	0	0	0	0	0	0	0.002144	0	0	0	0	0	0	0	0	0.001666	0	0	0.001698	0.001315	0	0	0	0	0	0	0	0	0	0
804	T	C	MISSENSE	cTg/cCg	L107P	0	0	0	0	0	0	0	0	0	0	0	0	0	0	0	0	0	0	0	0.00246	0	0	0	0	0	0	0	0	0	0	0	0	0	0	0	0	0	0	0	0	0	0	0	0
805	G	A	SILENT	ctG/ctA	L107	0	0	0	0	0	0	0.001968	0	0	0	0	0	0	0	0	0	0	0	0	0	0	0.001291	0	0	0	0	0	0	0.001302	0	0	0	0	0.002072	0.001896	0	0	0	0	0	0	0	0	0
805	G	T	SILENT	ctG/ctT	L107	0	0	0	0	0.003981	0	0.002903	0	0	0.003256	0	0.004476	0.001576	0.002953	0	0	0	0.003092	0.004644	0	0	0.008042	0.003905	0.005606	0	0	0.002857	0.005	0.005763	0	0	0.004327	0.005197	0.005462	0.001617	0.013981	0	0	0	0	0	0	0	0
806	G	A	MISSENSE	Ggt/Agt	G108S	0	0	0	0	0	0	0	0	0	0	0.002139	0	0	0	0	0	0	0	0	0	0	0	0	0	0	0	0	0.001715	0	0	0	0	0	0	0	0	0	0	0	0	0	0	0	0
808	T	C	SILENT	ggT/ggC	G108	0	0	0.002267	0	0	0.001843	0	0	0	0	0	0	0	0	0	0	0	0	0	0	0	0	0	0.004751	0	0	0	0	0	0.00286	0	0	0.002556	0	0.002593	0	0	0	0.002319	0	0	0	0	0
809	C	T	MISSENSE	Cat/Tat	H109Y	0	0	0	0	0	0	0	0	0	0	0	0	0	0	0	0	0	0	0	0.004768	0	0	0	0	0	0	0	0	0	0	0	0	0	0	0	0	0	0	0	0	0	0	0	0
811	T	C	SILENT	caT/caC	H109	0	0.00312	0.00226	0.004094	0	0.001793	0.001476	0	0.002005	0	0.001384	0	0.004159	0	0.001623	0.00979	0	0	0	0.003558	0.001399	0.000989	0	0	0.002532	0.003485	0	0.001627	0.001365	0.004676	0.003457	0.001752	0	0.00355	0.006184	0	0	0.001396	0.004237	0.003159	0.003034	0.002353	0.001503	0.001749
812	A	G	MISSENSE	Atc/Gtc	I110V	0	0	0	0	0	0	0.001968	0	0	0	0	0	0	0	0	0	0	0	0	0	0	0	0	0	0	0	0	0	0.002066	0	0	0	0	0	0	0	0	0	0	0	0	0	0	0
814	C	A	SILENT	atC/atA	I110	0	0	0	0	0	0	0	0	0	0	0	0	0	0	0	0	0	0	0	0	0	0	0	0	0	0	0	0	0	0	0	0	0	0	0	0	0	0	0	0	0	0	0	0
814	C	T	SILENT	atC/atT	I110	0	0.002112	0	0.001889	0	0	0.004465	0	0.002624	0	0.001533	0	0	0.014832	0	0.00362	0	0	0.001028	0	0.002221	0.001084	0.002272	0.00254	0.002515	0	0	0	0.002333	0.002755	0.002555	0	0	0.001445	0.00136	0.001762	0.001981	0.001201	0.001812	0.002492	0	0.004762	0	0.002057
815	A	G	MISSENSE	Atc/Gtc	I111V	0	0	0	0	0	0	0.002203	0	0	0	0	0	0	0	0	0	0	0	0	0	0	0	0	0	0	0	0	0	0	0	0	0	0	0	0	0	0	0	0	0	0	0	0	0
817	C	A	SILENT	atC/atA	I111	0	0	0	0	0	0	0	0	0	0	0	0	0	0	0	0	0	0	0	0	0	0.001371	0.001715	0	0	0	0	0.001765	0.001161	0	0	0	0.001431	0	0	0	0	0	0	0	0	0	0	0
817	C	T	SILENT	atC/atT	I111	0	0.003212	0	0.003386	0	0.002256	0	0	0.009295	0	0	0	0	0	0	0.004011	0	0.00233	0.002841	0.002756	0.005754	0.001697	0.003002	0	0.004101	0.00425	0	0.001618	0.003175	0.004777	0.003369	0.001893	0.001378	0.002794	0.001569	0.002485	0.003092	0.002385	0.003362	0.013868	0.001156	0.001769	0.002118	0
820	C	T	SILENT	gaC/gaT	D112	0	0	0	0.002621	0	0	0.002037	0	0.002554	0	0	0	0.002489	0.006199	0	0.005545	0.010286	0	0	0.00893	0	0	0	0	0.00231	0.002011	0	0	0	0	0	0	0	0	0	0	0	0	0.002749	0.002049	0	0	0	0
821	G	A	MISSENSE	Gga/Aga	G113R	0	0	0	0	0	0	0	0	0	0	0.002311	0	0	0	0	0	0	0	0	0	0	0.001659	0	0	0	0	0	0	0.001312	0	0	0	0	0	0	0.00166	0	0	0	0	0	0	0	0
823	A	G	SILENT	ggA/ggG	G113	0	0	0	0	0	0	0	0	0	0	0	0	0	0	0	0	0	0	0	0	0	0	0	0	0	0	0	0	0	0	0	0	0	0	0	0	0	0	0	0	0	0	0	0
826	T	A	SILENT	acT/acA	T114	0	0	0	0	0	0	0	0	0	0	0	0	0	0	0	0	0	0	0	0	0	0	0	0	0	0	0	0	0	0	0	0	0	0	0	0	0	0	0	0	0	0	0	0
826	T	C	SILENT	acT/acC	T114	0	0	0	0	0	0	0	0.003599	0	0	0	0	0	0	0	0	0	0.003543	0	0.004234	0.002686	0	0	0	0.004779	0	0	0	0.002019	0.003967	0	0	0	0	0	0	0	0	0	0.002885	0	0	0	0
826	T	G	SILENT	acT/acG	T114	0	0	0	0	0	0	0.002797	0	0	0	0	0	0	0	0	0	0	0	0	0	0	0	0	0	0	0	0	0	0	0	0	0	0	0	0	0	0	0	0	0	0	0	0	0
829	T	C	SILENT	ctT/ctC	L115	0	0.003713	0.003068	0.006021	0	0.003416	0	0	0.003527	0	0	0	0	0.012992	0	0.003458	0.007771	0	0.002537	0.003957	0.043425	0	0.002434	0.00399	0	0.005856	0	0.002181	0.002355	0.005799	0.005023	0	0	0.004351	0.004795	0	0	0.002597	0.002802	0.004619	0	0.003787	0	0
830	G	A	MISSENSE	Ggc/Agc	G116S	0	0	0	0	0	0	0	0	0	0	0	0	0	0	0	0	0	0	0	0	0	0	0	0	0	0	0	0	0	0	0	0	0	0.001552	0	0	0	0	0	0	0	0	0	0
830	G	T	MISSENSE	Ggc/Tgc	G116C	0	0	0	0	0	0	0	0	0	0	0	0	0	0	0	0	0	0	0	0	0	0.001212	0	0	0	0	0	0	0.001515	0	0	0	0	0	0	0	0	0	0	0	0	0	0	0
831	G	A	MISSENSE	gGc/gAc	G116D	0	0	0	0	0	0	0.00286	0	0	0	0	0	0	0	0	0	0	0	0	0	0	0	0	0	0	0	0	0	0	0	0	0	0	0	0	0	0	0	0	0	0	0	0	0
832	C	T	SILENT	ggC/ggT	G116	0	0	0	0	0	0	0	0	0	0	0	0	0	0	0	0	0	0	0	0	0	0	0	0	0	0	0	0	0	0.001718	0	0	0	0	0	0	0	0	0	0	0	0	0	0
834	G	T	MISSENSE	tGg/tTg	W117L	0	0	0	0	0.003285	0	0.00225	0	0	0	0	0.003672	0	0.00178	0	0	0	0.002289	0.002735	0	0	0.004212	0.002758	0.003863	0	0	0	0.003934	0.004096	0	0	0	0.002501	0.002466	0	0.005152	0	0	0	0	0	0	0	0
837	C	T	MISSENSE	aCc/aTc	T118I	0	0	0	0	0	0	0	0	0	0	0	0	0.002252	0	0	0	0	0	0	0	0	0	0	0	0	0	0	0	0	0	0	0	0	0	0	0	0	0	0	0	0	0	0	0
838	C	T	SILENT	acC/acT	T118	0	0	0	0	0	0	0.002227	0	0.001303	0	0	0	0	0	0	0	0	0	0	0.004827	0	0.001194	0	0.00227	0.001898	0	0	0	0.001602	0	0	0.002345	0.001597	0.00166	0	0.001751	0	0	0	0.002124	0	0	0	0
839	G	A	MISSENSE	Gct/Act	A119T	0	0	0	0	0	0	0	0	0	0	0	0	0	0	0	0	0	0	0.001219	0	0	0	0	0	0	0	0	0	0	0	0	0	0	0	0	0	0	0	0	0	0	0	0	0
841	T	A	SILENT	gcT/gcA	A119	0	0	0	0	0	0	0	0	0	0	0	0	0	0	0	0	0	0	0	0	0	0	0	0	0	0	0	0	0	0	0	0	0	0	0	0	0	0.003725	0	0	0	0	0	0
841	T	C	SILENT	gcT/gcC	A119	0	0	0	0	0	0	0	0	0.001889	0	0	0	0	0	0.002496	0	0	0	0	0.003608	0	0	0	0	0	0	0	0	0	0	0	0	0	0.001566	0	0	0	0.002095	0	0.00634	0	0	0	0
842	G	T	MISSENSE	Gat/Tat	D120Y	0	0	0	0	0	0	0	0	0	0	0	0	0	0	0	0	0	0	0	0	0	0.002033	0	0	0	0	0	0.001872	0	0	0	0	0	0	0	0	0	0	0	0	0	0	0	0
844	T	C	SILENT	gaT/gaC	D120	0	0	0	0	0	0	0	0.013462	0	0	0	0	0	0	0	0	0	0	0	0	0	0	0	0	0	0	0	0	0	0	0	0	0	0	0.002517	0	0	0	0	0	0	0	0	0
847	C	T	SILENT	ctC/ctT	L121	0	0	0	0	0	0	0	0	0.001585	0	0	0	0	0	0	0.002514	0	0	0	0.002675	0	0	0	0	0	0	0	0	0.00125	0	0	0	0	0	0	0.00126	0	0.001614	0	0	0	0	0	0
848	C	T	SILENT	Ctg/Ttg	L122	0	0	0	0	0.005695	0	0	0	0	0	0	0	0	0	0	0	0	0	0	0	0.001474	0.001022	0	0	0.002117	0	0	0	0.001804	0	0	0.001326	0	0	0.001829	0	0	0.001933	0.001585	0	0	0.001484	0	0
850	G	A	SILENT	ctG/ctA	L122	0	0	0	0	0	0	0	0	0.001208	0	0	0	0	0	0	0	0	0	0	0	0	0	0	0.002614	0	0	0	0	0	0	0	0	0	0.001847	0	0	0	0	0	0	0	0	0	0
853	T	C	SILENT	caT/caC	H123	0	0	0	0	0	0	0	0	0.002222	0	0	0	0	0.00594	0	0.002896	0	0.003041	0.00374	0	0.004394	0	0	0	0.007181	0.003733	0	0	0.002858	0	0	0	0	0.006472	0	0	0	0	0	0	0	0	0.005059	0
856	C	T	SILENT	caC/caT	H124	0	0	0	0.001896	0	0	0	0	0.001316	0	0	0	0.001634	0	0	0.001972	0	0	0	0	0.001637	0	0	0	0.001938	0.001525	0	0	0	0	0	0	0.001263	0.001056	0	0	0	0.001885	0.003668	0.001759	0.001075	0	0	0
857	G	T	MISSENSE	Gtt/Ttt	V125F	0	0	0	0	0	0	0.00271	0	0	0	0	0	0	0	0	0	0	0	0	0	0	0	0	0	0	0	0	0	0	0	0	0	0	0	0	0	0	0	0	0	0	0	0	0
859	T	A	SILENT	gtT/gtA	V125	0	0	0	0	0	0	0	0	0	0	0	0	0	0	0	0	0	0	0	0	0	0	0	0	0	0	0	0	0	0	0	0	0	0	0	0	0	0	0	0	0	0	0	0
859	T	C	SILENT	gtT/gtC	V125	0	0	0	0	0	0	0	0	0	0	0	0	0	0	0	0.035315	0	0	0	0	0	0	0	0	0.011754	0	0	0	0	0	0	0	0	0	0	0	0	0	0	0	0	0	0	0
861	C	T	MISSENSE	cCg/cTg	P126L	0	0	0	0	0	0	0	0	0	0	0	0	0	0	0	0	0	0	0	0	0	0.002092	0	0	0	0	0	0	0.001749	0	0	0.002596	0	0.001752	0	0.002614	0	0	0	0	0	0	0	0
862	G	A	SILENT	ccG/ccA	P126	0	0	0	0	0	0	0	0	0	0	0	0	0	0	0.002322	0	0	0	0	0	0	0	0	0	0	0	0	0	0	0	0	0	0	0.001487	0	0	0	0	0	0	0	0	0	0
862	G	T	SILENT	ccG/ccT	P126	0	0	0	0	0	0	0	0	0	0	0	0	0	0	0	0	0	0	0	0	0	0	0	0	0	0	0	0	0	0	0	0	0.009646	0	0	0	0	0	0	0	0	0	0	0
863	C	T	SILENT	Ctg/Ttg	L127	0	0	0	0	0	0	0	0	0	0	0	0	0	0	0	0	0	0	0	0	0	0	0	0.003559	0	0	0	0	0	0	0	0	0	0	0	0	0	0	0	0	0	0	0	0
865	G	A	SILENT	ctG/ctA	L127	0	0	0	0	0	0	0.003032	0	0	0	0	0	0.002205	0	0	0	0	0	0	0	0.001749	0.00142	0	0	0	0	0	0	0	0	0	0	0	0	0	0.001239	0	0	0	0.001662	0	0	0	0
865	G	T	SILENT	ctG/ctT	L127	0	0	0	0	0.00184	0	0.001493	0	0	0	0	0.002748	0	0.001633	0	0	0	0.002539	0.001343	0	0	0.002932	0.002257	0.001952	0	0	0	0.003377	0.002368	0	0	0	0	0	0	0.002409	0	0	0	0	0	0	0	0
868	C	A	SILENT	gtC/gtA	V128	0	0	0	0	0	0	0	0	0	0	0	0	0	0	0	0	0	0	0.001364	0	0	0	0	0	0	0	0	0	0	0	0	0	0	0	0	0	0	0	0	0	0	0	0	0
868	C	T	SILENT	gtC/gtT	V128	0	0.002469	0	0.002605	0	0.002116	0	0	0.00198	0	0	0	0	0	0.002499	0.00276	0.014455	0.0034	0.001364	0.005992	0	0	0.002009	0.004273	0.003691	0.003014	0	0	0.003507	0.004137	0	0.001414	0	0	0.005055	0.001426	0	0.003225	0.002352	0.002845	0	0.001851	0.003268	0
873	C	T	MISSENSE	cCg/cTg	P130L	0	0	0	0	0	0	0	0	0	0	0.002215	0	0	0	0	0	0	0	0	0	0	0	0	0	0	0	0	0	0	0	0	0.002788	0	0	0	0	0	0	0	0	0	0	0	0
874	G	A	SILENT	ccG/ccA	P130	0	0.002248	0	0	0	0.002911	0	0	0.004176	0	0.002429	0	0	0	0.00345	0.007582	0	0	0.003439	0.004228	0.005637	0	0.004181	0	0	0.003451	0	0	0.002333	0.002503	0.004178	0	0	0.009555	0.003374	0	0	0.003282	0	0.002307	0	0.002754	0.003352	0
874	G	T	SILENT	ccG/ccT	P130	0	0	0	0	0	0	0	0	0	0	0	0	0	0	0	0	0	0	0	0	0.008084	0	0	0	0	0	0	0	0	0	0	0	0	0	0	0	0	0	0	0	0	0	0	0
875	C	T	SILENT	Ctg/Ttg	L131	0	0	0	0	0	0	0	0	0.002091	0	0	0	0	0	0	0	0	0	0	0.004818	0.003972	0	0	0	0.021266	0.003697	0	0.00183	0.002475	0.001915	0.005194	0	0	0	0	0.002074	0	0	0.004681	0.044328	0	0	0	0
877	G	A	SILENT	ctG/ctA	L131	0	0	0	0	0	0	0	0	0.002961	0	0	0	0	0	0	0.00211	0	0.002105	0.001658	0.0035	0	0.001515	0	0	0	0	0	0	0	0	0	0	0	0.002188	0	0	0	0	0.004555	0.001546	0	0	0	0
877	G	T	SILENT	ctG/ctT	L131	0	0	0	0	0.002611	0	0.001723	0	0	0	0	0.002707	0.001652	0.0016	0	0	0	0.003352	0.002241	0	0	0.003182	0.003759	0.00371	0	0	0	0.002908	0.002723	0	0	0	0.002272	0	0	0.002211	0	0	0	0	0	0	0	0
880	C	T	SILENT	gtC/gtT	V132	0	0.00247	0	0.003182	0	0	0.006661	0	0.737248	0	0	0	0	0	0.002046	0.004842	0	0.004027	0.002467	0	0.002861	0	0.001935	0	0	0.004636	0.001887	0.00168	0.001991	0.004856	0.006351	0	0	0.003093	0.002178	0	0.002168	0	0.008337	0.00404	0.003442	0	0	0.001865
881	G	A	MISSENSE	Ggt/Agt	G133S	0	0	0	0	0	0	0	0	0	0	0	0	0	0	0	0	0	0	0	0	0	0.001259	0	0	0	0	0	0	0	0	0	0	0	0	0	0	0	0	0	0	0	0	0	0.001825
883	T	C	SILENT	ggT/ggC	G133	0	0.002923	0.00348	0	0.00336	0	0.004056	0	0.24286	0	0.004543	0	0	0	0.002561	0.003924	0	0	0.001915	0	0.006874	0	0	0	0.005287	0.003807	0	0	0.002274	0.004279	0.004755	0	0	0	0	0	0	0	0.002719	0.004119	0	0	0	0
885	A	G	MISSENSE	cAc/cGc	H134R	0	0	0	0	0	0	0	0	0.00481	0	0	0	0	0	0	0.004051	0	0	0	0	0	0	0	0	0	0	0	0	0	0	0.003878	0	0	0	0	0	0	0	0	0.003739	0.00383	0.004891	0	0.003763
886	C	T	SILENT	caC/caT	H134	0	0	0	0	0	0	0	0	0.018026	0	0	0	0	0	0	0	0	0	0	0	0	0	0	0	0	0.00186	0	0	0	0	0	0	0	0	0.001912	0	0	0	0	0	0	0	0	0
887	C	T	MISSENSE	Cct/Tct	P135S	0	0	0	0	0	0	0	0	0	0	0	0	0	0	0	0	0	0	0	0	0	0	0	0	0	0	0	0	0	0	0	0	0	0.001382	0	0	0	0	0	0	0	0	0	0
889	T	C	SILENT	ccT/ccC	P135	0	0	0	0	0	0	0	0	0	0	0	0	0	0	0	0	0	0	0	0	0	0	0	0	0	0	0	0	0	0	0	0	0	0	0	0	0	0	0	0	0	0	0	0
891	C	T	MISSENSE	gCt/gTt	A136V	0	0	0	0	0	0	0	0	0	0.274402	0	0	0	0	0	0	0	0	0	0	0	0	0	0	0	0	0	0	0	0	0	0	0	0	0	0	0	0	0	0	0	0	0	0
892	T	A	SILENT	gcT/gcA	A136	0	0	0	0	0	0	0	0	0	0	0	0	0	0	0	0	0	0	0	0.0033	0	0	0	0	0	0	0	0	0	0	0	0	0	0	0	0	0	0	0	0	0	0	0	0
892	T	C	SILENT	gcT/gcC	A136	0	0	0	0	0	0	0	0	0	0	0	0	0	0.005524	0	0	0	0	0	0.003457	0	0	0	0	0	0	0	0	0	0	0	0	0	0	0	0	0	0	0	0	0	0	0	0
893	C	T	MISSENSE	Cgc/Tgc	R137C	0	0	0	0	0	0	0	0	0	0	0	0	0	0	0	0	0	0	0	0	0	0	0	0.001475	0	0	0	0	0	0	0	0	0	0	0	0	0.001854	0	0	0	0	0	0	0
895	C	T	SILENT	cgC/cgT	R137	0	0	0	0	0	0	0	0	0.439935	0	0	0	0	0	0	0.003307	0	0	0	0.004669	0.0025	0	0	0	0	0	0	0	0	0	0	0	0	0	0.002622	0	0	0	0	0.00214	0	0	0	0
896	C	A	MISSENSE	Ctc/Atc	L138I	0	0	0	0	0	0	0	0	0	0.001344	0	0	0	0	0	0	0	0	0	0	0	0	0	0	0	0	0	0	0	0	0	0	0	0	0	0	0	0	0	0	0	0	0	0
897	T	C	MISSENSE	cTc/cCc	L138P	0	0	0	0	0	0	0.001741	0	0	0	0	0	0	0	0	0	0	0	0	0	0	0	0	0	0	0	0	0	0	0	0	0	0	0	0	0	0	0	0	0	0	0	0	0
898	C	T	SILENT	ctC/ctT	L138	0	0	0	0	0	0.001538	0	0.001923	0.001619	0	0.009275	0	0	0	0	0	0	0	0.000981	0	0.00144	0.000998	0.001596	0.001767	0.001732	0	0	0	0.002323	0.002693	0	0	0	0	0.002998	0.001627	0.002012	0.001817	0	0.001511	0	0	0	0.002609
899	A	G	MISSENSE	Atc/Gtc	I139V	0	0	0	0	0	0	0.001908	0	0	0	0	0	0	0	0	0	0	0	0	0	0	0	0	0	0	0	0	0	0	0	0	0	0	0	0	0	0	0	0	0	0	0	0	0
901	C	T	SILENT	atC/atT	I139	0	0.001668	0	0.002108	0	0.002103	0	0	0.001041	0	0	0	0.001958	0	0.001408	0.001822	0	0	0.002167	0.004791	0.002067	0	0.002238	0	0.00188	0.002069	0	0	0.00135	0.001692	0	0.000946	0	0.003006	0.003402	0	0	0.002583	0.001605	0.002899	0.001069	0.001587	0.001357	0.001258
902	T	C	MISSENSE	Tgc/Cgc	C140R	0	0	0	0	0	0	0.002031	0	0	0	0	0	0	0	0	0	0	0	0	0	0	0	0	0	0	0	0	0	0	0	0	0	0	0	0	0	0	0	0	0	0	0	0	0
904	C	T	SILENT	tgC/tgT	C140	0	0.001868	0.002584	0.00314	0	0.001488	0	0	0	0	0	0	0	0	0	0	0	0	0	0	0	0	0	0.002182	0.002354	0	0	0	0.001592	0.002502	0	0	0	0	0	0	0	0	0.001705	0.002856	0	0	0	0
906	G	A	MISSENSE	aGg/aAg	R141K	0	0	0	0	0	0	0	0	0	0	0	0	0	0	0	0	0	0	0	0	0	0	0	0	0	0	0	0	0.001217	0	0	0	0	0	0	0	0	0	0	0	0	0	0	0
907	G	A	SILENT	agG/agA	R141	0	0	0	0	0	0	0	0	0.249723	0	0.00391	0.01507	0	0	0	0.003964	0	0	0	0	0.002762	0	0	0.002679	0	0	0	0	0	0	0.002633	0	0.002017	0.002592	0	0	0	0	0	0	0	0	0	0
908	G	A	MISSENSE	Gcg/Acg	A142T	0	0	0	0	0	0	0	0	0	0	0.002037	0	0	0	0	0	0	0	0	0	0	0	0	0	0	0	0	0	0	0	0	0	0	0	0	0	0	0	0	0	0	0	0	0
910	G	A	SILENT	gcG/gcA	A142	0	0	0	0	0	0	0.004875	0	0	0	0	0	0	0	0	0	0	0	0.001231	0.005532	0	0.001551	0	0.002199	0.003102	0	0	0	0.002731	0.002597	0	0	0	0	0.002551	0.001677	0	0	0.003023	0	0	0	0	0
911	G	A	MISSENSE	Gtt/Att	V143I	0	0	0	0	0	0	0	0	0	0	0	0	0	0	0	0	0	0	0	0	0	0	0	0	0	0	0	0	0	0	0	0	0	0	0	0	0	0	0	0	0	0	0	0
911	G	T	MISSENSE	Gtt/Ttt	V143F	0	0	0	0	0	0	0	0	0	0	0	0	0	0	0	0	0	0	0	0	0	0	0	0	0	0	0	0	0	0	0	0	0	0	0	0	0	0	0	0	0	0	0	0
913	T	A	SILENT	gtT/gtA	V143	0	0	0	0	0	0	0	0	0	0	0	0	0	0	0	0	0	0	0	0	0	0	0	0	0	0	0	0	0	0	0	0	0	0	0	0	0	0	0	0	0	0	0	0
913	T	C	SILENT	gtT/gtC	V143	0	0	0	0	0	0	0.002888	0	0	0	0	0	0	0	0	0	0	0	0	0	0	0	0	0	0	0	0	0	0	0	0	0	0	0	0	0	0	0	0	0	0	0	0	0
914	C	T	MISSENSE	Cgt/Tgt	R144C	0	0	0	0	0	0	0	0	0	0	0.003205	0	0	0	0.002448	0	0	0	0	0	0	0	0	0	0	0	0	0	0	0	0	0	0	0	0	0	0.002953	0	0	0	0	0	0	0
916	T	C	SILENT	cgT/cgC	R144	0	0	0	0	0	0	0	0	0	0	0	0	0	0	0	0	0	0	0	0	0	0	0	0	0	0	0	0	0.002701	0	0	0	0	0.003068	0	0	0	0	0	0	0	0	0	0
919	G	A	SILENT	gcG/gcA	A145	0	0	0	0.003319	0	0	0.002247	0	0.251152	0	0	0.016489	0	0	0	0.003306	0	0	0.0014	0	0.003172	0	0.002466	0	0	0.00315	0	0	0.002002	0.002908	0.003643	0.002022	0	0.0022	0	0	0.002624	0	0.002602	0.002732	0	0.00581	0	0
919	G	T	SILENT	gcG/gcT	A145	0	0	0	0	0	0	0	0	0	0	0	0	0	0	0	0	0	0	0	0	0	0	0	0	0	0	0	0	0	0	0	0	0	0	0	0	0	0	0	0	0	0	0	0
922	C	T	SILENT	tgC/tgT	C146	0	0	0	0	0	0	0.005128	0.003097	0.001937	0	0	0	0	0	0	0.004908	0	0	0.00181	0	0.002695	0	0	0	0.003321	0.006817	0	0	0.001985	0.003855	0.005815	0	0	0	0.001828	0	0	0.001953	0.002417	0.005201	0	0	0	0
923	G	A	MISSENSE	Gag/Aag	E147K	0	0	0	0	0	0	0	0	0	0	0.002069	0	0	0	0	0	0	0	0	0	0	0	0	0	0	0	0	0	0	0	0	0	0	0	0	0	0	0	0	0	0	0	0.005697	0
925	G	A	SILENT	gaG/gaA	E147	0	0	0	0	0	0.002021	0	0.01193	0.998501	0	0	0	0	0.006712	0	0.004543	0	0	0	0	0.002416	0	0	0	0	0.003151	0	0	0.00207	0.002015	0.004045	0	0	0.001672	0	0.001911	0	0	0.004311	0	0	0	0	0
926	G	A	MISSENSE	Gac/Aac	D148N	0	0	0	0	0	0	0	0	0	0	0	0	0	0.007682	0	0	0	0	0	0	0	0	0	0	0	0	0	0	0	0	0	0	0	0	0	0	0	0	0	0	0	0	0	0
928	C	T	SILENT	gaC/gaT	D148	0	0	0	0	0	0	0.002551	0.002878	0	0	0	0	0	0	0.00216	0	0	0	0	0	0	0	0	0	0	0	0	0	0	0	0	0	0	0	0.002057	0	0	0	0	0	0	0	0	0
929	G	A	MISSENSE	Ggg/Agg	G149R	0	0	0	0	0	0	0	0	0	0	0	0	0	0	0	0	0	0	0	0	0	0.001456	0	0	0	0	0	0	0	0	0	0.001672	0	0	0	0.001865	0	0	0	0	0	0	0	0
930	G	A	MISSENSE	gGg/gAg	G149E	0	0	0	0	0	0	0	0	0	0	0	0	0	0	0	0	0	0	0	0	0	0	0	0	0	0	0	0	0	0	0	0	0	0	0	0.001828	0	0	0	0	0	0	0	0
931	G	A	SILENT	ggG/ggA	G149	0	0	0	0	0	0	0	0.005676	0	0	0	0	0	0	0	0.004464	0	0	0	0.005741	0.003197	0	0	0.003322	0.004891	0	0	0	0	0.002564	0.003875	0	0	0	0	0	0	0	0	0	0	0.005562	0.005919	0
931	G	T	SILENT	ggG/ggT	G149	0	0	0	0	0	0	0	0	0	0	0	0	0	0	0	0	0	0	0	0	0	0	0	0	0	0	0	0	0	0	0	0	0	0	0	0	0	0	0	0	0	0	0	0
932	A	G	MISSENSE	Atc/Gtc	I150V	0	0	0	0	0	0	0	0	0	0	0	0	0	0	0	0	0	0	0	0.004083	0	0	0	0	0	0	0	0	0	0	0	0	0	0	0	0	0	0	0	0	0	0	0	0
933	T	C	MISSENSE	aTc/aCc	I150T	0	0	0	0	0	0	0.002582	0	0	0	0	0	0	0	0	0	0.003265	0	0	0	0	0	0	0	0	0	0	0	0	0	0	0	0	0	0	0	0	0	0	0	0	0	0	0
934	C	A	SILENT	atC/atA	I150	0	0	0	0	0.001537	0	0	0	0	0	0	0.00175	0	0	0	0	0	0	0	0	0	0.001606	0	0	0	0	0	0	0	0	0	0	0	0	0	0.001579	0	0	0	0	0	0	0	0
934	C	T	SILENT	atC/atT	I150	0	0.00219	0	0	0	0.001734	0.00227	0	0.005533	0	0.00158	0	0	0	0	0.00264	0	0	0.002662	0.001682	0.002182	0	0	0	0	0.002247	0	0	0.002224	0.002692	0.016895	0	0	0	0.001838	0	0.001872	0	0.003132	0.003262	0	0	0	0
936	A	G	MISSENSE	aAc/aGc	N151S	0	0	0	0	0	0	0	0	0	0	0	0	0	0	0	0.005744	0	0	0	0	0.007025	0	0	0	0	0.003557	0	0	0	0	0	0	0	0	0	0	0	0	0	0.002247	0	0	0.004013	0
937	C	T	SILENT	aaC/aaT	N151	0	0	0	0	0	0	0	0	0.001167	0	0	0	0	0	0	0	0	0	0	0	0	0	0.001793	0	0	0	0	0	0	0	0	0	0	0.001491	0	0	0	0	0	0.00161	0	0	0	0
940	G	A	SILENT	tcG/tcA	S152	0	0	0	0	0	0	0	0	0	0	0	0	0	0	0	0	0	0	0.001431	0	0	0	0.001731	0	0	0	0	0	0	0	0	0	0	0	0	0	0	0	0	0	0	0	0	0
943	C	T	SILENT	ttC/ttT	F153	0	0	0	0	0	0.002258	0	0	0.001493	0	0	0.18197	0.661777	0	0	0	0	0	0	0.004292	0.009258	0	0	0	0	0	0	0	0	0.001834	0.06647	0	0	0.001546	0	0	0	0	0.001912	0	0	0	0	0
946	G	A	SILENT	acG/acA	T154	0	0	0	0	0	0	0	0	0	0	0	0	0	0	0	0.002362	0	0	0.002256	0.004517	0	0.00219	0	0.003586	0	0	0.001744	0.002345	0	0	0	0.003664	0	0.00196	0	0.001914	0	0	0	0	0	0	0	0
948	G	C	MISSENSE	gGc/gCc	G155A	0	0	0	0	0	0	0	0	0	0	0	0	0	0	0	0	0	0	0	0.004744	0	0	0	0	0	0	0	0	0	0	0	0	0	0	0	0	0	0	0	0	0	0	0	0
949	C	T	SILENT	ggC/ggT	G155	0	0.003368	0.002597	0.003156	0	0.003574	0	0	0.001794	0	0	0	0	0	0	0	0	0	0	0	0	0.001327	0	0.003926	0.00439	0.002889	0	0	0.002128	0.00282	0.005152	0	0	0.001748	0.002109	0.001383	0.002403	0.002778	0.003528	0.007845	0	0	0	0
950	A	G	MISSENSE	Att/Gtt	I156V	0	0	0	0	0.017224	0	0	0	0	0	0	0	0	0	0	0	0	0	0	0	0	0	0	0	0	0	0	0	0	0	0	0	0	0	0	0	0	0	0	0	0	0	0	0
951	T	C	MISSENSE	aTt/aCt	I156T	0	0	0	0	0.01236	0	0	0	0	0	0	0	0	0	0	0	0	0	0	0	0	0	0	0	0	0	0	0	0	0	0	0	0	0	0	0	0	0	0	0	0	0	0	0
952	T	A	SILENT	atT/atA	I156	0	0	0.002849	0	0	0	0	0	0	0	0	0	0	0	0	0	0	0	0	0	0	0	0	0	0	0	0	0	0	0	0	0	0	0	0	0	0	0	0	0	0	0	0	0
952	T	C	SILENT	atT/atC	I156	0	0	0	0.002404	0	0	0.003504	0	0.001844	0	0	0	0	0.002479	0	0.004175	0	0	0.007302	0.057333	0.911846	0.002087	0	0.045535	0.012169	0.015445	0	0	0	0.002081	0.002771	0	0.02813	0.002438	0.011395	0	0	0	0.003258	0.001923	0	0	0	0
955	C	A	SILENT	gcC/gcA	A157	0	0	0	0	0	0	0	0	0	0	0	0	0	0	0	0	0	0	0	0	0	0.002328	0	0	0	0	0	0.002536	0.002274	0	0	0	0	0	0	0	0	0	0	0	0	0	0	0
955	C	T	SILENT	gcC/gcT	A157	0	0	0	0	0	0	0	0	0	0	0.00404	0	0	0	0	0.003247	0	0	0	0	0	0	0	0	0	0	0	0	0	0	0	0	0	0	0.002295	0	0	0	0	0.00254	0	0	0	0
958	G	A	SILENT	ggG/ggA	G158	0	0	0	0	0	0	0	0	0	0	0	0	0	0	0	0	0	0	0	0	0	0.001683	0	0	0	0	0	0	0.002288	0	0	0.001857	0	0	0	0.002151	0	0	0	0	0	0	0	0
962	C	T	MISSENSE	Cat/Tat	H160Y	0	0	0	0	0	0	0	0	0	0	0	0	0	0	0	0	0	0	0	0	0	0	0	0	0	0	0	0	0	0	0	0	0	0.00212	0	0	0	0	0	0	0	0	0	0
964	T	C	SILENT	caT/caC	H160	0	0.003597	0	0.002841	0	0	0	0	0.001736	0	0	0	0	0	0	0.005481	0	0	0.002931	0	0.006887	0	0	0	0.002402	0.003357	0	0	0	0.005419	0	0	0	0.005023	0.019597	0	0	0	0.002405	0.002304	0	0	0.00229	0
966	T	C	MISSENSE	cTt/cCt	L161P	0	0.002075	0	0.002295	0	0.005677	0	0	0.00159	0	0	0	0	0.012592	0	0.002211	0	0.003692	0	0	0	0.002556	0.003339	0	0.003689	0.002433	0	0.0029	0	0.005551	0	0.002157	0	0	0	0	0.003569	0	0	0.002373	0.001719	0	0	0.002987
967	T	C	SILENT	ctT/ctC	L161	0	0.002404	0.0026	0.003484	0	0	0	0	0.001862	0	0	0	0	0	0	0.005708	0	0	0	0	0.005602	0	0	0	0	0	0	0	0	0	0.003635	0	0	0	0	0	0	0	0	0.00242	0	0.03183	0.003372	0
970	C	T	SILENT	ttC/ttT	F162	0	0.004229	0.002683	0.00446	0	0.003031	0.002439	0	0.017015	0	0.002091	0	0.005433	0	0	0.003953	0	0.002686	0.00809	0	0.00998	0.001434	0.00289	0.003994	0.004406	0.006116	0	0.002361	0.002426	0.010292	0.005285	0	0.002485	0.00178	0.004053	0.002757	0.00326	0.002743	0.007355	0.004162	0	0.00419	0.002014	0.002158
973	C	A	SILENT	ctC/ctA	L163	0	0	0	0	0	0	0	0	0	0	0	0	0	0	0	0	0	0	0	0	0	0	0	0	0	0	0	0	0	0	0	0	0	0	0	0	0	0	0	0	0	0	0	0
973	C	T	SILENT	ctC/ctT	L163	0	0.002372	0	0.002399	0	0	0	0.002349	0.001626	0	0	0	0.001563	0	0	0.00331	0.023173	0	0.001537	0	0.007032	0.001483	0.002563	0	0.001909	0.003561	0	0	0.001244	0.003778	0	0	0	0.003644	0.003027	0	0.002322	0	0.003681	0.001617	0	0	0.00197	0.001769
974	A	G	MISSENSE	Atc/Gtc	I164V	0	0	0	0	0	0	0.002588	0	0	0	0	0	0	0	0	0	0	0	0	0	0	0	0	0	0	0	0	0	0	0	0	0	0	0	0	0	0	0	0	0	0	0	0	0
976	C	T	SILENT	atC/atT	I164	0	0.002158	0.002627	0.003039	0	0	0.002777	0	0.001793	0	0	0	0.002413	0.008131	0.001615	0.003038	0.01034	0.002259	0.001373	0	0.008025	0	0.002034	0	0.002432	0.001493	0	0	0.001454	0.004073	0.003262	0	0.001526	0.00247	0	0.00119	0.002323	0.001614	0.002057	0.002954	0	0	0.001545	0
979	T	C	SILENT	tgT/tgC	C165	0	0	0	0	0	0.00266	0	0	0	0	0.002796	0	0	0	0	0.003002	0	0	0	0	0.003029	0	0.002723	0	0.004874	0	0	0	0.001739	0.003534	0.003005	0	0	0.002523	0	0	0	0.002139	0.002976	0	0	0	0	0
981	G	A	NONSENSE	tGg/tAg	W166*	0	0	0	0	0	0	0	0	0	0	0	0	0	0	0	0	0	0	0	0	0	0.001914	0	0	0	0	0	0	0.002959	0	0	0	0	0.002052	0	0.0024	0	0	0	0	0	0	0	0
981	G	T	MISSENSE	tGg/tTg	W166L	0	0	0	0	0	0	0	0	0	0	0	0	0	0	0	0	0	0	0	0	0	0.00174	0	0	0	0	0	0	0.001824	0	0	0	0	0	0	0.00211	0	0	0	0	0	0	0	0
985	C	A	SILENT	gcC/gcA	A167	0	0	0	0	0	0.002776	0.002351	0	0	0	0	0	0	0	0	0	0	0.003054	0	0	0	0.002528	0	0.002275	0	0	0	0.003047	0	0	0	0	0.003134	0.002968	0	0.002884	0	0	0	0	0	0	0	0
985	C	T	SILENT	gcC/gcT	A167	0	0	0	0.003917	0	0.00238	0.00489	0	0.001603	0	0	0.185114	0.665032	0	0	0.00737	0	0	0	0	0	0	0	0	0.006623	0	0	0	0.002315	0.006652	0	0	0	0.003734	0.002644	0	0	0	0.002531	0.008419	0	0	0	0
986	C	T	MISSENSE	Cac/Tac	H168Y	0	0	0	0	0	0	0	0	0	0	0	0	0	0	0	0	0	0	0	0.004615	0	0.001652	0	0.002963	0	0	0	0	0	0	0	0	0	0	0	0	0	0	0	0	0	0	0	0
987	A	G	MISSENSE	cAc/cGc	H168R	0	0	0	0	0	0	0	0	0	0	0	0	0	0.004477	0	0	0	0	0	0	0	0	0	0	0	0	0	0	0	0	0	0	0	0	0	0	0	0	0	0	0	0	0	0
987	A	T	MISSENSE	cAc/cTc	H168L	0	0	0	0	0	0	0	0	0	0	0	0	0	0	0	0	0	0	0	0	0	0	0	0	0	0	0	0	0	0	0	0	0	0	0	0	0	0	0	0	0	0	0	0
988	C	T	SILENT	caC/caT	H168	0	0.002477	0	0	0	0	0	0	0.002662	0	0	0	0	0	0	0.002758	0	0	0.001557	0	0	0	0	0.006327	0.035293	0.002553	0	0	0.53351	0.061737	0.003226	0	0.009198	0.004791	0	0	0.043054	0.002584	0	0.007549	0.002013	0	0	0
989	A	C	MISSENSE	Atg/Ctg	M169L	0.003525	0	0	0	0	0	0	0	0	0	0	0	0	0	0	0	0	0	0	0	0	0.003997	0	0	0	0	0.002389	0	0	0	0	0	0	0	0	0	0	0	0	0	0	0	0	0
990	T	C	MISSENSE	aTg/aCg	M169T	0	0	0	0	0	0	0	0	0	0	0	0	0	0	0	0	0	0	0	0	0	0	0	0	0	0	0	0	0	0	0	0	0	0	0	0	0	0	0	0	0	0	0	0.001486
990	T	G	MISSENSE	aTg/aGg	M169R	0	0	0	0	0	0	0	0	0	0	0	0	0	0	0	0	0.004248	0	0	0	0	0	0	0	0	0	0	0	0	0	0	0	0	0	0	0	0	0	0	0	0	0	0	0
991	G	A	MISSENSE	atG/atA	M169I	0	0	0	0	0	0.005784	0	0	0	0	0.002342	0	0	0	0	0	0	0	0	0	0	0	0	0	0	0	0	0	0	0	0	0	0	0	0	0	0	0	0	0	0	0	0	0
992	C	A	MISSENSE	Ctt/Att	L170I	0	0	0	0	0	0	0	0	0	0	0	0	0	0	0	0	0	0	0	0	0	0	0	0	0	0	0	0	0	0	0	0	0	0	0	0	0	0	0	0	0	0	0.003226	0
992	C	T	MISSENSE	Ctt/Ttt	L170F	0	0	0	0	0	0	0	0	0	0	0.002842	0	0	0	0	0	0	0	0	0	0	0	0	0	0	0	0	0	0	0	0	0	0.002198	0	0	0	0	0	0	0	0	0	0	0.002228
993	T	C	MISSENSE	cTt/cCt	L170P	0	0	0	0	0	0	0	0	0	0	0	0	0	0	0	0	0	0	0	0	0	0	0	0	0	0	0	0	0	0	0	0	0	0	0	0	0	0	0	0	0	0	0	0
994	T	C	SILENT	ctT/ctC	L170	0	0.002603	0.002878	0.003214	0	0	0	0	0	0	0	0	0.003915	0.01668	0	0.001948	0	0	0	0	0.001727	0	0	0	0	0	0	0	0.004312	0	0.004417	0	0	0	0.020598	0	0	0.00221	0	0.001924	0	0	0	0
997	T	C	SILENT	tcT/tcC	S171	0	0	0	0	0	0	0	0	0.00184	0	0	0	0	0	0	0	0	0	0	0.005661	0	0	0	0	0	0.002646	0	0	0	0	0	0	0	0	0	0	0	0	0	0	0	0	0	0
999	C	T	MISSENSE	cCg/cTg	P172L	0	0	0	0	0	0	0.002166	0	0	0	0	0	0	0	0	0	0	0	0	0	0	0	0	0	0	0	0	0	0	0	0	0	0	0	0	0	0	0	0	0	0	0	0	0
1000	G	A	SILENT	ccG/ccA	P172	0	0	0	0	0	0.002196	0	0	0.001585	0	0	0	0	0	0	0	0	0.002819	0.002288	0.004592	0	0.001631	0	0	0	0	0	0	0.002121	0	0	0.00135	0	0.001418	0	0	0	0	0	0	0	0	0	0
1002	C	T	MISSENSE	gCt/gTt	A173V	0	0	0	0	0	0	0	0	0	0	0	0	0	0	0	0.006603	0	0	0	0	0	0	0	0	0	0	0	0	0	0	0	0	0	0	0	0	0	0	0	0	0	0	0	0
1003	T	C	SILENT	gcT/gcC	A173	0	0	0	0	0	0	0	0.043451	0	0	0	0	0.003347	0	0	0	0	0	0	0	0	0	0	0	0	0	0	0	0	0	0	0	0	0	0	0	0	0	0	0	0	0	0	0
1004	A	G	MISSENSE	Agc/Ggc	S174G	0	0	0	0	0	0	0	0	0	0	0	0	0	0.00986	0	0	0	0	0	0	0	0	0	0	0	0	0	0	0	0	0	0	0	0	0	0	0	0	0	0	0	0	0	0
1004	A	T	MISSENSE	Agc/Tgc	S174C	0	0	0	0	0	0	0	0	0	0	0	0	0	0	0	0	0	0	0	0	0	0	0.004506	0	0	0	0	0	0	0	0	0	0	0	0	0.002621	0	0	0	0	0	0	0	0
1005	G	A	MISSENSE	aGc/aAc	S174N	0	0	0	0	0	0	0	0	0	0	0	0	0	0	0	0	0	0	0	0	0.002879	0	0	0.003447	0.002742	0	0	0	0	0	0.003767	0	0	0	0	0	0	0	0	0	0	0	0	0
1006	C	T	SILENT	agC/agT	S174	0	0.002973	0.003189	0.00405	0	0	0	0	0.016242	0	0	0	0	0	0	0	0	0	0	0	0.002664	0	0	0.002316	0.003191	0.003092	0	0	0	0.003428	0.007149	0	0.002132	0	0	0.001827	0	0	0.00309	0	0	0	0	0
1009	T	A	SILENT	gcT/gcA	A175	0	0	0	0	0	0	0	0.007626	0.439287	0	0	0	0	0	0	0.002824	0	0	0	0	0.030486	0	0	0	0	0.002258	0	0	0	0	0.003056	0	0	0	0	0	0	0	0	0	0	0	0	0
1009	T	C	SILENT	gcT/gcC	A175	0	0	0	0	0	0	0	0	0	0	0	0	0	0	0	0.002186	0	0	0.002318	0	0	0	0	0	0.002026	0	0	0	0	0	0	0	0	0	0	0	0	0	0	0	0	0	0	0
1010	G	A	MISSENSE	Ggc/Agc	G176S	0	0	0	0	0	0	0	0	0	0	0	0	0	0	0	0	0	0	0	0	0	0	0	0	0	0	0	0	0	0	0.08131	0	0	0	0	0	0	0	0	0	0	0	0	0
1010	G	T	MISSENSE	Ggc/Tgc	G176C	0	0	0	0	0.003348	0	0.001997	0	0	0	0	0	0	0.001895	0	0	0	0.00248	0.001955	0	0	0.004303	0.004181	0.002656	0	0	0	0.004589	0.003568	0	0	0	0.002976	0.002637	0	0.003381	0	0	0	0	0	0	0	0
1011	G	A	MISSENSE	gGc/gAc	G176D	0	0	0	0	0	0	0	0	0	0	0	0	0	0	0	0	0	0	0	0	0	0	0	0	0	0	0	0	0	0	0.758144	0	0	0	0	0	0	0	0	0	0	0	0	0
1011	G	C	MISSENSE	gGc/gCc	G176A	0	0	0	0	0	0	0	0	0	0	0	0.812753	0.315773	0	0	0	0	0	0	0	0	0	0	0	0	0	0	0	0	0	0	0	0	0	0	0	0	0	0	0	0	0	0	0
1012	C	T	SILENT	ggC/ggT	G176	0	0	0	0	0	0	0.003319	0	0.003758	0	0	0	0	0	0	0.005319	0.010211	0	0	0.004283	0	0	0	0	0	0	0	0	0	0	0	0	0	0	0	0	0	0	0	0	0	0	0	0
1013	A	T	MISSENSE	Att/Ttt	I177F	0	0	0	0	0	0	0.554294	0.78655	0.972399	0	0	0	0	0.015763	0.996145	0.995584	0	0	0.486323	0.960275	0.983842	0	0	0	0	0	0	0	0	0	0.00459	0	0	0	0	0	0	0	0	0	0	0.993445	0.993566	0
1014	T	C	MISSENSE	aTt/aCt	I177T	0	0	0	0	0	0	0	0	0	0	0	0	0	0	0	0	0	0	0	0	0	0	0	0	0	0	0	0	0	0	0	0	0	0	0	0	0	0	0	0	0	0	0	0
1015	T	A	SILENT	atT/atA	I177	0	0	0	0	0	0	0	0	0	0	0	0	0	0.007376	0	0	0	0	0	0	0	0	0	0	0	0	0	0	0	0	0	0	0	0	0	0	0	0	0	0	0	0	0	0
1018	C	T	SILENT	ttC/ttT	F178	0	0	0	0	0	0	0.003044	0	0	0	0	0	0	0	0.002106	0	0	0	0	0	0	0	0	0	0	0	0	0	0.001371	0	0	0	0	0	0	0	0	0	0	0	0	0	0	0
1019	C	T	MISSENSE	Ccg/Tcg	P179S	0	0	0.002518	0	0	0	0	0	0	0	0	0	0	0	0	0	0	0	0	0	0	0	0	0	0	0	0	0	0	0	0	0	0	0	0	0	0	0	0	0	0	0	0	0
1020	C	T	MISSENSE	cCg/cTg	P179L	0	0	0	0	0	0	0	0	0	0	0	0	0	0.001864	0	0	0	0	0	0	0	0.001559	0	0.002823	0	0	0	0	0.001524	0	0	0	0	0.002026	0	0.002119	0	0	0	0	0	0	0	0
1022	T	A	MISSENSE	Tac/Aac	Y180N	0	0	0	0	0	0	0	0	0.282862	0	0	0	0	0	0	0	0	0	0	0	0	0	0	0	0	0	0	0	0	0	0	0	0	0	0	0	0	0	0	0	0	0	0	0
1022	T	C	MISSENSE	Tac/Cac	Y180H	0	0	0	0	0	0	0	0	0.139323	0	0	0	0	0	0	0	0	0	0	0	0.00293	0	0	0	0	0	0	0	0	0	0	0	0	0	0	0	0	0	0	0	0	0	0	0
1023	A	C	MISSENSE	tAc/tCc	Y180S	0	0	0	0	0	0	0	0.014977	0.063634	0	0	0	0	0	0	0	0	0	0	0	0	0	0	0	0	0	0	0	0	0	0	0	0	0	0	0	0	0	0	0	0	0	0.995667	0
1023	A	G	MISSENSE	tAc/tGc	Y180C	0	0	0	0	0	0	0	0	0	0	0	0	0	0	0	0	0	0	0	0	0	0	0	0	0	0	0	0	0	0	0	0	0	0	0	0	0	0	0	0	0	0	0	0
1023	A	T	MISSENSE	tAc/tTc	Y180F	0	0	0	0	0	0	0	0.223386	0.701633	0	0	0	0	0	0	0	0	0	0	0	0	0	0	0	0	0	0	0	0	0	0.75333	0	0	0	0	0	0	0	0	0	0	0	0	0
1024	C	A	NONSENSE	taC/taA	Y180*	0	0	0	0	0	0	0	0	0	0	0	0	0	0	0	0	0	0	0	0	0	0	0	0	0	0	0	0	0	0	0	0	0	0	0	0	0	0	0	0	0	0	0	0
1024	C	T	SILENT	taC/taT	Y180	0	0.003086	0.002412	0.00353	0	0	0	0.004794	0.242082	0	0	0	0.002419	0	0	0.006281	0	0.004057	0	0	0.00605	0	0	0	0	0.017264	0	0	0.003079	0.008679	0.921217	0	0	0.002502	0	0	0	0	0.003642	0.00339	0	0.002758	0.013692	0
1025	T	C	SILENT	Ttg/Ctg	L181	0	0	0	0	0	0	0	0.012015	0	0	0	0	0	0	0	0	0	0.002899	0	0.014564	0	0	0	0	0.00372	0	0	0	0.002177	0.002538	0	0.001865	0.001676	0	0.002164	0.001791	0	0	0.003446	0.002063	0	0.001779	0	0
1027	G	A	SILENT	ttG/ttA	L181	0	0	0	0	0	0	0	0	0.003364	0	0	0	0	0	0	0	0	0	0	0.003968	0	0	0	0	0	0	0	0	0	0	0	0	0	0	0	0	0	0	0	0	0	0	0	0
1030	T	A	SILENT	ccT/ccA	P182	0	0	0	0	0	0	0	0	0.002049	0	0	0	0	0	0	0	0	0	0	0	0	0	0	0	0	0	0	0	0	0	0	0	0	0	0	0	0	0	0	0	0	0	0	0
1030	T	C	SILENT	ccT/ccC	P182	0	0	0	0	0	0	0.006012	0	0	0	0	0.020867	0	0	0	0	0	0	0	0	0	0	0	0	0	0	0	0	0	0	0	0	0	0	0	0	0	0	0	0	0	0	0	0
1031	G	A	MISSENSE	Ggc/Agc	G183S	0	0	0	0	0	0	0	0	0	0	0	0	0	0	0	0	0	0	0	0	0	0	0	0	0	0.002228	0	0	0	0	0	0	0	0	0	0	0	0	0	0.191307	0	0	0	0
1031	G	C	MISSENSE	Ggc/Cgc	G183R	0	0	0	0	0	0	0	0.73597	0	0	0	0	0	0	0	0	0	0	0	0	0.009393	0	0	0	0	0.017905	0	0	0	0	0	0	0	0	0	0	0	0	0	0	0	0	0	0
1031	G	T	MISSENSE	Ggc/Tgc	G183C	0	0	0	0	0	0	0	0	0	0	0	0.002368	0	0	0	0	0	0	0	0	0	0.002629	0.002432	0.002166	0	0	0	0.003211	0	0	0	0	0	0	0	0.001684	0	0	0	0	0	0	0	0
1032	G	A	MISSENSE	gGc/gAc	G183D	0	0	0	0	0	0	0	0	0.723627	0	0	0	0	0	0	0.007083	0	0	0	0	0.983869	0	0	0	0	0.148702	0	0	0	0	0.116929	0	0	0	0	0	0	0	0	0	0	0	0	0
1032	G	C	MISSENSE	gGc/gCc	G183A	0	0	0	0	0	0	0	0.030858	0	0	0	0	0	0	0	0	0	0	0	0	0	0	0	0	0.006445	0	0	0	0	0	0	0	0	0	0	0	0	0	0	0	0	0	0.994956	0
1033	C	A	SILENT	ggC/ggA	G183	0	0	0	0	0	0	0	0	0.023134	0	0	0	0	0	0	0	0	0	0	0	0.012182	0	0	0	0	0	0	0	0	0	0	0	0	0	0	0	0	0	0	0	0	0	0	0
1033	C	G	SILENT	ggC/ggG	G183	0	0	0	0	0	0	0	0	0	0	0	0	0	0	0	0	0	0	0	0	0	0	0	0	0	0.008852	0	0	0	0	0	0	0	0	0	0	0	0	0	0	0	0	0	0
1033	C	T	SILENT	ggC/ggT	G183	0	0	0	0	0	0	0	0	0	0	0	0	0	0	0	0	0	0	0.001876	0	0	0	0	0	0	0	0	0	0	0	0	0	0	0	0	0	0	0	0	0	0	0	0	0
1034	C	A	MISSENSE	Ccc/Acc	P184T	0	0	0	0	0	0	0	0	0	0	0	0	0	0	0	0	0	0	0	0	0	0	0	0	0	0	0	0	0	0	0	0	0	0	0	0	0	0	0	0	0	0	0	0
1034	C	G	MISSENSE	Ccc/Gcc	P184A	0	0	0	0	0	0	0	0	0	0	0	0	0	0	0	0	0	0	0	0	0	0	0	0	0	0	0	0	0	0	0	0	0	0	0	0	0	0	0	0	0	0	0	0
1034	C	T	MISSENSE	Ccc/Tcc	P184S	0	0	0	0	0	0	0	0.008509	0	0	0	0	0	0	0.005649	0	0	0	0	0.004931	0	0	0	0	0.006667	0.402401	0	0	0	0	0.050736	0	0	0	0	0	0	0	0	0.029759	0	0	0	0
1035	C	T	MISSENSE	cCc/cTc	P184L	0	0	0	0	0	0	0	0	0	0	0	0	0	0	0	0	0	0	0	0	0	0	0	0	0	0	0	0	0	0	0	0	0	0	0	0	0	0	0	0	0	0	0	0
1036	C	T	SILENT	ccC/ccT	P184	0	0	0	0	0	0	0	0	0	0	0	0	0	0.014414	0	0	0	0.003371	0	0	0	0	0	0	0	0	0	0	0	0	0	0	0	0	0	0	0	0	0	0	0	0	0	0
1037	C	G	MISSENSE	Ctg/Gtg	L185V	0	0	0	0	0	0	0	0	0	0	0	0	0	0	0	0	0	0	0	0	0.003075	0	0	0	0	0	0	0	0	0	0	0	0	0	0	0	0	0	0	0	0	0	0	0
1037	C	T	SILENT	Ctg/Ttg	L185	0	0	0	0	0	0	0	0.003642	0.002015	0	0	0	0	0	0	0	0	0	0	0	0.003075	0	0	0.002544	0	0.00323	0	0	0.002089	0.048788	0.10776	0	0	0	0	0	0	0	0.002015	0.002698	0	0.003524	0	0
1039	G	A	SILENT	ctG/ctA	L185	0.090862	0.050779	0	0.003678	0	0.002596	0	0	0	0	0	0	0	0	0	0	0	0	0	0	0	0.089562	0	0.0084	0	0	0.091792	0	0.009034	0.003297	0	0.002341	0.160958	0	0	0.003067	0.035826	0	0.002611	0	0	0	0	0
1039	G	T	SILENT	ctG/ctT	L185	0	0	0	0	0.002776	0	0	0	0	0	0	0.002421	0	0	0	0	0	0	0.001784	0	0	0.002666	0.003263	0.00263	0	0	0	0.004893	0.002783	0	0	0	0	0	0	0.002591	0	0	0	0	0	0	0	0
1040	G	A	MISSENSE	Gac/Aac	D186N	0	0	0	0	0	0	0	0	0.969133	0	0	0	0	0	0	0.99799	0	0	0	0	0.92946	0	0	0	0	0	0	0	0	0	0	0	0	0	0	0	0	0	0	0	0	0	0	0
1042	C	T	SILENT	gaC/gaT	D186	0	0	0	0	0	0	0	0	0.340115	0	0	0	0	0	0	0.002374	0	0	0	0.003531	0.00511	0	0	0	0	0	0	0	0	0	0.003332	0	0	0	0	0	0	0	0	0	0	0	0	0.002417
1043	G	A	MISSENSE	Gag/Aag	E187K	0	0	0	0	0	0	0	0	0	0	0	0	0	0	0	0	0	0	0	0	0	0.001699	0	0	0	0	0	0	0	0	0	0	0	0	0	0	0	0	0	0	0	0	0	0
1045	G	C	MISSENSE	gaG/gaC	E187D	0	0	0	0	0	0	0	0	0	0	0	0	0	0	0	0	0	0	0	0	0	0	0	0	0	0	0	0	0	0	0.692968	0	0	0	0	0	0	0	0	0	0	0	0	0
1045	G	T	MISSENSE	gaG/gaT	E187D	0	0	0	0	0	0	0	0	0.343229	0	0	0	0	0	0	0	0	0	0	0	0	0	0	0	0	0	0	0	0	0	0.050991	0	0	0	0	0	0	0	0	0.780509	0	0	0	0
1046	T	A	MISSENSE	Ttt/Att	F188I	0	0	0	0	0	0	0	0	0	0	0	0	0	0	0	0.248148	0	0	0	0	0	0	0	0	0	0	0	0	0	0	0	0	0	0.090866	0.031122	0	0	0	0	0	0	0	0	0
1046	T	C	MISSENSE	Ttt/Ctt	F188L	0	0.056696	0	0.11271	0	0	0.329197	0.940851	0	0	0	0	0	0	0.999845	0.738402	0	0	0.064535	0.916614	0.989584	0	0.080506	0	0.844216	0.994434	0	0.028431	0.608909	0.513512	0.915741	0	0.048455	0.248727	0.038655	0	0.098645	0	0.097238	0.990812	0	0.092618	0.994854	0
1046	T	G	MISSENSE	Ttt/Gtt	F188V	0	0	0	0	0	0	0	0	0	0	0	0	0	0	0	0	0	0	0	0	0	0	0	0	0	0	0	0	0	0	0	0	0	0	0	0	0	0	0	0	0	0	0	0
1048	T	A	MISSENSE	ttT/ttA	F188L	0	0	0	0	0	0	0.017496	0.023469	0.992436	0	0	0	0	0	0	0	0	0	0	0	0	0	0	0	0.003911	0	0	0	0.099555	0	0.003858	0	0	0.010611	0	0	0.056879	0	0	0	0	0.06452	0	0
1048	T	C	SILENT	ttT/ttC	F188	0	0	0	0	0	0	0	0	0	0	0	0	0	0	0.002367	0	0	0	0	0	0	0	0	0	0	0.002156	0	0	0.008067	0.010585	0	0	0	0	0	0	0	0	0	0.002499	0	0	0	0
1048	T	G	MISSENSE	ttT/ttG	F188L	0	0.005245	0	0	0	0	0.005652	0	0.006204	0	0	0	0	0	0	0	0	0	0	0	0	0	0	0	0	0	0	0	0	0	0	0	0	0	0	0	0	0	0	0	0	0	0	0
1050	C	T	MISSENSE	gCt/gTt	A189V	0	0	0	0	0	0	0	0	0	0	0	0	0	0	0	0	0	0	0	0	0	0	0	0	0	0	0	0	0	0	0	0	0	0	0	0	0	0	0	0	0	0	0	0
1051	T	A	SILENT	gcT/gcA	A189	0	0	0	0	0.001953	0	0	0	0	0	0	0.002445	0	0.001839	0	0	0	0	0	0	0	0	0	0	0	0	0	0	0	0	0	0	0	0	0	0	0	0	0	0	0	0	0	0
1051	T	C	SILENT	gcT/gcC	A189	0	0.002145	0	0	0	0.002468	0	0	0.002429	0	0	0	0	0	0.004124	0	0.006035	0.002578	0	0	0	0	0	0.002826	0.003489	0.002826	0	0	0.002177	0	0	0	0	0	0.004198	0	0	0.00203	0.002627	0.002016	0	0	0	0
1052	A	T	MISSENSE	Acc/Tcc	T190S	0	0	0	0	0.003294	0	0	0	0	0	0	0.004976	0	0.003438	0	0	0	0.003612	0.004358	0	0	0	0	0	0	0	0	0	0	0	0	0	0	0	0	0	0	0	0	0	0	0	0	0
1053	C	G	MISSENSE	aCc/aGc	T190S	0	0	0	0	0.998373	0.998604	0.999188	0.999084	0.999049	0.999117	0.99636	0.998858	0.997897	0.999358	0.999793	0.999193	0.998972	0.99878	0.998642	0.999826	0.997555	0	0	0	0	0.11293	0	0	0	0	0.757855	0	0	0	0	0	0	0	0	0	0.999066	0.998707	0.998303	0.997913
1054	C	T	SILENT	acC/acT	T190	0	0	0	0	0	0	0.003134	0	0.006946	0	0	0	0	0	0	0	0	0	0	0	0	0	0	0	0	0	0	0	0	0	0	0	0	0	0	0	0	0	0	0	0	0	0	0
1055	T	A	MISSENSE	Tct/Act	S191T	0	0	0	0	0	0	0	0	0	0	0	0	0	0	0	0	0	0	0	0.219787	0.980245	0	0	0	0	0	0	0	0	0	0	0	0	0	0	0	0	0	0	0	0	0	0	0
1055	T	C	MISSENSE	Tct/Cct	S191P	0	0	0	0	0	0	0.002125	0	0	0	0.005674	0	0.005967	0	0	0	0.01492	0	0	0	0	0	0	0	0	0	0	0	0	0	0	0	0	0	0	0	0	0	0	0	0	0.05233	0	0.002764
1055	T	G	MISSENSE	Tct/Gct	S191A	0	0	0	0	0	0	0	0	0	0	0	0	0	0	0	0	0	0	0	0	0.013803	0	0	0	0	0	0	0	0	0	0	0	0	0	0	0	0	0	0	0	0	0	0	0
1056	C	A	MISSENSE	tCt/tAt	S191Y	0	0	0	0	0	0	0	0	0	0	0	0	0	0	0	0	0	0	0	0	0	0	0	0	0	0	0	0	0	0	0	0	0	0	0	0	0	0	0	0	0	0	0	0
1056	C	T	MISSENSE	tCt/tTt	S191F	0	0	0	0	0.998288	0.998443	0.996607	0.965535	0.998223	0.999347	0.994308	0.972889	0.854798	0	0	0.998891	0.994865	0.998596	0.996178	0.998073	0.997711	0	0	0	0	0	0	0	0	0	0.004047	0	0	0	0	0	0	0	0	0	0.99742	0.997886	0.999308	0.996991
1057	T	A	SILENT	tcT/tcA	S191	0	0	0	0	0	0	0	0	0	0	0	0	0	0	0	0	0	0	0	0	0	0	0	0	0	0	0	0	0	0	0	0	0	0	0	0	0	0	0	0	0	0	0	0
1057	T	C	SILENT	tcT/tcC	S191	0	0	0	0	0	0	0	0	0.001963	0	0	0	0.005334	0	0	0	0	0.005452	0.042624	0	0.005727	0	0	0	0	0	0	0	0	0	0	0	0	0	0	0	0.00281	0	0	0.001846	0	0	0	0
1057	T	G	SILENT	tcT/tcG	S191	0	0	0	0	0	0	0	0	0	0	0	0	0	0	0	0	0	0	0	0.003726	0	0	0	0	0	0	0	0	0	0	0	0	0	0	0	0	0	0	0	0	0	0	0	0
1058	A	C	MISSENSE	Acc/Ccc	T192P	0	0	0	0	0	0	0	0	0	0	0	0	0	0	0	0	0	0	0	0	0	0	0	0	0	0	0	0	0	0	0	0	0	0	0	0	0	0	0	0	0	0	0	0
1058	A	G	MISSENSE	Acc/Gcc	T192A	0	0.005942	0	0	0	0	0.015222	0	0.998929	0	0	0	0.015242	0	0	0	0	0.020734	0.71079	0.982519	0.995167	0	0.008848	0	0.110907	0.333333	0	0	0.007197	0.260682	0.925595	0	0	0	0.005262	0	0	0	0.012245	0.017159	0	0	0	0
1059	C	T	MISSENSE	aCc/aTc	T192I	0	0	0	0	0	0	0	0	0.17773	0	0	0	0	0	0.991472	0	0	0	0	0	0	0	0	0	0	0	0	0	0	0	0	0	0	0	0	0	0	0	0	0	0	0	0	0
1060	C	T	SILENT	acC/acT	T192	0	0.002332	0.003044	0.002302	0	0	0.002071	0	0	0	0	0	0	0	0.002235	0	0	0	0	0	0	0	0	0	0.002177	0	0	0.002127	0.003149	0.004186	0.007656	0	0	0.00356	0	0	0	0	0	0.004767	0	0	0	0
1061	T	C	MISSENSE	Ttt/Ctt	F193L	0	0	0	0	0	0	0	0	0	0	0	0	0	0	0	0	0	0	0	0	0	0	0	0.002074	0	0	0	0	0	0	0	0	0	0.002276	0	0	0	0	0	0	0	0	0	0
1063	T	C	SILENT	ttT/ttC	F193	0	0	0	0	0.004118	0	0	0	0	0	0	0	0	0	0	0	0	0	0	0	0.004151	0	0	0	0	0	0	0	0	0	0	0	0	0	0	0	0	0	0	0.007509	0	0	0	0
1064	G	T	NONSENSE	Gga/Tga	G194*	0	0	0	0	0.001623	0	0	0	0	0.001678	0	0.001903	0	0.0024	0	0	0	0	0.001683	0	0	0.002505	0	0.003395	0	0	0	0	0.003056	0	0	0	0.002685	0.002267	0	0.003902	0	0	0	0	0	0	0	0
1068	C	A	MISSENSE	aCt/aAt	T195N	0	0	0	0	0	0	0	0	0.998828	0	0	0.179784	0.645365	0	0	0	0.998695	0.999357	0.997048	0.998151	0.997475	0	0	0	0	0	0	0	0	0	0.004938	0	0	0	0	0	0	0	0	0	0	0	0	0
1068	C	T	MISSENSE	aCt/aTt	T195I	0	0	0	0	0	0	0	0.031068	0	0	0	0	0.005266	0.99877	0.998863	0	0	0	0	0	0	0	0	0	0	0	0	0	0	0	0.071714	0	0	0	0	0	0	0	0	0	0	0	0	0
1069	T	C	SILENT	acT/acC	T195	0	0.002708	0	0	0	0	0	0	0	0	0	0	0	0	0	0	0	0.004041	0	0	0.002753	0	0	0	0	0.002148	0	0	0.001804	0	0	0.001846	0	0.003499	0.002142	0	0	0	0.001932	0.002825	0	0	0	0
1070	A	C	MISSENSE	Att/Ctt	I196L	0	0	0	0	0	0	0	0	0	0	0	0	0	0	0	0	0	0	0	0	0	0	0	0	0	0	0	0	0	0	0	0	0	0	0	0	0	0	0	0	0	0	0	0
1070	A	G	MISSENSE	Att/Gtt	I196V	0	0	0.009011	0	0.997546	0.99764	6.90069	0.998175	0	0	0.996172	0	0.003318	0	0	0.996662	0	0	0	0	0.049043	0	0	0	0	0.003098	0	0	0	0	0	0.004098	0	0	0	0.00364	0	0	0	0	0.998717	0.998237	0.998737	0.998221
1070	A	T	MISSENSE	Att/Ttt	I196F	0	0	0	0	0	0	0	0	0	0	0	0	0	0	0	0	0	0	0	0	0	0	0	0	0	0	0	0	0	0	0	0	0	0	0	0	0	0	0	0	0	0	0	0
1071	T	C	MISSENSE	aTt/aCt	I196T	0	0	0	0	0	0	0	0	0	0	0	0	0	0	0.991696	0	0	0	0	0.001589	0	0	0	0	0	0	0	0	0	0	0	0	0	0	0	0	0	0	0	0	0	0	0	0
1072	T	C	SILENT	atT/atC	I196	0	0.003504	0	0.00379	0	0	0	0	0.001214	0	0.002902	0	0.003638	0	0	0.003554	0	0	0.00975	0	0.029132	0	0	0	0.019785	0.88617	0	0	0.005408	0.009475	0.00809	0	0	0	0.002214	0	0	0	0.014904	0.003592	0	0	0	0
1072	T	G	MISSENSE	atT/atG	I196M	0	0	0	0	0	0	0	0	0	0	0	0	0	0	0	0	0	0	0	0	0	0	0	0	0	0	0	0	0	0	0	0	0	0	0	0	0	0	0	0	0	0	0	0
1075	T	A	SILENT	gcT/gcA	A197	0	0	0	0	0.00302	0	0.001944	0	0	0	0	0.003433	0	0	0	0	0	0	0.001839	0	0	0.004777	0.003277	0	0	0	0	0.004948	0	0	0	0	0	0	0	0.002667	0	0	0	0	0	0	0	0
1075	T	C	SILENT	gcT/gcC	A197	0	0	0	0	0	0	0	0	0	0	0.0028	0	0	0	0	0	0	0	0.001682	0	0	0	0	0.002384	0	0	0	0	0	0	0.002856	0	0	0.001866	0.002938	0	0	0	0	0.002514	0	0	0	0
1076	A	G	MISSENSE	Aga/Gga	R198G	0	0	0	0	0	0	0	0	0	0	0	0	0	0	0	0	0	0	0	0.003453	0	0	0	0	0	0	0	0	0	0	0	0	0	0	0	0	0	0	0	0	0	0	0	0
1076	A	T	NONSENSE	Aga/Tga	R198*	0	0	0	0	0.00488	0	0	0	0	0.004256	0	0.005381	0	0.003687	0	0	0	0.004267	0.004713	0	0	0.008606	0.005478	0.006048	0	0	0.003295	0.006045	0.00631	0	0	0.006508	0.004992	0.005792	0	0.017556	0	0	0	0	0	0	0	0
1078	A	G	SILENT	agA/agG	R198	0	0	0	0	0	0	0	0	0	0	0	0	0	0	0	0	0	0	0	0	0.008456	0	0	0	0	0	0	0	0	0	0	0	0	0	0	0	0	0	0	0	0	0	0	0
1079	C	A	MISSENSE	Ctt/Att	L199I	0	0	0.002989	0	0	0	0	0	0	0	0	0	0	0	0	0	0	0	0	0	0	0	0	0	0	0	0	0	0	0	0	0	0	0	0	0	0	0	0	0	0	0	0	0
1079	C	T	MISSENSE	Ctt/Ttt	L199F	0	0.002443	0	0	0	0	0	0.679158	0.063827	0	0	0	0.006225	0	0	0.991116	0	0	0.020444	0	0.988052	0	0	0	0	0.002137	0	0	0	0	0.109657	0	0	0	0	0	0	0	0	0	0.003175	0.098162	0.995934	0
1080	T	C	MISSENSE	cTt/cCt	L199P	0	0	0	0	0	0	0	0	0	0	0	0	0	0	0	0	0.003819	0	0	0	0	0	0	0	0	0	0	0	0	0	0	0	0.001545	0.00232	0	0	0	0	0	0	0	0	0	0
1081	T	A	SILENT	ctT/ctA	L199	0	0	0	0	0	0	0	0	0.002366	0	0	0	0	0	0	0	0	0	0	0	0	0	0	0	0	0	0	0	0	0	0	0	0	0	0	0	0	0	0	0	0	0	0	0
1081	T	C	SILENT	ctT/ctC	L199	0	0	0.002733	0	0	0.002542	0	0	0.002702	0	0	0	0.002371	0	0	0	0	0	0	0	0.006867	0	0	0	0	0.00249	0	0	0.004155	0	0.009296	0	0	0	0.002573	0	0	0	0	0.002413	0	0	0	0
1084	T	C	SILENT	tcT/tcC	S200	0.002035	0.003058	0.002986	0.003486	0.010033	0.002055	0	0	0	0	0	0	0	0.012069	0.002143	0	0	0	0.024438	0.002549	0.001797	0	0.002533	0.001536	0.002325	0	0	0	0	0.007142	0	0	0.002204	0.001407	0	0	0	0.002923	0.003722	0.002392	0	0.002033	0.002167	0
1084	T	G	SILENT	tcT/tcG	S200	0	0	0	0	0	0	0	0	0	0	0	0	0	0	0	0	0	0	0	0	0	0	0	0	0	0	0	0	0	0	0	0	0	0	0	0	0	0	0	0.002445	0	0	0	0
1086	A	T	MISSENSE	tAc/tTc	Y201F	0	0	0	0	0	0	0	0	0	0	0	0	0	0	0.997779	0	0	0	0	0	0	0	0	0	0	0	0	0	0	0	0	0	0	0	0	0	0	0	0	0.004336	0	0.004447	0	0
1087	C	T	SILENT	taC/taT	Y201	0	0	0	0	0	0	0	0	0	0	0	0	0	0	0.00184	0	0	0	0.001507	0	0	0	0	0	0	0	0	0	0.001755	0	0	0	0	0	0.002236	0.001765	0	0	0	0	0	0	0	0
1090	T	C	SILENT	gaT/gaC	D202	0	0	0	0	0	0	0	0	0.68667	0	0	0	0	0	0	0	0	0	0	0	0.911189	0	0	0	0	0.00387	0	0	0.006839	0	0.009402	0	0	0	0	0	0	0	0	0.002647	0	0	0	0
1091	C	G	MISSENSE	Ctg/Gtg	L203V	0	0	0	0	0	0	0	0	0	0	0	0	0	0	0	0	0	0	0	0	0	0	0	0	0	0	0	0	0	0	0	0	0	0	0	0	0	0	0	0	0	0	0	0
1091	C	T	SILENT	Ctg/Ttg	L203	0	0	0	0	0	0	0.006079	0	0	0	0	0	0	0.007674	0.002236	0	0	0	0	0	0.05318	0	0	0	0.003851	0.002542	0	0	0	0	0.006431	0	0	0	0.002456	0	0	0.002636	0.003621	0.00187	0	0	0.995862	0
1092	T	A	MISSENSE	cTg/cAg	L203Q	0	0	0	0	0	0	0	0	0	0	0	0	0	0	0	0	0	0	0	0	0	0	0	0	0	0	0	0	0	0	0	0	0	0	0	0	0	0	0	0	0	0	0.604269	0
1093	G	A	SILENT	ctG/ctA	L203	0	0	0	0	0	0	0.002777	0	0	0	0	0	0	0	0	0	0	0	0	0	0	0	0	0	0	0	0	0	0	0	0	0	0	0	0	0	0	0	0	0	0	0.003276	0	0
1093	G	T	SILENT	ctG/ctT	L203	0	0	0	0	0	0	0	0	0	0	0	0	0	0	0	0	0	0	0	0	0.043897	0	0	0	0	0	0	0	0	0	0.004803	0	0	0	0	0	0	0	0	0	0	0	0.993809	0
1095	T	C	MISSENSE	cTc/cCc	L204P	0	0	0	0	0	0	0	0	0	0	0	0	0	0	0	0	0	0	0	0	0	0	0	0	0	0	0	0	0	0	0	0	0	0	0	0	0	0	0	0	0	0	0	0
1096	C	T	SILENT	ctC/ctT	L204	0	0	0	0	0	0	0	0.009033	0.002463	0	0	0	0	0	0	0.003371	0	0.003668	0	0	0.007643	0	0.004148	0.004008	0	0.003409	0	0	0	0	0.004126	0	0	0.002598	0	0	0	0	0	0.007241	0	0	0	0
1097	A	G	MISSENSE	Acc/Gcc	T205A	0	0	0	0	0	0	0	0	0	0	0	0	0	0	0	0	0	0	0	0	0	0	0	0	0	0	0	0	0	0	0	0	0	0	0	0	0	0	0	0	0	0	0	0
1097	A	T	MISSENSE	Acc/Tcc	T205S	0	0	0	0	0	0	0	0	0.018327	0	0	0	0	0	0	0	0	0	0	0	0.190434	0	0	0	0	0	0	0	0	0	0	0	0	0	0	0	0	0	0	0	0	0	0	0
1098	C	T	MISSENSE	aCc/aTc	T205I	0	0	0	0	0	0	0	0	0	0	0	0	0	0	0	0	0	0	0	0	0	0	0	0	0	0	0	0	0	0	0	0	0	0	0	0	0	0	0	0	0	0	0	0
1099	C	T	SILENT	acC/acT	T205	0	0.00213	0	0.002118	0	0	0.003174	0.002968	0.002999	0	0.003843	0	0	0	0	0	0	0.002259	0.001726	0	0	0.001314	0.001963	0.003941	0.003564	0.002892	0.001907	0.001426	0.00311	0.002913	0.003469	0.001265	0.002296	0	0.002467	0.002076	0	0.002905	0.006404	0.002748	0	0.002142	0	0
1100	G	A	MISSENSE	Gcc/Acc	A206T	0	0	0	0	0	0	0	0	0	0	0.002182	0	0	0	0	0	0	0	0	0	0	0	0	0	0	0	0	0	0	0	0	0	0	0	0	0	0	0	0	0	0.002591	0	0	0
1101	C	T	MISSENSE	gCc/gTc	A206V	0	0	0	0	0	0	0.002917	0	0	0	0	0	0	0	0	0	0	0	0	0	0.002287	0	0	0	0	0	0	0	0	0	0	0	0	0	0	0	0	0	0	0	0	0	0	0
1102	C	A	SILENT	gcC/gcA	A206	0	0	0	0	0	0	0	0	0	0	0	0	0	0	0	0	0	0	0.001253	0	0	0	0	0	0	0	0	0	0	0	0	0	0	0	0	0	0	0	0	0	0	0	0	0
1102	C	T	SILENT	gcC/gcT	A206	0	0.002116	0	0	0	0	0.003419	0.002998	0.002206	0	0	0	0.001654	0	0.005331	0.002228	0	0	0	0	0.002461	0	0	0	0.002122	0.002095	0	0	0.002201	0	0.003106	0.002182	0	0.003147	0	0.0018	0.002062	0	0	0	0.015373	0	0	0
1103	A	C	MISSENSE	Act/Cct	T207P	0	0	0	0	0	0	0	0	0	0	0	0	0	0	0	0	0	0	0	0	0.011961	0	0	0	0	0	0	0	0	0	0	0	0	0	0	0	0	0	0	0	0	0	0.994589	0
1103	A	G	MISSENSE	Act/Gct	T207A	0	0	0	0	0	0	0	0	0	0	0	0	0	0	0	0.002707	0	0	0.001861	0	0.012434	0	0	0	0	0	0	0	0	0	0	0	0	0	0	0	0	0	0	0	0.002785	0.0019	0	0.027332
1103	A	T	MISSENSE	Act/Tct	T207S	0	0	0.002872	0	0	0	0.002488	0	0	0	0	0	0	0	0	0	0	0	0	0	0.002715	0	0	0	0	0	0	0	0	0	0	0	0	0	0	0	0	0	0	0	0	0	0	0
1104	C	A	MISSENSE	aCt/aAt	T207N	0	0	0	0	0	0	0	0	0	0	0	0	0	0	0	0	0	0	0	0	0.001909	0	0	0	0	0	0	0	0	0	0	0	0	0	0	0	0	0	0	0	0	0	0	0
1104	C	T	MISSENSE	aCt/aTt	T207I	0	0	0	0	0	0	0	0	0	0	0	0	0.003863	0	0	0.325362	0	0	0.001467	0	0	0	0	0	0	0	0	0	0.001757	0	0	0	0	0	0	0	0	0	0	0	0	0	0	0
1105	T	A	SILENT	acT/acA	T207	0	0	0	0	0	0	0	0	0	0	0	0	0.001266	0	0	0	0	0	0	0	0	0	0	0	0	0	0	0	0	0	0	0	0	0	0	0	0	0	0	0	0	0	0	0
1105	T	C	SILENT	acT/acC	T207	0	0.001554	0	0.00164	0	0	0.001937	0.002653	0.002069	0	0	0	0	0	0.002889	0.004002	0	0.001965	0	0	0.003355	0	0.001723	0.001381	0.002928	0.002656	0	0.001866	0.001358	0.002689	0	0	0.001488	0.007026	0.002219	0.001031	0.001167	0.00163	0.002492	0	0.001286	0.001526	0	0
1106	G	A	MISSENSE	Gag/Aag	E208K	0	0	0	0	0	0	0	0	0	0	0	0	0	0	0	0	0	0	0.00305	0	0	0	0	0	0	0	0	0	0	0	0	0	0	0	0	0	0	0	0	0.001335	0	0	0	0
1106	G	C	MISSENSE	Gag/Cag	E208Q	0	0	0	0	0	0	0	0	0	0	0	0	0	0	0	0.667695	0	0	0	0	0.023981	0	0	0	0	0.001316	0	0	0	0	0	0	0	0	0	0	0	0	0	0	0	0	0	0
1106	G	T	NONSENSE	Gag/Tag	E208*	0	0	0	0	0	0	0	0	0	0	0	0	0	0	0	0	0	0	0	0	0	0.001689	0	0	0	0	0	0.001541	0.001097	0	0	0	0.001107	0	0	0.001687	0	0	0	0	0	0	0	0
1107	A	G	MISSENSE	gAg/gGg	E208G	0	0	0	0	0	0	0	0	0	0	0	0	0	0	0	0	0	0	0.00204	0	0.005611	0	0	0	0	0	0	0	0	0	0	0	0	0	0	0	0	0	0	0	0	0	0	0
1107	A	T	MISSENSE	gAg/gTg	E208V	0	0	0	0	0	0	0.00209	0	0	0	0	0	0	0	0	0	0	0	0	0	0	0	0	0	0	0	0	0	0	0	0	0	0	0	0	0	0	0	0	0	0	0	0	0
1108	G	A	SILENT	gaG/gaA	E208	0	0	0	0	0	0	0	0	0	0	0	0	0	0	0	0	0	0.00166	0	0	0	0	0	0	0	0	0	0	0.001294	0	0	0	0	0	0	0	0	0	0	0	0	0	0	0
1109	G	A	MISSENSE	Gaa/Aaa	E209K	0	0	0	0	0	0	0	0.004785	0.014719	0	0.00453	0	0.006179	0	0	0	0	0.002957	0.010322	0.360068	0.029527	0	0	0	0.003815	0.129588	0	0	0.002774	0.002323	0.820499	0.001638	0	0	0.0035	0	0.002147	0	0	0.20145	0	0	0	0
1110	A	C	MISSENSE	gAa/gCa	E209A	0	0	0	0	0	0	0	0	0	0	0	0	0	0	0	0	0	0	0	0	0	0	0	0	0	0.172601	0	0	0.001967	0	0.101517	0	0	0	0	0	0	0	0	0	0	0	0	0
1110	A	G	MISSENSE	gAa/gGa	E209G	0	0.002596	0	0	0	0.002989	0.877645	0.997262	0.997354	0	0	0	0.008785	0	0	0.673717	0	0.003294	0.112123	0.940452	0.995981	0	0	0.003463	0.004643	0.254431	0	0	0.006211	0.007187	0.197927	0	0	0.002204	0.002685	0	0	0.003358	0.002993	0.006956	0.001611	0.035868	0.323284	0.213787
1110	A	T	MISSENSE	gAa/gTa	E209V	0	0	0	0	0	0	0	0	0	0	0	0	0	0	0	0	0	0	0	0	0	0	0	0	0	0.019717	0	0	0	0	0	0	0	0	0	0	0	0	0	0	0	0	0	0
1111	A	G	SILENT	gaA/gaG	E209	0	0	0	0	0	0	0	0	0	0	0	0	0	0	0	0	0	0	0	0	0	0	0	0	0	0	0	0	0	0	0	0	0	0	0	0	0	0	0	0	0	0	0	0
1112	A	C	MISSENSE	Acc/Ccc	T210P	0	0.006181	0	0.014825	0	0	0	0	0	0	0	0	0	0.006839	0	0	0	0	0	0	0	0.002691	0.003329	0.003715	0.007955	0.043828	0	0	0.006249	0.004298	0.011935	0	0.005505	0.002799	0	0	0.005786	0.013833	0.014973	0.00355	0	0	0.665037	0
1112	A	G	MISSENSE	Acc/Gcc	T210A	0	0	0	0	0	0	0	0	0	0	0	0	0	0	0	0	0	0	0	0	0.005195	0	0	0	0	0	0	0	0	0	0	0	0	0	0	0	0	0	0	0	0	0	0	0
1115	C	T	MISSENSE	Ccc/Tcc	P211S	0	0	0	0	0	0	0	0	0	0	0	0	0	0	0	0	0	0	0	0	0.003874	0	0	0	0	0	0	0	0	0	0	0	0	0	0	0	0	0	0	0	0	0	0	0
1116	C	T	MISSENSE	cCc/cTc	P211L	0	0	0	0	0	0	0	0	0	0	0	0	0	0	0	0	0	0	0	0	0	0	0	0	0	0	0	0	0	0	0	0	0	0	0	0.001887	0	0	0	0	0	0	0	0
1117	C	T	SILENT	ccC/ccT	P211	0	0	0	0	0	0	0	0	0	0	0	0	0	0	0	0	0	0	0	0	0.001911	0.002161	0	0	0	0	0	0	0	0	0	0.001663	0	0.003405	0	0.0026	0.002525	0	0	0	0	0	0	0
1118	A	C	MISSENSE	Acg/Ccg	T212P	0	0	0	0	0	0	0	0	0	0	0	0	0	0	0	0	0	0	0	0	0	0	0	0	0	0	0	0	0	0	0	0	0	0	0	0	0	0	0	0	0	0	0.021366	0
1118	A	G	MISSENSE	Acg/Gcg	T212A	0	0	0	0	0	0	0	0	0.007207	0	0	0	0	0	0	0	0	0	0.016685	0	0.025274	0	0	0	0	0	0	0	0	0	0	0	0	0	0	0	0	0	0	0	0	0.00374	0.290276	0
1119	C	T	MISSENSE	aCg/aTg	T212M	0	0	0	0	0	0	0	0	0.003444	0	0	0	0	0	0	0	0	0	0.130556	0	0.010871	0	0	0	0	0	0	0	0	0.001531	0	0	0	0.001226	0	0	0	0	0	0	0	0.005784	0.002055	0
1120	G	A	SILENT	acG/acA	T212	0	0	0	0	0	0	0	0	0	0	0	0	0	0	0	0	0	0	0	0	0	0	0	0	0	0	0	0	0	0	0	0	0	0	0.002692	0	0	0	0	0	0	0	0	0
1121	G	C	MISSENSE	Gtc/Ctc	V213L	0	0	0	0	0	0	0	0	0	0	0	0	0	0.002312	0	0	0	0	0	0	0	0	0	0	0	0	0	0	0	0	0	0	0	0	0	0	0	0	0	0	0	0	0	0
1122	T	C	MISSENSE	gTc/gCc	V213A	0	0	0	0	0	0	0	0	0	0	0	0	0	0.007533	0	0	0	0	0	0.004594	0.162029	0	0.004817	0	0.002885	0	0	0	0.002396	0.00303	0	0	0	0.004416	0.00264	0	0	0.002121	0	0	0	0	0.284854	0
1123	C	T	SILENT	gtC/gtT	V213	0	0	0	0	0	0	0	0	0	0	0	0.013169	0	0	0	0	0	0	0.00181	0.004125	0.002814	0	0	0	0.001764	0.002666	0	0.00198	0.001655	0	0.005938	0	0	0.001631	0	0	0	0	0	0.002716	0	0	0	0
1124	T	A	MISSENSE	Tct/Act	S214T	0	0	0	0	0	0	0	0	0	0	0	0	0	0	0	0	0	0	0	0	0	0	0	0	0	0.0066	0	0	0	0	0	0	0	0	0	0	0	0	0	0	0	0	0	0
1124	T	C	MISSENSE	Tct/Cct	S214P	0	0.007064	0	0.010961	0	0	0	0.002998	0.103876	0	0	0	0	0.007195	0.002846	0.299354	0.006156	0	0.009209	0.071737	0.014346	0	0.005639	0.004346	0.040702	0.010826	0	0.002811	0.032644	0.035856	0.005253	0	0.006403	0.006976	0.004017	0	0.017796	0	0.022328	0.002288	0	0	0.036177	0
1124	T	G	MISSENSE	Tct/Gct	S214A	0	0	0	0	0	0	0	0	0	0	0	0	0	0	0	0	0	0	0	0	0	0	0	0	0	0	0	0	0	0	0	0	0	0	0	0	0	0	0	0	0	0	0	0
1125	C	T	MISSENSE	tCt/tTt	S214F	0	0	0	0	0	0	0	0	0.001054	0	0.001353	0	0	0	0.001705	0	0	0	0.005769	0	0.004422	0	0	0	0	0.002466	0	0	0	0	0.003151	0	0	0.001469	0.001591	0	0	0	0	0	0.001487	0.004207	0	0
1126	T	A	SILENT	tcT/tcA	S214	0	0	0	0	0	0	0	0	0	0	0	0	0	0	0	0	0	0	0	0.004674	0	0	0	0	0	0	0	0	0	0	0	0	0	0	0	0	0	0	0	0	0	0	0	0
1126	T	C	SILENT	tcT/tcC	S214	0	0.00353	0.002353	0.002268	0	0.002672	0	0.001977	0.020102	0	0	0	0.002362	0	0	0.006421	0	0	0.001474	0.004172	0.023811	0.001361	0	0	0.003539	0.002227	0	0	0.002205	0.003136	0.002226	0.001771	0	0.002219	0.003592	0	0	0.001666	0.002222	0.004695	0.034282	0.002864	0.002164	0.001513
1127	C	T	MISSENSE	Cct/Tct	P215S	0	0	0	0	0	0	0	0	0.001814	0	0	0	0	0	0	0	0	0	0.001386	0	0.004121	0	0	0	0	0	0	0.001717	0	0	0	0	0	0	0	0	0	0	0	0	0	0	0	0
1128	C	A	MISSENSE	cCt/cAt	P215H	0	0	0	0	0	0	0	0	0	0	0	0	0	0	0	0	0	0	0.0012	0	0	0	0	0	0	0	0	0	0	0	0	0	0	0	0	0	0	0	0	0	0	0	0	0
1128	C	T	MISSENSE	cCt/cTt	P215L	0	0	0	0	0	0	0	0	0	0	0	0.023741	0	0	0	0	0	0	0.00136	0	0.002302	0	0	0	0	0	0	0	0	0	0	0	0	0	0	0	0	0	0	0	0	0	0	0
1129	T	C	SILENT	ccT/ccC	P215	0	0	0	0	0	0	0.001944	0.002006	0	0	0.00164	0	0	0	0	0	0	0	0	0	0.002785	0	0	0	0	0	0	0	0	0	0	0	0	0	0	0	0	0	0	0	0	0	0	0
1130	A	G	MISSENSE	Acc/Gcc	T216A	0	0	0	0	0	0	0.001976	0	0	0	0	0	0	0	0	0	0	0	0	0.003361	0.012145	0	0	0	0	0	0	0	0	0	0	0	0	0	0	0	0	0	0	0	0	0.002591	0	0
1131	C	T	MISSENSE	aCc/aTc	T216I	0	0	0	0	0	0	0.001886	0	0	0	0	0.013086	0	0	0	0	0	0.001812	0.00262	0.013382	0.003394	0	0	0	0	0	0	0	0.001822	0	0	0	0	0	0.005086	0	0	0	0	0	0	0.006419	0	0
1132	C	T	SILENT	acC/acT	T216	0	0	0	0	0	0	0	0.001397	0.001207	0	0	0	0	0	0	0	0	0.002631	0.002468	0	0	0.001044	0.003245	0.002996	0.001555	0.002265	0.001378	0	0.003587	0.003084	0.002162	0.00139	0	0.005372	0.002463	0.001934	0	0.001977	0.002936	0.001982	0	0	0	0
1133	G	A	MISSENSE	Gtg/Atg	V217M	0	0	0	0	0	0	0	0	0	0	0	0	0	0	0	0	0	0	0	0.464392	0.025478	0	0	0	0.001988	0	0	0	0	0	0	0	0	0	0	0	0	0	0	0	0	0	0	0
1134	T	C	MISSENSE	gTg/gCg	V217A	0	0	0	0	0	0.002145	0	0	0.002056	0	0.003889	0	0	0	0	0.00239	0	0.002706	0	0.009043	0.002439	0	0	0	0	0.002639	0	0	0.002386	0	0	0	0	0	0	0	0	0	0	0	0	0	0	0
1135	G	A	SILENT	gtG/gtA	V217	0	0	0	0	0	0	0	0	0	0	0	0	0	0	0	0	0	0	0	0	0	0	0	0	0	0	0	0	0	0	0.008623	0	0	0	0	0	0	0	0	0	0	0	0	0
1136	C	A	MISSENSE	Ccc/Acc	P218T	0	0	0	0	0	0	0	0	0	0	0	0	0	0	0	0	0	0	0	0.003321	0	0	0	0	0	0	0	0	0	0	0	0	0	0	0	0	0	0	0	0	0	0	0	0
1136	C	T	MISSENSE	Ccc/Tcc	P218S	0	0	0	0	0	0	0	0	0	0	0	0	0	0	0	0	0	0	0.001716	0.004624	0.006659	0	0	0.004124	0	0.002303	0	0	0.001913	0	0	0	0	0	0	0	0	0	0.001698	0.002344	0	0	0	0.082221
1137	C	T	MISSENSE	cCc/cTc	P218L	0	0	0	0	0	0	0	0	0	0	0	0	0.001663	0.008275	0.001548	0	0	0	0	0.055959	0.004697	0	0	0	0	0	0	0	0	0	0	0.00187	0	0	0	0	0	0	0	0	0	0	0	0
1138	C	T	SILENT	ccC/ccT	P218	0	0	0.002224	0	0	0.00147	0	0	0.001133	0	0.001486	0	0	0	0.001284	0	0	0.002182	0.001237	0	0.00465	0	0	0.001486	0	0.002031	0	0.001616	0	0	0.006328	0	0	0	0.001212	0.001399	0	0	0	0.005889	0	0	0	0
1139	T	C	MISSENSE	Tct/Cct	S219P	0	0	0	0	0	0	0	0	0.001097	0	0	0	0	0	0	0	0.023282	0.00225	0.001767	0	0.003519	0	0	0	0	0.001635	0	0	0	0	0	0	0	0	0	0	0	0	0	0	0	0	0	0
1140	C	A	MISSENSE	tCt/tAt	S219Y	0	0	0	0	0	0	0	0	0	0	0	0	0	0	0	0	0	0	0	0	0	0	0	0	0	0	0	0	0	0	0	0	0	0	0	0	0	0	0	0	0	0	0	0
1140	C	T	MISSENSE	tCt/tTt	S219F	0	0	0	0	0	0	0	0	0.001006	0	0	0	0	0	0.001705	0	0	0	0.001867	0	0	0	0	0	0	0.002942	0	0	0	0	0	0	0	0	0	0	0	0	0.001221	0	0	0	0	0
1141	T	A	SILENT	tcT/tcA	S219	0	0	0.002002	0	0	0	0	0.009257	0	0	0	0	0	0	0	0	0	0	0	0	0.001984	0	0	0	0	0	0	0	0	0	0	0	0	0	0	0	0	0	0	0	0	0	0	0
1141	T	C	SILENT	tcT/tcC	S219	0	0.002613	0	0	0	0	0	0	0.001432	0	0.001671	0	0	0	0	0	0.001568	0	0	0.008654	0.003968	0	0	0.002771	0	0.002814	0	0.001924	0.003505	0.002836	0	0	0	0	0.00174	0	0	0.002507	0.004278	0.004084	0	0.002083	0.002348	0.001584
1141	T	G	SILENT	tcT/tcG	S219	0	0	0	0	0	0	0	0	0	0	0	0	0	0	0	0	0.00738	0	0	0	0	0	0	0	0	0	0	0	0	0	0	0	0	0	0	0	0	0	0	0	0	0	0	0
1142	G	A	MISSENSE	Gtc/Atc	V220I	0	0	0	0	0	0	0	0	0	0	0	0	0	0	0	0	0	0	0	0	0.001839	0	0	0	0	0	0	0	0	0	0	0	0	0	0	0	0	0	0	0	0	0	0	0
1143	T	C	MISSENSE	gTc/gCc	V220A	0	0	0	0	0	0	0	0	0	0	0	0	0	0	0	0	0	0	0	0.031689	0.01496	0	0	0	0	0	0	0	0	0	0	0	0	0.002238	0.006057	0	0	0	0	0	0	0	0	0
1144	C	A	SILENT	gtC/gtA	V220	0	0	0	0	0	0	0	0	0	0	0	0	0	0	0	0	0	0	0	0	0	0	0.001585	0	0	0	0	0	0.001979	0.004264	0	0	0	0	0	0	0	0	0	0	0	0	0	0
1144	C	T	SILENT	gtC/gtT	V220	0	0.003009	0	0.003058	0	0	0	0.002298	0.002674	0	0.001783	0	0.00255	0	0	0.009961	0	0	0.001564	0	0.008252	0.002093	0.002114	0.002901	0.002848	0.009075	0	0.001409	0.004811	0.004304	0.013098	0.001597	0.002368	0.006762	0.001814	0.001601	0.003514	0.003232	0.003217	0.004223	0.001593	0.002695	0.002135	0.001891
1145	G	A	MISSENSE	Ggt/Agt	G221S	0	0	0.002291	0	0	0.003411	0	0.002093	0.002535	0	0	0.182367	0.639696	0	0	0	0	0	0	0	0.002893	0	0	0	0	0.002589	0	0	0	0	0	0.001389	0	0.001753	0	0	0	0	0	0	0	0	0	0
1145	G	T	MISSENSE	Ggt/Tgt	G221C	0	0	0	0	0	0	0	0	0	0	0	0	0	0	0	0	0	0	0	0	0	0.001525	0	0	0	0	0	0	0.001522	0	0	0	0	0	0	0	0	0	0	0	0	0	0	0
1146	G	A	MISSENSE	gGt/gAt	G221D	0	0	0	0	0	0	0.0036	0	0	0	0	0	0	0	0	0	0	0	0	0	0.008717	0	0	0	0.002266	0	0	0	0	0.002904	0	0	0	0	0	0	0	0	0	0	0	0	0	0
1146	G	T	MISSENSE	gGt/gTt	G221V	0	0	0	0	0	0	0	0	0	0	0	0	0	0	0	0	0	0	0	0	0.004144	0	0	0	0	0	0	0	0	0	0	0	0	0	0	0	0	0	0	0	0	0	0	0
1147	T	C	SILENT	ggT/ggC	G221	0	0.004864	0	0	0	0	0	0	0.00321	0	0	0	0.002805	0	0.002917	0.697702	0	0	0	0	0.007265	0	0	0	0	0.005088	0	0	0.002992	0.003802	0	0	0	0	0	0	0	0	0.003326	0.003395	0	0	0	0
1148	G	A	MISSENSE	Ggt/Agt	G222S	0	0	0	0	0	0.002836	0.002358	0	0	0	0	0	0.003505	0	0	0	0	0	0.002779	0.004288	0	0	0.018258	0	0.036794	0	0	0	0.003526	0	0	0.002153	0	0.005389	0	0.001654	0	0	0	0	0	0	0	0
1149	G	A	MISSENSE	gGt/gAt	G222D	0	0	0	0	0	0	0	0	0	0	0	0	0	0	0	0.699173	0	0	0	0	0	0	0	0	0	0	0	0	0	0	0.002909	0	0	0	0	0	0	0	0	0	0	0	0	0
1150	T	C	SILENT	ggT/ggC	G222	0	0	0	0	0	0.003407	0.002764	0	0	0	0.002431	0	0	0	0	0	0	0	0	0	0.004589	0	0.003334	0	0	0.003249	0	0	0.002123	0.002962	0	0	0	0	0.002171	0	0	0	0.003168	0	0	0.00237	0	0
1151	C	A	MISSENSE	Cag/Aag	Q223K	0	0	0	0	0	0	0	0	0	0	0	0.001493	0	0	0	0	0	0	0	0	0	0.002008	0.002064	0	0	0	0	0.001785	0.002153	0	0	0	0	0	0	0	0	0	0	0	0	0	0	0
1151	C	G	MISSENSE	Cag/Gag	Q223E	0	0	0	0	0	0	0	0	0	0	0	0	0	0	0	0	0	0	0	0	0	0	0	0	0	0	0	0	0	0	0	0	0	0	0	0	0	0	0	0	0	0	0	0
1151	C	T	NONSENSE	Cag/Tag	Q223*	0	0	0	0	0	0	0	0	0	0	0	0	0	0	0	0	0	0	0	0	0	0	0	0	0	0	0	0	0	0	0	0	0	0	0	0	0	0	0	0	0	0	0	0
1152	A	G	MISSENSE	cAg/cGg	Q223R	0	0	0	0	0	0	0	0	0	0	0	0	0	0	0.001133	0	0	0.001881	0	0	0	0	0	0.002646	0.002445	0.001198	0	0	0.002004	0	0	0	0	0.001893	0	0	0	0.001494	0.001033	0	0.001302	0	0	0
1152	A	T	MISSENSE	cAg/cTg	Q223L	0	0	0	0	0	0	0	0	0.002034	0	0	0	0	0	0	0	0	0	0	0	0	0	0	0	0	0.002928	0	0	0	0	0	0	0	0	0	0	0	0	0	0	0	0	0	0
1153	G	A	SILENT	caG/caA	Q223	0	0	0	0	0	0	0	0	0	0	0	0	0	0.003901	0.001489	0	0	0	0	0	0.002719	0	0.002016	0.002536	0.002763	0.005016	0	0	0.00242	0.001556	0	0	0	0.001449	0.003528	0	0	0	0.001242	0.633032	0	0.002801	0	0
1154	C	A	MISSENSE	Cag/Aag	Q224K	0	0	0	0	0	0	0	0	0	0	0	0	0	0	0	0	0	0	0	0	0	0	0	0	0	0	0	0	0	0	0	0	0	0	0	0	0	0	0	0	0	0	0	0
1154	C	G	MISSENSE	Cag/Gag	Q224E	0	0	0	0	0	0	0	0	0	0	0	0	0	0	0	0	0	0	0	0	0	0	0	0	0	0	0	0	0	0	0	0	0	0	0	0	0	0	0	0	0	0	0	0
1155	A	G	MISSENSE	cAg/cGg	Q224R	0	0	0.003032	0	0	0.002115	0	0	0	0	0	0	0	0	0	0	0	0	0	0	0	0	0	0	0.002029	0	0	0	0.002304	0.001643	0	0	0	0.001855	0.002213	0.001733	0	0	0.001701	0.002683	0	0.001749	0	0
1155	A	T	MISSENSE	cAg/cTg	Q224L	0	0	0	0	0	0	0	0	0	0	0	0	0	0	0	0	0	0	0	0	0	0	0	0	0	0	0	0	0	0	0	0	0	0	0	0	0	0	0	0	0	0	0	0
1156	G	A	SILENT	caG/caA	Q224	0	0	0	0	0	0.001918	0.003747	0	0.00426	0	0	0	0.002081	0	0	0.080653	0	0	0.004744	0	0	0	0	0.003597	0	0.002333	0	0	0	0.001829	0	0	0	0	0	0	0	0	0.001657	0.009237	0	0	0.994628	0
1156	G	C	MISSENSE	caG/caC	Q224H	0	0	0	0	0	0	0	0	0	0	0	0	0	0.004225	0	0	0	0	0	0	0	0	0	0	0	0	0	0	0	0	0	0	0	0	0	0	0	0	0	0	0	0	0	0
1157	T	C	MISSENSE	Tcg/Ccg	S225P	0	0	0	0	0	0.002294	0	0	0	0	0	0.004162	0	0.004913	0	0	0	0.004202	0	0	0	0	0	0	0	0	0	0	0	0	0	0	0	0.002172	0	0	0	0	0	0	0	0	0	0
1158	C	T	MISSENSE	tCg/tTg	S225L	0	0	0	0	0	0	0	0.001904	0.001209	0	0	0	0.003166	0	0.001689	0.001816	0.004755	0	0.001256	0.005845	0.886928	0.001372	0.001773	0.001746	0.002597	0.002912	0.001338	0.001778	0.002764	0	0.002201	0	0.001462	0.002599	0.002831	0.001622	0	0	0	0.001469	0	0.001666	0	0.002598
1159	G	A	SILENT	tcG/tcA	S225	0	0	0	0	0	0	0	0	0.001954	0	0.001701	0	0	0	0.002045	0.00209	0	0.001994	0	0.004078	0	0	0	0	0	0.003307	0	0	0.001588	0.001752	0.002511	0	0	0	0	0	0	0	0	0	0	0	0	0
1160	T	A	MISSENSE	Tac/Aac	Y226N	0	0	0	0	0	0	0	0	0	0	0	0	0	0	0	0	0	0	0	0	0	0	0	0	0	0	0	0	0	0	0	0	0	0	0	0	0	0	0	0	0	0	0	0
1160	T	C	MISSENSE	Tac/Cac	Y226H	0	0	0	0	0	0.003846	0.005232	0	0	0	0	0	0.005041	0	0	0	0	0.006248	0.002432	0	0.00339	0	0	0.00437	0	0.0032	0	0.002575	0.00246	0.00248	0	0	0.002118	0	0	0	0	0	0.001811	0	0.002499	0	0	0.002537
1161	A	G	MISSENSE	tAc/tGc	Y226C	0	0	0.00632	0	0	0	0	0	0	0	0	0	0	0	0	0	0	0	0	0	0	0	0	0.003253	0	0.003333	0	0	0	0	0	0	0	0	0	0	0	0	0	0	0	0	0	0
1162	C	T	SILENT	taC/taT	Y226	0	0	0	0	0	0	0	0	0.001608	0	0	0	0	0.008622	0	0.00284	0	0	0	0	0.004423	0	0	0	0.002484	0	0	0	0	0	0	0	0	0	0	0	0	0	0.004956	0.002643	0	0	0	0
1163	C	A	MISSENSE	Cca/Aca	P227T	0	0	0	0	0	0	0	0	0	0	0	0	0	0	0	0	0	0	0	0	0	0	0	0	0	0	0	0	0	0	0	0	0	0	0	0	0	0	0	0	0	0	0	0
1163	C	T	MISSENSE	Cca/Tca	P227S	0	0	0	0	0	0	0.002281	0	0.239205	0	0	0	0	0	0	0	0	0	0	0	0	0	0	0	0	0	0	0	0	0	0	0	0	0	0	0	0	0	0	0	0	0	0	0
1164	C	T	MISSENSE	cCa/cTa	P227L	0	0	0	0	0	0	0	0	0	0	0	0	0	0	0	0	0	0	0.002116	0	0	0.001263	0	0	0	0	0	0	0.001613	0.00147	0	0.002625	0.002153	0.00187	0.002151	0.002074	0	0	0	0	0	0	0	0
1165	A	C	SILENT	ccA/ccC	P227	0	0	0	0	0	0	0	0	0	0	0	0	0.002412	0	0	0	0	0	0	0	0	0	0	0	0	0	0	0	0	0	0	0	0	0	0	0	0	0	0	0	0	0	0	0
1165	A	G	SILENT	ccA/ccG	P227	0	0	0	0	0	0	0	0	0	0	0	0	0	0	0.002848	0	0.008658	0	0	0	0	0	0	0.003199	0	0	0	0	0	0	0	0	0	0	0	0	0	0	0	0	0	0	0	0
1167	A	G	MISSENSE	cAg/cGg	Q228R	0	0	0	0	0	0	0	0	0	0	0	0	0	0	0.001706	0.533119	0	0	0.001911	0	0	0	0.003168	0	0	0	0	0	0	0	0.002249	0	0	0.001764	0.001717	0	0	0	0.001631	0.001431	0	0	0	0
1168	G	A	SILENT	caG/caA	Q228	0	0	0	0	0	0	0	0	0	0	0	0	0	0	0	0	0	0	0	0	0	0	0	0	0	0	0	0	0	0	0	0	0	0	0	0	0	0	0	0	0	0	0	0
1169	C	T	SILENT	Cta/Tta	L229	0	0	0	0	0	0	0	0	0	0	0	0	0	0	0	0	0	0	0.001729	0	0	0	0	0.001596	0	0	0	0	0	0	0	0	0	0.001364	0	0	0	0	0.001145	0	0	0	0	0
1170	T	A	MISSENSE	cTa/cAa	L229Q	0	0	0	0	0.001699	0	0	0	0	0	0	0	0	0	0	0	0	0.002078	0	0	0	0.0031	0.002792	0	0	0	0	0.002806	0	0	0	0	0	0	0	0.002105	0	0	0	0	0	0	0	0
1170	T	C	MISSENSE	cTa/cCa	L229P	0	0	0	0	0	0	0	0	0	0	0	0	0	0	0	0	0	0	0	0	0	0	0	0	0	0	0	0	0	0	0	0	0	0	0.001644	0	0	0	0	0	0	0	0	0
1171	A	G	SILENT	ctA/ctG	L229	0	0.00265	0.003199	0.002885	0	0	0.002815	0	0.001667	0	0	0	0.001834	0	0	0.00243	0	0	0.021363	0	0.001808	0	0	0.003749	0.001762	0.002172	0	0	0.002232	0.003562	0.002834	0.001431	0	0.003039	0.004248	0.002615	0.002328	0	0.002671	0.002991	0	0	0	0
1171	A	T	SILENT	ctA/ctT	L229	0	0	0	0	0.003146	0	0.002074	0	0	0	0	0.002496	0.001972	0.002118	0	0	0	0.003601	0.003257	0	0	0.005686	0.004048	0.002922	0	0	0.001831	0.004519	0.003197	0	0	0.001988	0.002745	0.002894	0	0.003968	0	0	0.001275	0	0	0	0	0
1172	G	A	MISSENSE	Gtc/Atc	V230I	0	0	0	0	0	0	0.002393	0	0	0	0	0	0	0	0	0	0	0	0	0	0	0	0	0	0.002546	0	0	0	0	0	0	0	0	0	0	0	0	0	0	0	0	0	0	0
1173	T	A	MISSENSE	gTc/gAc	V230D	0	0	0	0	0	0	0	0	0	0	0	0	0	0	0	0	0	0	0	0.003687	0	0	0	0	0	0	0	0	0	0	0	0	0	0	0	0	0	0	0	0	0	0	0	0
1173	T	C	MISSENSE	gTc/gCc	V230A	0	0	0	0	0	0	0	0	0	0	0	0	0	0	0	0	0	0	0.001978	0	0	0	0	0	0	0.002799	0	0	0	0	0	0	0.002483	0	0	0	0	0	0	0	0	0	0	0
1174	C	T	SILENT	gtC/gtT	V230	0	0	0	0	0	0.004493	0	0.002461	0.005424	0	0	0	0	0	0.005259	0	0	0	0.002327	0.002929	0.00806	0	0	0	0	0	0	0	0	0	0	0	0	0	0	0	0	0	0	0	0	0	0	0
1175	C	T	MISSENSE	Cct/Tct	P231S	0	0	0	0	0	0	0	0	0	0	0	0	0	0.004548	0	0	0	0	0.001389	0	0	0	0	0	0	0	0	0	0	0	0	0.002081	0	0	0	0	0	0	0.001584	0	0	0	0	0
1176	C	T	MISSENSE	cCt/cTt	P231L	0	0	0	0	0	0	0	0	0	0	0	0	0.001631	0	0	0	0	0	0	0	0	0	0	0	0	0	0	0	0	0	0	0	0	0	0	0	0	0	0	0	0	0	0	0
1177	T	C	SILENT	ccT/ccC	P231	0	0	0	0	0	0.00167	0	0	0.001579	0	0.001863	0	0.003954	0	0.002555	0.002704	0	0.003194	0	0	0.026496	0	0.002199	0.003016	0.004209	0.003954	0	0.00184	0.002072	0.002991	0.003658	0	0	0.002133	0.003202	0.001399	0	0.003587	0	0.004682	0	0.006476	0.002519	0
1180	C	T	SILENT	ctC/ctT	L232	0	0.003715	0.003473	0.004398	0	0.002212	0.00316	0.003661	0.006784	0	0.003073	0	0.001762	0.009897	0.020655	0.00438	0	0	0.002421	0	0.006894	0.00163	0.00199	0.003319	0.00369	0.00403	0.001402	0.002978	0.001993	0.004713	0.008902	0.00118	0.001444	0.003278	0.003801	0.001151	0.003119	0	0.009129	0.005715	0	0.003108	0.002042	0
1181	A	T	MISSENSE	Act/Tct	T233S	0	0	0	0	0	0	0	0	0	0	0	0	0	0	0	0	0	0	0	0	0	0	0	0	0	0	0	0	0	0	0	0	0	0	0	0	0	0	0	0	0	0	0	0
1182	C	T	MISSENSE	aCt/aTt	T233I	0	0	0	0	0	0	0	0	0	0	0	0	0	0	0	0	0	0	0	0.004282	0	0	0	0	0	0	0	0	0	0	0	0	0	0	0	0	0	0	0	0	0	0	0	0
1183	T	A	SILENT	acT/acA	T233	0	0	0	0	0.001363	0	0	0	0	0.001049	0	0.002023	0	0	0	0	0	0	0.002574	0	0	0.002227	0.001571	0.001762	0	0	0	0.002132	0.001619	0	0	0	0.001933	0.001596	0	0.001993	0	0	0	0	0	0	0	0
1183	T	C	SILENT	acT/acC	T233	0	0.002783	0	0.002672	0	0.003147	0.002114	0	0.002673	0	0	0	0	0.006588	0.003921	0.005025	0.011897	0.003422	0.003299	0.003749	0.010239	0.001422	0.00276	0.003619	0.002563	0.00444	0	0	0.002738	0.004875	0.003957	0	0.001974	0	0.002358	0	0.001906	0.001838	0.002318	0.004653	0.001154	0	0	0.001418
1184	A	T	MISSENSE	Aat/Tat	N234Y	0	0	0	0	0.001171	0	0	0	0	0	0	0	0	0	0	0	0	0	0.00107	0	0	0.001845	0.002421	0.001755	0	0	0	0.002085	0.001262	0	0	0	0	0	0	0	0	0	0	0	0	0	0	0
1186	T	C	SILENT	aaT/aaC	N234	0	0	0	0	0	0	0	0	0.006283	0	0	0	0	0	0	0.004039	0	0.002535	0	0.002201	0.004357	0	0	0	0.001869	0.013187	0	0.003232	0.00172	0.00174	0	0	0	0	0.001863	0	0	0	0.003237	0.002035	0	0	0.002135	0
1189	C	T	SILENT	tgC/tgT	C235	0	0.002488	0.003097	0.002072	0	0.00234	0	0.0021	0.002758	0	0.001481	0	0.002072	0	0	0	0	0.003005	0.035553	0.004443	0.007617	0	0	0	0.00237	0.001809	0	0	0.002573	0.003997	0.007834	0	0	0	0.002388	0	0.001491	0.003309	0.002193	0.002902	0	0.035969	0.004118	0
1190	T	C	MISSENSE	Tgc/Cgc	C236R	0	0	0	0	0	0	0	0	0	0	0	0	0	0	0	0	0.004573	0	0	0	0	0	0	0.00202	0	0	0	0	0	0	0	0	0	0	0	0	0	0	0	0	0	0	0	0
1191	G	A	MISSENSE	tGc/tAc	C236Y	0	0	0	0	0	0	0	0	0	0	0	0	0.001929	0	0	0	0	0	0	0	0	0	0	0	0	0	0	0	0	0	0	0	0	0	0	0	0	0	0	0	0.002923	0	0	0
1192	C	T	SILENT	tgC/tgT	C236	0	0	0	0	0	0	0	0	0.001314	0	0	0	0	0	0.001423	0	0	0	0	0	0	0.001132	0	0	0	0	0	0	0	0	0	0	0	0	0	0	0	0	0	0	0	0	0	0
1193	A	G	MISSENSE	Aac/Gac	N237D	0	0	0	0	0	0	0	0	0	0	0.002613	0	0	0	0	0	0	0	0	0	0	0	0	0	0	0	0	0	0	0	0	0	0	0	0	0	0	0	0	0	0	0	0	0
1194	A	G	MISSENSE	aAc/aGc	N237S	0	0	0	0	0	0	0	0	0	0	0	0	0	0	0	0	0	0	0	0	0.001683	0	0	0	0	0	0	0	0	0	0	0	0	0	0	0	0	0	0	0	0	0	0	0
1195	C	T	SILENT	aaC/aaT	N237	0	0	0	0	0	0	0	0	0.003015	0	0	0	0	0	0	0	0	0	0	0	0	0	0	0	0	0	0	0	0.001803	0	0	0	0	0	0	0	0	0	0.002121	0.002027	0	0	0	0
1196	C	T	MISSENSE	Cac/Tac	H238Y	0	0	0	0	0.008554	0	0	0	0.72946	0	0	0	0	0	0	0	0	0	0.001682	0	0.002444	0	0	0	0	0.00181	0	0	0	0	0	0	0	0.00146	0	0.001475	0	0	0	0	0	0	0	0
1198	C	T	SILENT	caC/caT	H238	0	0.004256	0	0.003365	0	0.001924	0.002345	0.00203	0.00578	0	0.003056	0	0.002874	0	0.003974	0.006024	0.008349	0	0.002036	0	0.002713	0.001386	0	0.004272	0.025228	0.008829	0	0.0016	0.006445	0.015107	0.009931	0.00125	0.002784	0.01491	0.001479	0	0	0.001887	0.003133	0.033245	0	0.004691	0.003426	0
1201	T	C	SILENT	tcT/tcC	S239	0	0	0	0	0	0	0	0.023253	0.996782	0	0	0	0.003609	0.004245	0	0.00324	0	0	0.00181	0.006919	0.002907	0	0	0	0	0.002224	0	0	0	0.003014	0.00318	0	0	0	0	0	0	0.002626	0	0	0	0	0	0
1201	T	G	SILENT	tcT/tcG	S239	0	0	0	0	0	0	0	0	0	0	0	0	0	0	0	0	0	0	0	0	0	0	0	0	0	0	0	0	0	0	0	0	0	0	0	0	0	0	0	0	0	0	0	0
1202	C	A	MISSENSE	Caa/Aaa	Q240K	0	0	0	0	0	0	0	0	0	0	0	0	0	0	0	0	0	0	0	0	0	0.000928	0	0	0	0	0	0	0	0	0	0	0	0	0	0	0	0	0	0	0	0	0	0
1202	C	T	NONSENSE	Caa/Taa	Q240*	0	0	0	0	0	0	0	0	0	0	0.001796	0	0	0	0	0	0	0	0	0	0	0	0	0	0	0	0	0	0	0	0	0	0	0	0	0	0	0	0	0	0	0	0	0
1207	T	C	SILENT	gtT/gtC	V241	0	0.002587	0	0	0	0	0	0	0	0	0	0	0	0	0	0	0	0	0	0	0.003849	0	0	0	0	0	0	0	0	0	0.002895	0	0	0	0	0	0	0	0	0	0	0	0	0
1210	C	A	SILENT	tcC/tcA	S242	0	0	0	0	0	0	0	0	0	0	0	0	0	0	0	0	0	0	0	0.003218	0	0	0	0	0	0	0	0	0	0	0	0	0.001654	0	0	0	0	0	0	0	0	0	0	0
1210	C	T	SILENT	tcC/tcT	S242	0	0.002556	0.003052	0.003109	0	0.001245	0	0	0.002567	0	0.002343	0	0.004658	0	0.001777	0.001647	0	0	0	0.004125	0.003664	0.002231	0	0.006147	0.010236	0.00192	0	0.001388	0	0.004133	0.002757	0	0.001462	0.001383	0.002529	0.001327	0	0	0.001139	0.001239	0	0	0	0
1212	A	T	MISSENSE	tAc/tTc	Y243F	0	0	0	0	0	0	0	0	0	0	0	0	0	0	0	0	0	0	0	0	0	0.001541	0	0	0	0	0	0	0	0	0	0	0	0	0	0	0	0	0	0	0	0	0	0
1213	C	T	SILENT	taC/taT	Y243	0	0.001398	0	0	0	0.001278	0	0	0.002747	0	0	0	0.001892	0.007206	0	0.00161	0.003475	0	0	0	0.002748	0	0	0	0	0.001598	0.001197	0	0.001441	0	0.002889	0	0	0.001042	0	0	0.002116	0.001538	0	0.002392	0	0.00139	0	0
1214	T	A	MISSENSE	Tgt/Agt	C244S	0	0	0	0	0	0	0	0	0.001574	0	0	0	0	0	0	0.001676	0	0	0	0	0	0	0	0	0	0	0	0	0	0	0	0	0	0	0	0	0	0	0	0	0.001365	0.001882	0.001961	0.002194
1214	T	C	MISSENSE	Tgt/Cgt	C244R	0	0	0	0	0	0	0	0	0	0	0	0	0	0	0	0	0	0	0	0	0	0	0	0	0	0	0	0	0.001334	0	0	0	0	0	0	0	0.001368	0	0	0	0	0	0	0
1215	G	A	MISSENSE	tGt/tAt	C244Y	0	0	0	0	0	0	0	0	0	0	0	0	0	0	0	0	0	0	0	0.002567	0	0	0	0	0	0	0	0	0	0	0	0	0	0	0	0	0	0	0	0	0	0	0	0
1216	T	C	SILENT	tgT/tgC	C244	0.002273	0.00251	0.003483	0.002899	0	0.002513	0	0.001779	0	0	0.002699	0	0.003204	0	0	0.001988	0	0	0	0	0.00348	0.001379	0	0	0.002929	0	0	0.002019	0.002214	0.003466	0.00278	0	0	0.001915	0.003487	0	0.001697	0.002879	0.003019	0.003047	0	0	0.001778	0.001766
1216	T	G	MISSENSE	tgT/tgG	C244W	0	0	0	0	0	0	0	0	0	0	0	0	0	0	0	0	0	0	0	0.004762	0	0	0	0	0	0	0	0	0	0	0	0	0	0	0	0	0	0	0	0	0	0	0	0
1217	A	G	MISSENSE	Act/Gct	T245A	0	0	0	0	0	0	0	0	0	0	0	0	0	0	0	0	0	0	0	0	0.003299	0	0	0	0	0	0	0	0	0	0	0	0	0	0	0	0	0	0	0	0	0	0	0
1218	C	T	MISSENSE	aCt/aTt	T245I	0	0	0	0	0	0	0	0	0	0	0	0	0	0	0	0	0	0	0	0	0	0	0	0	0	0	0	0	0.0012	0	0	0	0	0	0	0	0	0	0	0	0	0	0	0
1219	T	A	SILENT	acT/acA	T245	0	0	0	0	0	0	0	0	0	0	0	0	0	0	0	0	0	0	0	0	0	0	0	0	0	0	0	0	0	0.001544	0	0	0	0	0	0	0	0	0	0	0	0	0	0
1219	T	C	SILENT	acT/acC	T245	0	0	0	0	0	0	0	0	0	0	0	0	0	0	0	0	0	0	0	0	0	0	0	0	0	0.001375	0	0	0	0.003051	0	0.001343	0	0	0	0	0	0	0.001008	0	0	0	0	0
1220	G	T	NONSENSE	Gag/Tag	E246*	0	0	0	0	0.001628	0	0	0	0	0.001071	0	0	0	0	0	0	0	0	0.001596	0	0	0.001494	0.002187	0.001425	0	0	0	0.00173	0.001494	0	0	0.001267	0.001351	0	0	0.00188	0	0	0	0	0	0	0	0
1222	G	A	SILENT	gaG/gaA	E246	0	0	0	0	0	0	0	0	0	0	0	0	0	0	0	0	0	0	0	0	0	0.002111	0	0	0	0	0	0	0.001971	0	0	0	0	0	0	0	0	0	0	0	0	0	0	0
1223	C	T	MISSENSE	Ctt/Ttt	L247F	0	0	0	0	0	0	0	0	0	0	0	0	0	0	0	0	0	0	0	0	0	0	0	0.002113	0	0	0	0	0	0	0	0	0	0	0	0	0	0	0	0	0	0	0	0
1224	T	C	MISSENSE	cTt/cCt	L247P	0	0	0	0	0.011565	0	0.004481	0	0	0	0.002264	0	0	0	0	0	0.004483	0	0	0	0.002065	0	0	0	0	0	0	0	0	0	0	0	0	0.002152	0	0	0	0	0	0	0	0	0	0
1225	T	C	SILENT	ctT/ctC	L247	0	0	0	0.003191	0	0	0	0	0.730743	0	0	0	0	0	0	0.03522	0	0	0	0.003066	0.00415	0	0	0	0.003989	0.003507	0	0	0	0	0.005628	0	0	0	0	0	0	0	0	0.00253	0	0	0	0
1228	C	T	SILENT	tcC/tcT	S248	0	0	0	0	0.005697	0	0	0	0	0	0	0	0	0	0	0	0	0	0	0	0	0	0	0	0	0	0	0	0	0	0	0	0	0	0	0	0	0	0	0	0	0	0	0
1230	G	A	MISSENSE	tGc/tAc	C249Y	0	0	0	0	0	0	0	0	0	0	0	0	0	0	0	0	0.005059	0	0	0	0	0	0	0	0	0	0	0	0	0	0	0	0	0	0	0	0	0	0	0	0	0	0	0
1231	C	T	SILENT	tgC/tgT	C249	0	0	0	0	0	0	0	0	0	0	0	0	0	0	0	0	0	0	0	0	0	0	0	0	0.001448	0	0	0	0.002572	0	0	0.001191	0	0.001698	0	0	0	0	0	0.002774	0	0	0	0
1232	A	G	MISSENSE	Atg/Gtg	M250V	0	0	0	0	0	0	0	0	0	0	0	0	0	0	0	0	0	0	0	0	0	0	0	0	0	0	0	0	0	0.001911	0	0	0	0	0	0	0	0	0	0	0	0	0	0
1233	T	C	MISSENSE	aTg/aCg	M250T	0	0	0	0	0	0	0	0	0	0	0	0	0	0	0	0	0	0	0	0	0	0	0.00169	0	0	0	0	0	0	0	0	0	0	0	0	0	0	0	0	0	0	0	0	0
1234	G	C	MISSENSE	atG/atC	M250I	0	0	0	0	0	0	0.001664	0	0	0	0	0	0	0	0	0	0	0	0	0	0	0	0	0	0	0	0	0	0	0	0	0	0	0	0	0	0	0	0	0	0	0	0	0
1236	A	G	MISSENSE	cAt/cGt	H251R	0	0	0	0	0	0	0	0	0	0	0	0	0	0	0	0	0	0	0	0.005506	0	0	0	0	0	0	0	0	0	0	0	0	0	0	0	0	0	0	0	0	0	0	0	0
1237	T	C	SILENT	caT/caC	H251	0	0.001557	0	0	0	0.002536	0	0	0.002191	0	0	0	0	0	0	0.003019	0	0	0.001696	0.004226	0.001564	0	0	0.002221	0	0.009965	0	0	0.002034	0.005221	0.004659	0	0	0.001668	0.002122	0	0.00283	0.003699	0.004779	0.002405	0	0.005935	0	0
1238	G	A	MISSENSE	Gat/Aat	D252N	0	0	0	0	0	0	0.002007	0	0	0	0.001518	0	0	0	0.001313	0	0	0	0	0	0	0	0	0	0	0	0	0	0	0	0	0	0	0	0	0	0.001509	0	0	0	0	0	0	0
1240	T	C	SILENT	gaT/gaC	D252	0	0	0	0	0	0	0	0	0	0	0	0	0	0	0.001354	0	0	0	0	0	0.001592	0	0	0	0	0	0	0	0	0	0.002746	0	0	0	0.002026	0	0	0.002641	0.001173	0	0.001285	0	0	0
1242	C	T	MISSENSE	aCt/aTt	T253I	0	0	0	0	0	0	0	0	0	0	0	0	0	0	0.001105	0	0	0	0	0	0	0	0	0	0	0	0	0	0	0	0	0	0	0	0	0	0	0	0	0	0	0	0	0
1243	T	A	SILENT	acT/acA	T253	0	0	0	0	0	0	0	0	0	0	0	0	0	0	0	0	0	0	0	0	0	0.001157	0	0	0	0	0	0	0	0	0	0	0	0	0	0	0	0	0	0	0	0	0	0
1243	T	C	SILENT	acT/acC	T253	0	0	0	0	0	0.006648	0	0	0	0	0.002216	0	0	0.008005	0.001577	0	0	0	0	0	0.002631	0	0	0.002571	0	0	0	0	0	0	0	0	0	0	0	0	0	0	0	0	0	0	0	0
1244	G	A	MISSENSE	Ggc/Agc	G254S	0	0	0	0	0	0	0	0	0	0	0	0	0	0	0	0	0	0	0	0	0	0	0	0	0	0	0	0	0	0	0	0	0	0	0.001954	0.001208	0	0	0	0	0	0	0	0
1244	G	T	MISSENSE	Ggc/Tgc	G254C	0	0	0	0	0.003282	0	0.003138	0	0	0.002191	0	0.003625	0.00203	0.002748	0	0	0	0.003521	0.002926	0	0	0.005338	0.003578	0.003237	0	0	0.001909	0.005693	0.004601	0	0	0.0023	0.003464	0.003726	0	0.004456	0	0	0	0	0	0	0	0
1249	T	C	SILENT	tgT/tgC	C255	0	0	0	0	0	0	0	0	0	0	0.002212	0	0	0	0	0	0	0	0	0	0	0	0	0	0	0	0	0	0	0	0	0	0	0	0	0	0	0	0	0	0	0	0	0
1250	G	A	MISSENSE	Gtc/Atc	V256I	0	0	0	0	0	0	0	0	0	0	0	0	0	0	0	0	0	0	0	0.005273	0	0	0	0	0	0	0	0	0	0	0	0	0	0	0	0	0	0	0	0	0	0	0	0
1252	C	A	SILENT	gtC/gtA	V256	0	0	0	0	0	0	0	0	0	0	0	0	0	0	0	0	0	0	0	0	0	0	0	0	0	0	0	0	0	0	0.005908	0	0	0	0	0	0	0	0	0	0	0	0	0
1252	C	T	SILENT	gtC/gtT	V256	0	0.001965	0	0	0	0	0	0	0.007589	0	0	0	0.001771	0	0.001498	0.002352	0	0.002448	0	0	0.001989	0.002682	0	0	0.002067	0.002277	0	0	0.002095	0.001971	0.002703	0	0.00321	0.002322	0.001228	0	0.002303	0	0.002337	0.001848	0.001254	0	0	0.001645
1255	C	T	SILENT	atC/atT	I257	0	0	0	0.001829	0	0	0	0.002039	0.042631	0	0	0	0.002931	0.014549	0	0.002392	0	0	0	0	0.002835	0	0	0.002893	0	0.0019	0	0.001456	0	0	0.002188	0	0	0	0	0	0	0	0	0	0.001301	0	0	0
1258	C	T	SILENT	tgC/tgT	C258	0	0	0	0	0	0	0	0	0.001451	0	0	0	0	0	0.002468	0.002924	0	0	0	0	0	0	0	0.001707	0.001525	0.002218	0	0	0	0	0	0	0	0.00326	0	0.001145	0	0	0.01171	0.002459	0	0	0	0
1260	A	G	MISSENSE	gAg/gGg	E259G	0	0	0	0	0	0	0.002367	0	0	0	0	0	0	0	0	0	0	0	0	0	0	0	0	0	0	0	0	0	0	0	0	0	0	0	0	0	0	0	0	0	0	0	0	0
1261	G	A	SILENT	gaG/gaA	E259	0	0	0	0	0	0	0	0	0	0	0	0.018961	0	0	0	0	0	0	0	0	0	0	0	0	0	0	0	0	0	0	0	0	0	0	0	0	0	0	0	0	0	0	0	0
1263	A	G	MISSENSE	cAa/cGa	Q260R	0	0	0.003259	0	0	0	0	0	0	0	0	0	0	0	0	0	0	0	0	0	0	0	0	0	0	0	0	0	0	0	0	0	0	0	0	0	0	0	0	0	0	0	0	0
1264	A	G	SILENT	caA/caG	Q260	0	0	0	0	0	0	0	0.0023	0	0	0	0	0	0	0	0	0	0	0	0	0	0	0	0	0	0.0016	0	0	0	0.001857	0	0	0	0	0	0	0	0	0.002177	0	0	0	0	0
1265	G	A	MISSENSE	Gtg/Atg	V261M	0	0	0	0	0	0	0.002297	0	0	0	0	0	0	0	0	0	0	0	0	0	0	0	0	0	0	0	0	0	0	0	0.022888	0	0	0	0	0	0	0	0	0	0	0	0	0
1265	G	T	MISSENSE	Gtg/Ttg	V261L	0	0	0	0	0	0	0	0	0	0	0	0	0	0	0	0	0	0	0	0	0	0	0	0	0	0	0	0	0	0	0	0	0	0	0.008496	0	0	0	0	0	0	0	0	0
1266	T	C	MISSENSE	gTg/gCg	V261A	0	0.002733	0	0.002787	0	0	0	0	0.001493	0	0.003181	0	0	0.007412	0	0	0	0	0.002489	0.003126	0	0	0	0	0	0	0	0	0.002182	0.002869	0	0	0	0	0	0	0.002771	0	0	0	0	0	0	0
1267	G	A	SILENT	gtG/gtA	V261	0	0	0	0	0	0	0	0	0	0	0	0	0	0	0.00159	0	0	0	0	0	0.002705	0	0	0	0	0	0	0	0.001481	0	0	0.001543	0	0	0	0.001413	0	0	0	0	0	0.002601	0	0
1267	G	T	SILENT	gtG/gtT	V261	0	0	0	0	0	0	0	0	0	0	0	0	0	0	0	0	0	0	0	0	0	0	0	0	0	0	0	0	0	0	0	0	0	0	0	0	0	0	0	0	0	0	0	0
1269	G	A	MISSENSE	gGt/gAt	G262D	0	0	0	0	0	0	0	0	0	0	0	0	0	0	0	0	0	0	0	0	0	0	0	0	0	0	0	0	0	0	0	0	0	0	0	0	0	0	0	0	0	0	0	0
1270	T	C	SILENT	ggT/ggC	G262	0	0	0	0.003307	0	0	0.004608	0	0.002368	0	0	0	0.004143	0	0	0.00413	0	0	0	0.003531	0.003031	0.00225	0	0	0	0.00344	0	0	0.003845	0.003063	0.004481	0	0	0	0.003314	0	0	0.007053	0.003824	0.002347	0.002439	0	0.00284	0
1271	A	G	MISSENSE	Aac/Gac	N263D	0	0	0	0	0	0	0	0	0	0	0	0	0	0	0	0	0	0	0.001355	0	0	0.001437	0	0	0	0	0	0.001771	0	0	0	0.001458	0	0	0	0	0	0	0	0	0	0	0	0
1273	C	T	SILENT	aaC/aaT	N263	0	0.001852	0	0.00234	0	0	0.001867	0	0.002827	0	0	0	0	0	0	0.003436	0	0	0	0.003295	0.022223	0.001301	0.002302	0.003384	0	0.002822	0.001549	0	0.001549	0.003763	0.003658	0	0.00126	0.00186	0.002668	0	0.001537	0.001169	0.003591	0.002458	0	0.002105	0.002153	0
1274	G	A	MISSENSE	Gct/Act	A264T	0	0	0.003068	0	0	0	0	0	0	0	0	0	0	0	0	0	0	0	0	0.004166	0.168161	0	0	0	0	0.002846	0	0	0	0.002894	0	0	0	0	0	0	0	0	0.001844	0.002479	0	0	0.002926	0
1275	C	T	MISSENSE	gCt/gTt	A264V	0	0	0	0	0	0	0	0	0	0	0	0	0	0.005897	0	0	0	0	0	0.004386	0	0	0	0	0	0	0	0	0	0	0	0	0	0	0	0	0	0	0	0	0	0	0	0
1276	T	C	SILENT	gcT/gcC	A264	0	0	0.002712	0.003148	0.01248	0.003021	0	0	0.022172	0	0	0	0.003645	0	0	0.008917	0	0	0	0	0.917558	0	0	0	0.00289	0.095333	0	0	0.00204	0.004525	0.005191	0	0	0	0.003013	0	0	0	0	0	0	0	0	0
1277	T	A	MISSENSE	Tcc/Acc	S265T	0	0	0	0	0	0	0	0	0	0	0	0	0	0	0	0	0	0	0	0	0	0	0	0	0	0	0	0	0	0	0	0	0	0	0	0	0	0	0	0	0	0	0	0
1277	T	C	MISSENSE	Tcc/Ccc	S265P	0	0	0	0	0	0	0	0	0	0	0	0	0	0.005749	0	0	0	0	0	0	0	0	0	0	0	0	0	0	0	0	0	0	0	0	0	0	0	0	0	0	0	0	0	0
1277	T	G	MISSENSE	Tcc/Gcc	S265A	0	0	0	0	0	0	0	0	0.002111	0	0	0	0	0	0	0.00276	0	0	0	0	0	0	0	0	0	0	0	0	0	0	0	0	0	0	0	0	0	0	0	0.002298	0	0	0	0
1279	C	T	SILENT	tcC/tcT	S265	0	0	0	0	0	0	0	0.002558	0.001672	0	0	0	0	0	0	0.001852	0	0	0.001676	0	0	0	0	0	0	0.023878	0	0	0.001255	0	0	0	0	0	0	0	0	0	0.001333	0.001401	0	0	0	0
1280	T	C	SILENT	Ttg/Ctg	L266	0	0	0	0	0	0	0	0.00215	0	0	0	0	0	0	0	0	0	0	0	0.10476	0	0	0	0	0	0	0	0	0	0	0	0	0	0	0	0	0	0	0	0.003558	0	0	0	0
1281	T	C	MISSENSE	tTg/tCg	L266S	0	0	0	0	0	0	0.00167	0	0	0	0	0	0	0	0	0	0	0	0	0	0	0	0	0	0	0	0	0	0	0	0	0	0	0	0	0	0	0	0	0	0	0	0	0
1283	T	C	MISSENSE	Tgt/Cgt	C267R	0	0	0	0	0	0	0	0	0	0	0	0	0	0	0	0	0	0.002575	0	0	0	0	0	0	0	0	0	0	0	0	0	0	0	0	0	0	0	0	0	0	0	0	0	0
1285	T	C	SILENT	tgT/tgC	C267	0	0	0	0	0	0.001899	0	0	0.001348	0	0	0	0	0	0	0.002626	0	0	0	0	0.001596	0	0	0	0.00265	0	0	0	0	0.001749	0	0	0	0	0.001735	0	0	0	0.003907	0	0	0	0	0.002127
1287	G	T	MISSENSE	tGg/tTg	W268L	0	0	0	0	0	0	0	0	0	0	0	0	0	0	0	0	0	0	0	0	0	0.002506	0	0	0	0	0	0	0.002152	0	0	0	0	0	0	0.002825	0	0	0	0	0	0	0	0
1290	T	C	MISSENSE	gTc/gCc	V269A	0	0	0	0	0	0	0	0	0	0	0	0	0	0	0	0	0	0.003586	0	0	0	0	0	0	0	0	0	0.026098	0	0.00275	0	0	0	0	0	0	0	0	0	0	0	0	0	0
1291	C	G	SILENT	gtC/gtG	V269	0	0	0	0	0	0	0	0	0	0	0	0	0	0	0	0	0	0	0	0	0	0	0	0	0	0	0	0	0	0	0	0	0	0	0	0	0	0	0	0	0	0	0	0
1291	C	T	SILENT	gtC/gtT	V269	0	0	0	0	0	0	0.004447	0	0.002801	0	0	0	0	0	0	0	0	0	0.003163	0	0.003654	0	0	0	0	0	0	0	0.002516	0	0	0	0	0	0.002243	0	0	0	0.001849	0	0	0	0	0
1294	A	G	SILENT	ccA/ccG	P270	0	0.003127	0.003363	0.006215	0	0	0	0	0.002033	0	0	0	0	0.009278	0	0.003887	0.002821	0	0.002102	0.00176	0.014437	0	0	0.003891	0.00466	0.01045	0	0	0.002934	0.009322	0.005419	0.001832	0	0.002398	0.004161	0	0.001967	0	0.003933	0.003503	0	0	0.00365	0
1297	A	G	SILENT	caA/caG	Q271	0	0	0	0	0	0	0	0	0.002398	0	0.002572	0	0	0	0	0	0	0	0	0	0	0	0	0	0	0	0	0	0	0	0.002788	0	0	0	0	0	0	0	0.002245	0	0	0	0	0
1300	C	T	SILENT	ggC/ggT	G272	0	0	0	0	0	0	0	0	0.001522	0	0	0	0	0	0	0	0	0	0	0.002456	0.002646	0	0	0	0	0	0	0	0	0	0	0	0	0.001913	0	0	0	0	0	0	0	0	0	0
1303	C	T	SILENT	ccC/ccT	P273	0	0	0	0	0	0	0.002321	0.002412	0.003433	0	0	0	0.002925	0	0	0.004134	0	0	0	0.003433	0.007654	0	0	0	0.003115	0.036728	0	0	0.001492	0.005562	0.004475	0.001661	0	0	0.003101	0.002111	0	0	0.003017	0.005663	0	0	0.003223	0
1304	A	T	MISSENSE	Atg/Ttg	M274L	0	0	0	0	0	0	0.003421	0	0.005062	0	0	0	0	0	0	0.006144	0	0	0	0	0.006553	0	0	0	0	0.004008	0	0	0	0	0.00548	0	0	0	0	0	0	0	0	0.005766	0.003604	0.004107	0.004868	0.004897
1306	G	T	MISSENSE	atG/atT	M274I	0	0	0	0	0	0	0	0	0	0	0	0	0	0	0	0	0	0	0	0	0	0	0	0	0	0	0	0.001297	0	0	0	0	0	0	0	0	0	0	0	0	0	0	0	0
1307	G	A	MISSENSE	Gta/Ata	V275I	0	0	0	0	0	0	0.001395	0.01704	0.239772	0	0	0	0	0	0	0	0.005241	0.003301	0.001399	0.150368	0	0	0	0	0	0	0	0	0.001263	0	0.002171	0	0	0.001777	0	0	0	0.004007	0.014256	0	0	0.00178	0	0
1307	G	C	MISSENSE	Gta/Cta	V275L	0	0	0	0	0	0	0	0	0	0	0	0	0	0	0	0	0	0	0	0	0	0	0	0	0	0	0	0	0.001291	0.005093	0	0	0	0	0	0	0	0	0	0	0	0	0	0
1307	G	T	MISSENSE	Gta/Tta	V275L	0	0	0	0	0	0	0	0	0	0	0	0	0	0	0	0	0	0	0	0	0	0	0	0	0	0	0	0	0	0	0	0	0	0	0	0	0	0	0	0	0	0	0	0
1308	T	C	MISSENSE	gTa/gCa	V275A	0	0	0	0	0.010713	0	0	0	0	0	0	0	0	0	0	0	0	0	0.0019	0	0	0	0	0	0	0	0	0	0	0	0	0	0	0	0	0	0	0	0	0	0	0	0	0
1309	A	G	SILENT	gtA/gtG	V275	0	0	0	0	0	0	0	0	0	0	0	0	0	0	0	0	0	0	0	0	0	0	0	0.001863	0	0	0	0	0	0	0	0	0	0	0	0	0	0	0	0	0	0	0	0
1310	T	C	MISSENSE	Tcc/Ccc	S276P	0	0	0	0	0	0	0	0	0	0	0	0.01689	0	0	0	0	0	0	0	0	0	0	0	0	0	0	0	0	0	0	0	0	0	0	0	0	0	0	0	0	0	0	0	0
1312	C	A	SILENT	tcC/tcA	S276	0	0	0	0	0	0	0	0	0	0	0	0	0	0	0	0	0	0	0	0	0	0.001791	0.001476	0	0	0	0	0.001746	0	0	0	0	0	0	0	0.001268	0	0	0	0	0	0	0	0
1318	A	G	SILENT	tcA/tcG	S278	0	0	0	0	0	0	0	0	0	0	0	0	0	0.006456	0	0	0	0	0	0.00254	0	0	0	0	0	0	0	0	0	0	0	0	0	0	0	0	0	0	0	0	0	0	0	0
1319	C	T	MISSENSE	Ccg/Tcg	P279S	0	0	0	0	0	0.001793	0	0	0	0	0	0	0	0	0	0	0	0	0	0	0	0	0	0	0	0	0	0	0	0	0	0	0	0	0	0	0	0	0	0	0	0	0	0
1320	C	T	MISSENSE	cCg/cTg	P279L	0	0	0	0	0	0	0	0	0	0	0	0	0	0	0	0	0	0	0	0	0	0	0	0	0	0	0	0	0	0	0	0	0	0	0	0.001271	0	0	0	0	0	0	0	0
1321	G	A	SILENT	ccG/ccA	P279	0	0	0	0	0	0.001619	0	0	0	0	0	0	0	0	0	0	0	0	0	0	0	0	0	0	0	0	0	0	0	0	0	0	0	0	0	0	0	0	0	0	0	0	0	0
1322	C	T	MISSENSE	Cac/Tac	H280Y	0	0	0	0	0	0	0.001558	0	0	0	0	0	0	0	0	0	0	0	0	0	0	0	0	0	0	0	0	0	0	0	0	0	0	0	0	0	0	0	0	0	0	0	0	0
1323	A	G	MISSENSE	cAc/cGc	H280R	0	0	0	0	0	0	0	0	0	0	0	0	0	0	0	0	0	0	0	0.002476	0	0	0	0	0	0	0	0	0	0	0	0	0	0	0	0	0	0	0	0	0	0	0.995347	0
1324	C	T	SILENT	caC/caT	H280	0	0	0	0	0	0	0	0	0	0	0	0	0	0	0	0.002537	0	0	0	0	0.002794	0	0	0	0.001509	0	0	0	0	0	0	0	0	0	0	0	0	0	0.001917	0	0	0	0	0
1325	T	C	MISSENSE	Tac/Cac	Y281H	0	0	0	0	0	0	0	0	0	0	0	0	0.00204	0	0	0	0	0	0	0	0	0	0	0	0	0	0	0	0	0	0	0	0	0	0	0	0	0	0	0	0	0	0	0
1327	C	T	SILENT	taC/taT	Y281	0	0	0	0	0	0	0	0	0.000952	0	0	0	0	0	0	0	0.011549	0	0.001805	0	0	0	0	0.002182	0.003314	0	0	0	0.001102	0.005278	0.001933	0	0	0	0	0	0	0	0.001568	0.003035	0	0	0	0
1328	C	A	MISSENSE	Caa/Aaa	Q282K	0	0	0	0	0.001424	0	0.001991	0	0	0.001309	0	0.001985	0	0.001545	0	0	0	0	0.002156	0	0	0.002619	0	0.002417	0	0	0	0.00291	0.002378	0	0	0	0.002109	0.002181	0	0.00294	0	0	0	0	0	0	0	0
1330	A	G	SILENT	caA/caG	Q282	0	0	0	0	0	0	0.002803	0	0.001672	0	0	0	0.001676	0	0	0	0	0	0	0.001955	0	0	0	0	0	0	0	0	0	0.001681	0.00305	0	0	0	0	0	0	0	0.002908	0.001294	0	0	0	0
1336	T	C	SILENT	gcT/gcC	A284	0	0	0	0	0	0	0	0	0.00145	0	0	0	0	0	0.001669	0.002076	0	0	0	0	0.001658	0	0.002483	0.002378	0	0	0	0	0.002127	0	0.002989	0	0	0	0.002764	0	0	0	0.001756	0.001596	0	0	0	0
1337	G	T	MISSENSE	Gac/Tac	D285Y	0	0	0	0	0	0	0	0	0	0	0	0	0	0	0	0	0	0	0	0	0	0.002195	0	0	0	0	0	0	0	0	0	0	0	0	0	0	0	0	0	0	0	0	0	0
1339	C	T	SILENT	gaC/gaT	D285	0	0	0	0	0	0	0	0	0	0	0	0	0	0	0	0	0	0	0	0	0	0	0	0	0	0	0	0	0	0	0	0	0	0	0.002651	0	0	0	0	0	0	0	0	0
1342	C	T	SILENT	ccC/ccT	P286	0.003314	0	0	0	0.009355	0	0.002973	0	0.002988	0	0.002649	0	0.003184	0	0.001633	0	0.009592	0.004702	0.002123	0	0.002426	0.001655	0.003259	0.001967	0.002437	0.002055	0.002475	0.003771	0.003943	0.00571	0.061049	0.002005	0.003982	0.002812	0.003754	0.002051	0.004435	0.003563	0.003312	0.004446	0.00155	0	0.003316	0.005048
1343	T	C	MISSENSE	Ttt/Ctt	F287L	0	0	0	0	0	0	0	0	0	0	0	0.01622	0	0	0	0	0	0	0	0	0	0	0	0	0	0	0	0	0	0	0	0	0	0	0	0	0	0	0	0	0	0	0	0
1345	T	C	SILENT	ttT/ttC	F287	0	0	0	0	0	0	0	0	0	0	0	0	0	0	0	0	0	0	0	0	0.003394	0	0	0	0	0	0	0	0	0	0	0	0	0.004644	0	0	0	0.006585	0	0	0	0	0	0
1348	C	T	SILENT	ctC/ctT	L288	0	0	0	0	0	0	0	0.002007	0.001983	0	0.00173	0	0.002106	0	0.003312	0.002171	0	0	0	0	0.002824	0	0.001346	0.00278	0.002033	0.00165	0	0.001229	0.002101	0.001924	0.002314	0.001133	0.001375	0	0.0016	0.001069	0.001787	0	0.001909	0.002031	0	0	0	0.001918
1349	G	C	MISSENSE	Gcc/Ccc	A289P	0	0	0	0	0	0	0	0	0	0	0.002401	0	0.00231	0	0	0	0	0	0	0	0	0	0	0	0	0	0	0	0	0	0	0	0	0	0	0	0	0	0	0	0	0	0	0
1350	C	T	MISSENSE	gCc/gTc	A289V	0	0	0	0	0	0	0	0	0	0	0	0	0	0.00397	0	0	0	0	0	0	0	0	0	0	0	0	0	0	0	0	0	0	0	0	0	0	0	0	0	0	0	0	0	0
1351	C	T	SILENT	gcC/gcT	A289	0	0	0	0	0	0	0	0	0.002565	0	0	0	0	0	0	0.003489	0	0	0	0	0.003412	0	0	0	0.003007	0.102042	0	0	0	0	0	0	0	0.004414	0	0	0	0	0.003883	0.003455	0	0	0	0
1354	C	T	SILENT	caC/caT	H290	0	0	0	0	0	0	0.003363	0	0	0	0	0	0	0	0	0.038699	0	0	0	0	0	0	0	0	0	0	0	0	0	0	0	0	0	0	0	0	0	0	0	0	0	0	0	0
1355	C	T	MISSENSE	Cat/Tat	H291Y	0	0	0	0	0	0	0	0	0	0	0	0	0	0	0	0	0	0	0	0	0	0	0	0.001551	0	0	0	0	0	0	0	0.0012	0	0	0	0	0	0	0	0	0	0	0	0
1357	T	C	SILENT	caT/caC	H291	0	0	0	0	0	0	0	0	0	0	0	0	0	0	0	0.001696	0	0	0	0	0.001929	0	0	0	0	0	0	0	0	0	0	0	0	0	0	0	0	0	0	0	0	0	0	0
1358	A	G	MISSENSE	Ata/Gta	I292V	0	0	0	0	0	0	0	0	0	0	0	0	0	0	0	0	0	0	0	0	0	0	0.001521	0	0	0	0	0	0	0	0	0	0	0	0	0	0	0	0	0	0	0	0	0
1360	A	G	MISSENSE	atA/atG	I292M	0	0	0	0	0	0	0	0	0	0	0	0.021304	0	0	0	0	0	0	0	0	0	0	0	0	0	0	0	0	0	0	0	0	0	0	0	0	0	0	0	0	0	0	0	0
1363	C	T	SILENT	gaC/gaT	D293	0	0	0	0	0	0	0	0	0.001452	0	0	0	0	0	0.001411	0	0	0	0	0	0.00165	0	0	0	0.002333	0.001829	0	0	0.001721	0.001841	0	0	0	0	0.003187	0	0	0	0	0	0	0	0	0
1364	T	C	MISSENSE	Ttt/Ctt	F294L	0	0	0	0	0	0	0	0	0	0	0.003182	0	0	0	0	0	0	0	0	0	0	0	0	0	0	0	0	0	0.003149	0	0	0	0	0	0	0	0	0	0	0	0	0	0	0
1366	T	C	SILENT	ttT/ttC	F294	0	0	0.002605	0	0	0	0	0	0	0	0	0	0	0	0	0	0	0	0	0	0.00282	0	0	0.002224	0.002296	0	0	0	0	0.002135	0	0	0	0	0.001964	0	0	0	0	0.002702	0	0	0	0
1368	T	C	MISSENSE	gTc/gCc	V295A	0	0	0	0	0	0	0.002786	0	0	0	0	0	0	0	0	0	0	0	0	0	0	0	0	0	0	0	0	0	0	0	0	0	0	0	0	0	0	0	0	0	0	0	0	0
1369	C	T	SILENT	gtC/gtT	V295	0	0.003982	0.001683	0.002841	0	0.00242	0	0.003987	0.004126	0	0.001759	0.161111	0.003512	0.023655	0.002426	0.008746	0	0.002492	0.003464	0	0.011436	0.001396	0.00159	0.00978	0.008268	0.004177	0.001778	0.00248	0.001946	0.003861	0.011816	0.001434	0.001664	0.001668	0.001372	0.001357	0.001727	0.001272	0.002744	0.006658	0.001774	0.002148	0.002233	0.002283
1370	G	A	MISSENSE	Gca/Aca	A296T	0	0	0	0	0	0	0.001981	0	0	0	0	0	0	0	0	0	0	0	0.001268	0	0	0	0	0	0	0	0	0	0	0	0	0	0	0	0	0	0	0	0	0	0	0	0	0
1372	A	G	SILENT	gcA/gcG	A296	0	0	0	0	0	0	0	0	0	0	0	0	0	0	0	0	0	0	0	0	0	0	0	0	0.001855	0	0	0	0	0	0	0	0	0	0	0	0	0	0	0	0	0	0	0
1374	G	A	MISSENSE	gGa/gAa	G297E	0	0	0	0	0	0	0.002379	0	0	0	0	0	0	0	0	0	0	0	0	0	0	0	0	0	0.002088	0	0	0	0.00122	0	0	0	0	0	0	0	0	0	0	0	0	0	0	0
1375	A	G	SILENT	ggA/ggG	G297	0	0	0.002552	0	0	0	0	0	0	0	0.002304	0	0	0	0	0.002357	0	0	0	0	0.003671	0	0	0	0.002044	0	0	0	0	0.002165	0	0	0	0	0	0	0	0	0	0	0	0	0	0
1378	G	A	MISSENSE	atG/atA	M298I	0	0	0	0	0	0	0	0	0	0	0	0	0	0	0	0	0	0	0	0	0	0	0	0	0	0	0	0	0	0	0	0	0	0	0	0	0	0	0	0	0	0	0	0
1379	A	G	MISSENSE	Atc/Gtc	I299V	0	0	0	0	0	0	0	0	0	0	0	0	0	0.006522	0	0	0	0	0	0	0.001963	0	0	0	0	0	0	0	0	0	0	0	0	0	0	0	0	0	0	0	0	0	0	0
1380	T	C	MISSENSE	aTc/aCc	I299T	0	0	0	0	0	0	0	0	0	0	0	0	0	0	0	0	0	0	0	0	0	0	0	0	0	0	0	0	0	0	0	0	0	0	0	0	0	0	0	0	0	0	0	0
1380	T	G	MISSENSE	aTc/aGc	I299S	0	0	0	0	0	0	0	0	0	0	0	0	0	0	0	0	0	0	0	0.002816	0	0	0	0	0	0	0	0	0	0	0	0	0	0	0	0	0	0	0	0	0	0	0	0
1381	C	A	SILENT	atC/atA	I299	0	0	0	0	0.001209	0	0	0	0	0	0	0	0	0	0	0	0	0	0	0	0	0.001486	0	0.001441	0	0	0	0.001525	0.001167	0	0	0	0	0.001339	0	0.001329	0	0	0	0	0	0	0	0
1381	C	T	SILENT	atC/atT	I299	0	0	0	0	0	0	0.001495	0	0	0	0	0	0	0	0	0	0	0	0	0	0	0	0	0	0	0	0	0	0	0.001289	0	0	0	0	0.001402	0	0	0	0	0.001276	0	0	0	0
1382	T	A	MISSENSE	Tat/Aat	Y300N	0	0	0	0	0	0	0	0	0	0	0	0	0	0	0	0	0	0	0	0	0	0.001344	0	0	0	0	0	0	0	0	0	0	0	0	0	0.00122	0	0	0	0	0	0	0	0
1382	T	C	MISSENSE	Tat/Cat	Y300H	0	0	0	0	0	0	0.002167	0	0	0	0	0	0	0	0	0	0	0	0	0	0	0	0	0	0	0	0	0	0	0	0	0	0	0	0	0	0	0	0	0	0	0	0	0
1384	T	C	SILENT	taT/taC	Y300	0	0	0	0	0	0	0	0	0	0	0	0	0	0	0	0	0	0	0.001219	0	0	0	0	0	0	0	0	0	0	0	0	0	0	0	0	0	0	0	0	0.001333	0	0	0	0
1385	A	G	MISSENSE	Atg/Gtg	M301V	0	0	0	0	0	0	0	0	0	0	0	0	0	0	0	0	0	0	0	0	0	0	0	0	0	0	0	0	0	0	0	0	0	0	0.001639	0	0	0	0	0	0	0	0	0
1386	T	C	MISSENSE	aTg/aCg	M301T	0	0	0	0	0	0	0	0	0	0	0	0	0	0	0	0	0	0	0	0	0	0	0	0.001842	0	0	0	0	0	0	0	0	0	0	0	0	0	0	0	0	0	0	0	0
1388	T	C	MISSENSE	Tgt/Cgt	C302R	0	0	0	0	0	0	0	0	0	0	0	0	0	0	0	0	0.00388	0	0	0	0	0	0	0	0	0	0	0	0	0	0	0	0	0	0	0	0	0	0	0	0	0	0	0
1390	T	C	SILENT	tgT/tgC	C302	0	0	0	0	0	0	0.002315	0	0	0	0	0	0	0	0	0	0	0	0	0	0	0	0	0	0	0	0	0	0	0	0	0	0	0	0	0	0	0	0	0	0	0	0	0
1392	A	G	MISSENSE	gAt/gGt	D303G	0	0	0	0	0	0	0	0	0	0	0	0	0	0.005071	0	0	0	0	0	0	0	0	0	0	0	0	0	0	0	0	0	0	0	0	0	0	0	0	0	0	0	0	0	0
1393	T	C	SILENT	gaT/gaC	D303	0	0	0	0	0	0	0	0	0	0	0	0	0	0	0	0	0	0	0.001788	0	0.004786	0	0	0	0.002385	0.00803	0	0	0.004146	0	0	0	0	0	0	0	0	0	0.001435	0	0	0	0	0
1394	C	T	SILENT	Ctg/Ttg	L304	0	0	0	0	0	0	0	0	0.002689	0	0	0.022036	0	0	0	0.002827	0	0	0.001405	0	0.004014	0	0	0	0	0.003207	0	0.001927	0.004208	0	0.008482	0	0	0	0.215673	0	0	0.001911	0.001552	0.002108	0	0	0	0
1395	T	C	MISSENSE	cTg/cCg	L304P	0	0	0	0	0	0	0	0	0	0	0	0	0	0.008919	0	0	0	0	0	0	0	0	0	0	0	0	0	0	0	0	0	0	0	0	0	0	0	0	0	0	0	0	0	0
1395	T	G	MISSENSE	cTg/cGg	L304R	0	0	0	0	0	0	0	0	0	0	0	0	0	0	0	0	0.002455	0	0	0	0	0	0	0	0	0	0	0	0	0	0	0	0	0	0	0	0	0	0	0	0	0	0	0
1396	G	T	SILENT	ctG/ctT	L304	0	0	0	0	0	0	0	0	0	0	0	0	0	0	0	0	0	0	0	0	0	0.003879	0.004387	0	0	0	0	0.004533	0	0	0	0	0	0	0	0.002896	0	0	0	0	0	0	0	0
1399	C	T	SILENT	gcC/gcT	A305	0	0	0	0.002654	0	0	0.002516	0.002062	0.001994	0	0	0	0	0	0	0.006744	0	0	0.003067	0	0	0	0.004808	0	0	0.002705	0	0	0	0	0	0	0	0.002008	0.002285	0.001521	0	0	0.001561	0	0	0	0.002772	0
1400	G	T	MISSENSE	Gca/Tca	A306S	0	0	0	0	0	0	0	0	0	0	0	0	0	0	0	0	0	0	0	0	0	0	0	0	0	0	0	0	0	0	0	0	0	0	0	0	0	0	0	0	0	0	0	0
1402	A	G	SILENT	gcA/gcG	A306	0	0	0.002423	0	0	0	0.002096	0	0	0	0	0	0.002346	0	0	0	0	0	0	0	0.003268	0	0	0	0	0	0	0	0.001463	0.002535	0	0.001385	0	0	0	0	0	0.003139	0.013477	0.002046	0	0.002048	0	0
1402	A	T	SILENT	gcA/gcT	A306	0	0	0	0	0	0	0	0	0	0	0	0	0	0	0	0	0	0	0	0	0	0	0	0	0	0	0	0	0	0	0	0	0	0	0	0	0	0	0	0	0	0	0	0
1405	G	A	MISSENSE	atG/atA	M307I	0	0	0	0	0	0	0	0	0	0	0	0	0	0	0	0	0	0	0	0	0	0	0	0	0	0	0	0	0	0	0	0	0	0	0	0	0	0	0	0	0	0	0	0
1408	T	C	SILENT	caT/caC	H308	0	0.003212	0.002687	0.002753	0	0.002339	0	0.002441	0.240209	0	0	0	0.0025	0	0	0.010491	0	0.002098	0.001402	0	0.004867	0	0	0.001394	0.003466	0.003243	0	0	0.003446	0.004435	0.03583	0	0.002074	0.004412	0.003445	0.001089	0	0.002043	0.010373	0.005651	0.000929	0.002133	0	0.001677
1409	G	A	MISSENSE	Gaa/Aaa	E309K	0	0	0.001325	0	0	0	0	0	0	0	0.003133	0	0	0	0	0	0	0	0.00138	0	0	0.001099	0.001925	0	0	0	0	0.001723	0.001022	0.002058	0	0.000887	0	0.001072	0.001434	0.001524	0.003775	0	0.00211	0	0	0	0	0.001273
1412	T	C	SILENT	Ttg/Ctg	L310	0	0.005325	0.00221	0.00341	0	0	0	0	0.001664	0	0	0	0	0	0	0.008717	0.005974	0.002744	0	0.005852	0.007191	0.002354	0	0	0.00279	0.002077	0	0	0.002081	0.003918	0.591164	0	0	0	0.001438	0	0	0	0.003498	0.536519	0	0.018582	0.003286	0
1413	T	C	MISSENSE	tTg/tCg	L310S	0	0	0	0	0	0	0	0	0	0	0	0	0	0	0	0	0	0	0	0	0.001584	0	0	0	0	0	0	0	0	0	0	0	0	0	0	0	0	0	0	0	0	0	0	0
1414	G	A	SILENT	ttG/ttA	L310	0	0	0	0	0	0	0	0	0	0	0.001389	0	0	0	0	0	0	0	0	0	0	0	0	0	0	0	0	0	0	0	0	0	0	0	0.001301	0	0	0	0.001739	0	0	0	0	0
1417	C	T	SILENT	tgC/tgT	C311	0	0	0	0	0	0	0	0	0.001492	0.001939	0	0	0	0	0.00158	0	0	0	0	0	0	0	0	0	0	0	0	0	0	0	0	0	0	0	0	0.001699	0	0.001412	0	0	0	0	0	0
1418	G	A	MISSENSE	Ggc/Agc	G312S	0	0	0	0	0	0	0	0	0	0	0.002361	0	0	0	0	0	0	0	0	0	0	0	0	0	0	0	0	0	0.001703	0	0	0	0	0.001666	0	0.00129	0	0	0	0	0	0	0	0
1420	C	A	SILENT	ggC/ggA	G312	0	0	0	0	0	0	0.002344	0	0	0	0	0	0	0	0	0	0	0	0	0	0	0	0	0	0	0	0	0	0	0	0	0	0	0	0	0	0	0	0	0	0	0	0	0
1420	C	T	SILENT	ggC/ggT	G312	0	0	0	0	0	0	0	0	0.002813	0	0	0	0	0	0.004431	0.004533	0	0	0.002558	0.002423	0.00303	0	0	0	0.005723	0.002414	0	0	0	0.002758	0.006628	0	0.001825	0	0.003187	0	0	0	0.005275	0.002809	0	0	0.685054	0
1421	G	A	MISSENSE	Gcg/Acg	A313T	0	0	0	0	0	0	0	0	0	0	0.002748	0	0	0	0	0	0	0	0	0	0	0	0	0	0	0	0	0	0	0	0	0	0	0	0	0	0	0	0	0	0	0	0	0
1422	C	T	MISSENSE	gCg/gTg	A313V	0	0	0	0	0	0	0	0	0	0	0	0	0	0	0	0	0	0	0	0	0	0	0	0	0	0	0	0	0	0	0	0	0	0	0	0	0	0	0	0	0	0	0	0
1423	G	A	SILENT	gcG/gcA	A313	0	0	0	0	0	0	0.008805	0	0	0	0	0	0	0	0	0	0	0	0	0.002802	0.001396	0	0	0	0	0	0	0	0	0	0	0	0	0	0.001173	0	0	0.001349	0.001597	0	0	0	0	0.001668
1426	G	A	MISSENSE	atG/atA	M314I	0	0	0	0	0	0	0	0	0	0	0	0	0	0	0	0	0	0	0	0	0	0	0	0	0	0	0	0	0	0	0	0.001627	0	0	0	0	0	0	0	0	0	0	0	0
1428	T	C	MISSENSE	gTc/gCc	V315A	0	0	0	0	0	0	0	0	0	0	0	0	0	0	0	0	0	0	0.002549	0	0	0	0	0	0	0	0	0	0	0	0	0	0	0.001808	0	0	0	0	0	0	0	0	0	0
1429	C	T	SILENT	gtC/gtT	V315	0	0	0	0	0	0	0	0	0.001756	0	0	0	0	0	0	0	0	0	0	0.009617	0.004056	0	0	0	0	0	0	0.001857	0.00163	0.001837	0.002537	0	0	0	0.005369	0	0	0	0	0.002407	0	0.003688	0	0
1430	C	A	MISSENSE	Ctg/Atg	L316M	0	0	0	0	0	0	0	0	0	0	0	0	0	0	0	0	0	0	0	0	0	0	0	0	0	0	0	0.001445	0	0	0	0	0	0	0	0	0	0	0	0	0	0	0	0
1430	C	T	SILENT	Ctg/Ttg	L316	0	0	0	0	0	0	0	0	0	0	0	0	0.001388	0	0	0	0	0	0	0	0.002032	0.001062	0	0	0	0	0	0	0	0	0	0	0	0.001647	0	0	0	0	0.001357	0	0	0	0	0
1432	G	A	SILENT	ctG/ctA	L316	0	0	0	0	0	0	0	0	0	0	0	0	0	0	0	0	0	0	0.001267	0	0	0	0	0.002074	0	0	0	0	0	0	0.002071	0	0.002053	0	0	0	0	0	0	0	0	0	0	0
1435	C	A	SILENT	ctC/ctA	L317	0	0	0	0	0	0	0	0	0	0	0	0	0	0	0	0	0	0	0	0	0	0	0	0	0	0	0	0	0	0	0	0	0	0	0	0	0	0	0	0	0	0	0	0
1435	C	T	SILENT	ctC/ctT	L317	0	0	0	0	0	0	0.003202	0	0.001613	0	0.001649	0	0	0	0.001828	0	0	0	0	0	0.002071	0.001279	0.002451	0	0	0	0	0.001443	0	0	0	0	0.001941	0.001591	0	0	0	0	0	0	0	0	0	0
1436	G	A	MISSENSE	Gca/Aca	A318T	0	0	0	0	0	0	0.003371	0	0	0	0	0	0	0	0	0	0	0	0.001174	0	0	0	0	0.0018	0	0	0	0	0	0	0	0	0	0	0.001881	0	0	0	0	0	0	0	0	0
1437	C	T	MISSENSE	gCa/gTa	A318V	0	0	0	0	0	0	0	0	0.003536	0	0	0	0	0	0	0	0	0.002302	0	0	0.001731	0	0	0	0	0	0	0	0	0	0	0	0	0	0	0	0	0	0	0	0	0	0	0
1438	A	G	SILENT	gcA/gcG	A318	0	0	0	0	0.014095	0	0	0.002859	0.007146	0	0	0	0.002229	0	0.003364	0.004672	0	0	0	0.00403	0.002802	0	0	0.002084	0	0.003081	0	0	0	0	0	0.002213	0	0.003097	0	0	0	0	0.001994	0.003226	0	0	0	0
1440	G	A	MISSENSE	aGg/aAg	R319K	0	0	0	0	0	0	0	0	0	0	0.002116	0	0	0	0	0	0	0	0	0	0	0	0	0	0	0	0	0	0	0	0	0.001436	0	0	0	0.001476	0	0	0	0	0	0	0	0
1441	G	A	SILENT	agG/agA	R319	0	0	0	0	0.014108	0	0	0	0.002746	0	0	0	0	0	0	0	0	0	0.002178	0	0.016794	0	0	0	0.006301	0.014062	0	0	0.002415	0.003665	0	0	0.003928	0.002736	0.002954	0	0	0	0.004792	0.002798	0	0	0	0
1444	G	A	SILENT	gcG/gcA	A320	0	0	0	0	0	0	0	0	0	0	0.001648	0	0.001554	0	0	0	0	0.002134	0.001418	0	0	0.001726	0	0.003019	0	0	0	0	0	0	0.003055	0.002033	0	0.00167	0	0.001706	0	0	0	0.002817	0	0	0	0
1445	G	A	MISSENSE	Ggc/Agc	G321S	0	0	0	0	0	0	0.003459	0	0	0	0	0	0	0	0	0	0	0	0	0	0	0	0	0	0	0	0	0	0	0	0	0	0	0	0	0	0	0	0	0	0	0	0	0
1447	C	T	SILENT	ggC/ggT	G321	0	0	0	0	0	0	0	0	0.002241	0	0	0	0	0	0	0	0	0	0.001601	0	0	0	0	0	0	0	0	0	0	0	0	0	0	0	0	0	0	0	0	0	0	0	0.00255	0
1448	A	G	MISSENSE	Atc/Gtc	I322V	0	0	0	0	0	0	0	0	0	0	0	0	0	0	0	0	0	0	0	0.002464	0	0	0	0	0	0	0	0	0	0	0	0	0	0	0.001647	0	0	0	0	0	0	0	0	0
1449	T	C	MISSENSE	aTc/aCc	I322T	0	0	0	0	0	0	0	0	0	0	0	0	0	0	0	0	0	0	0	0.003726	0	0	0	0	0	0	0	0	0	0	0	0	0	0	0	0	0	0	0	0	0	0	0	0
1450	C	T	SILENT	atC/atT	I322	0	0	0	0	0	0	0	0	0.002019	0	0	0	0	0	0	0.002546	0.004993	0.003393	0	0	0.001975	0	0	0	0	0	0	0.001699	0	0	0	0	0	0	0	0.001401	0	0	0	0	0	0	0	0
1453	T	C	SILENT	gcT/gcC	A323	0	0	0	0	0.014139	0.153234	0.02956	0	0.001313	0	0.115202	0	0	0	0	0.001887	0	0	0	0	0	0	0.001959	0.003651	0.003437	0.001857	0	0.002967	0.001641	0.00257	0	0	0	0.001984	0.002007	0	0	0	0.003148	0	0.098442	0.012516	0	0.307391
1454	A	G	MISSENSE	Aca/Gca	T324A	0	0	0	0	0	0	0	0	0	0	0	0	0	0	0	0	0	0	0	0	0	0	0	0	0	0	0	0.001886	0	0	0	0	0	0	0	0	0	0	0	0	0	0	0	0
1454	A	T	MISSENSE	Aca/Tca	T324S	0	0	0	0	0	0	0	0	0	0	0	0	0	0	0	0	0	0	0	0	0	0	0	0	0	0	0	0	0	0	0	0	0	0	0	0	0	0	0	0	0	0	0	0
1456	A	G	SILENT	acA/acG	T324	0	0	0	0	0	0	0.003225	0	0	0	0	0	0	0	0	0	0	0	0	0	0	0	0	0	0	0	0	0	0	0	0	0	0	0	0	0	0	0	0	0	0	0	0	0
1457	G	A	MISSENSE	Gtg/Atg	V325M	0	0.00226	0	0	0	0	0	0	0	0	0	0	0	0	0.001764	0	0	0	0	0	0	0	0	0	0	0.029883	0	0	0	0	0	0	0	0	0	0	0	0.002484	0.002058	0	0	0	0.99525	0
1459	G	A	SILENT	gtG/gtA	V325	0	0	0	0	0	0	0	0	0	0	0	0	0	0	0	0	0	0	0	0	0	0	0	0	0	0	0	0	0	0	0	0	0	0	0	0	0	0	0	0	0	0	0	0
1462	T	C	SILENT	ccT/ccC	P326	0	0	0	0	0	0	0.002051	0	0	0	0	0	0	0.00706	0	0	0	0	0	0	0	0	0	0	0	0	0.002689	0	0	0	0	0	0.001504	0	0	0	0	0	0.001241	0	0	0	0	0
1463	G	A	MISSENSE	Gtg/Atg	V327M	0	0	0	0	0	0	0	0	0	0	0	0	0	0.006882	0	0	0	0	0	0	0	0	0	0	0	0	0	0	0	0	0	0	0	0	0	0	0	0	0	0	0	0	0	0
1464	T	C	MISSENSE	gTg/gCg	V327A	0	0	0	0	0	0	0.004106	0	0	0	0	0	0	0	0	0	0	0	0	0.003016	0	0	0	0	0	0	0	0	0	0	0	0	0	0	0	0	0	0	0	0	0	0	0	0
1465	G	A	SILENT	gtG/gtA	V327	0	0	0	0	0	0	0	0	0	0	0	0	0	0	0	0	0	0	0	0	0	0	0	0	0	0	0	0	0	0	0	0.001353	0	0	0	0	0	0	0	0	0	0	0	0
1465	G	T	SILENT	gtG/gtT	V327	0	0	0	0	0	0	0.002769	0	0	0	0	0	0	0	0	0	0	0	0	0	0	0.001169	0	0	0	0	0	0	0	0	0	0	0	0	0	0	0	0	0	0	0	0	0	0
1466	G	A	MISSENSE	Gcc/Acc	A328T	0	0	0	0	0	0	0	0	0	0	0	0	0	0	0	0	0.004583	0	0	0	0	0	0	0	0	0	0	0	0	0	0	0	0	0	0	0	0	0	0	0	0	0	0	0
1468	C	T	SILENT	gcC/gcT	A328	0	0	0	0	0	0	0	0	0	0	0	0	0	0	0	0	0	0	0	0	0	0	0	0	0	0	0	0.001765	0.00218	0	0	0	0	0.00312	0	0	0	0	0.001668	0	0	0	0	0
1470	T	C	MISSENSE	aTc/aCc	I329T	0	0	0	0	0	0	0.002008	0	0	0	0	0	0	0	0	0	0	0	0	0	0	0	0	0	0	0	0	0	0	0	0	0	0	0	0	0	0	0	0	0	0	0	0	0
1470	T	G	MISSENSE	aTc/aGc	I329S	0	0	0	0	0	0	0	0	0	0	0	0	0	0	0	0	0.003525	0	0	0	0	0	0	0	0	0	0	0	0	0	0	0	0	0	0	0	0	0	0	0	0	0	0	0
1471	C	A	SILENT	atC/atA	I329	0	0	0	0	0	0	0	0	0	0	0	0	0	0	0	0	0	0	0	0	0	0	0	0	0	0	0	0	0	0	0	0	0	0	0	0	0	0	0	0	0	0	0.023527	0
1471	C	T	SILENT	atC/atT	I329	0	0.002427	0	0.002116	0	0	0	0	0.01149	0	0	0.032836	0.13861	0	0	0.003418	0	0.002094	0.002902	0	0.004175	0	0.001881	0	0.003808	0.006159	0	0	0.002595	0.002552	0.003645	0.001196	0.001827	0.004855	0.001525	0	0	0.001474	0.003983	0.006564	0	0.018554	0	0
1472	C	A	MISSENSE	Cag/Aag	Q330K	0	0	0	0	0.002455	0	0	0	0	0.00136	0	0.002408	0	0	0	0	0	0.001682	0.001768	0	0	0.003607	0.002772	0.002436	0	0	0	0.003319	0.001961	0	0	0	0.001523	0.001877	0	0.002578	0	0	0	0	0	0	0	0
1473	A	G	MISSENSE	cAg/cGg	Q330R	0	0	0	0	0	0	0	0	0	0	0	0	0	0	0	0	0	0	0	0.00686	0	0	0	0	0.001806	0	0	0	0	0	0	0	0.002105	0.001682	0	0	0.00184	0	0	0	0	0	0	0
1473	A	T	MISSENSE	cAg/cTg	Q330L	0	0	0	0	0	0	0	0	0	0	0	0	0	0	0	0	0	0	0	0	0	0	0	0	0	0	0	0.00199	0	0	0	0	0	0	0	0	0	0	0	0	0	0	0	0
1474	G	A	SILENT	caG/caA	Q330	0	0	0	0	0	0	0	0	0	0	0	0	0	0	0	0	0	0	0	0	0	0	0	0	0	0	0	0	0	0	0	0	0	0	0	0	0	0	0	0	0	0	0	0
1475	C	T	SILENT	Ctg/Ttg	L331	0	0	0	0	0	0	0	0	0	0	0	0	0	0	0	0	0	0	0.001312	0	0	0	0	0	0	0	0	0	0	0	0	0	0	0	0	0	0	0	0	0	0	0	0	0
1476	T	C	MISSENSE	cTg/cCg	L331P	0	0	0	0	0	0	0	0	0	0	0	0	0	0	0	0	0	0	0	0	0	0	0	0	0	0	0	0	0	0	0	0	0	0	0	0	0	0	0	0	0	0	0	0
1477	G	A	SILENT	ctG/ctA	L331	0	0	0	0	0	0	0	0	0	0	0.001642	0	0	0	0	0	0	0	0	0	0	0	0	0.002096	0	0	0	0	0	0	0	0	0	0	0	0	0.002076	0	0.001297	0	0	0	0	0
1477	G	T	SILENT	ctG/ctT	L331	0	0	0	0	0.001037	0	0	0	0	0	0	0	0	0	0	0	0	0	0	0	0	0.00134	0.001833	0	0	0	0	0.001877	0.001133	0	0	0	0	0	0	0	0	0	0	0	0	0	0	0
1479	A	G	MISSENSE	aAt/aGt	N332S	0	0	0	0	0	0	0	0	0	0	0	0	0	0	0	0	0	0	0	0	0	0	0	0	0	0	0	0	0	0	0	0	0	0	0.00224	0	0	0	0	0	0	0	0	0
1480	T	C	SILENT	aaT/aaC	N332	0	0	0	0	0	0	0	0	0	0	0	0.010416	0	0	0.00181	0	0.004651	0.006699	0	0	0.003963	0	0	0	0	0	0	0	0	0	0	0	0.002137	0	0	0	0	0	0	0	0	0	0	0
1483	C	T	SILENT	acC/acT	T333	0	0	0	0	0	0	0	0	0	0	0	0	0.002216	0.007095	0.001772	0	0	0	0.004037	0	0	0	0	0	0	0.002113	0	0	0.00217	0.001856	0.003077	0	0	0	0	0	0	0	0	0	0	0	0	0
1486	C	A	SILENT	acC/acA	T334	0	0	0	0	0	0	0	0	0	0	0	0	0	0	0	0	0	0	0	0.002614	0	0	0	0	0	0	0	0	0	0	0	0	0	0	0	0	0	0	0	0	0	0	0	0
1486	C	T	SILENT	acC/acT	T334	0	0.003336	0	0.003814	0	0.002577	0	0.0015	0.001972	0	0	0.017672	0	0.01047	0.001919	0.004059	0	0.001612	0.001752	0.007692	0.006502	0.00116	0.001375	0	0.002088	0.003357	0	0.001618	0.001905	0.002618	0.003794	0.002026	0.001586	0.003837	0.004974	0.003067	0	0.001293	0.003205	0.003565	0	0	0.002614	0
1487	G	A	MISSENSE	Gct/Act	A335T	0	0	0	0	0	0	0	0	0	0	0	0	0	0	0	0	0	0	0	0	0	0	0	0	0	0	0	0	0	0	0	0	0	0.001493	0	0	0	0	0	0	0	0	0	0
1489	T	C	SILENT	gcT/gcC	A335	0	0	0.002418	0	0	0	0	0	0.002681	0	0	0	0	0	0	0.272799	0	0.003464	0	0.00277	0.002182	0	0	0	0	0	0	0	0	0.002658	4.62917	0	0	0.00269	0.002206	0	0	0	0.003154	0.002846	0	0	0	0
1490	G	A	MISSENSE	Gac/Aac	D336N	0	0	0	0	0	0.002104	0	0	0	0	0	0	0	0	0	0	0	0	0.001607	0	0	0	0	0	0	0	0	0	0	0	0	0	0	0	0	0	0	0	0	0	0	0	0	0
1490	G	T	MISSENSE	Gac/Tac	D336Y	0	0	0	0	0.001951	0	0	0	0	0	0	0.002017	0	0	0	0	0	0	0	0	0	0.002716	0.002786	0	0	0	0	0.002669	0.001471	0	0	0	0	0	0	0	0	0	0	0	0	0	0	0
1491	A	G	MISSENSE	gAc/gGc	D336G	0	0	0	0	0	0	0	0	0	0	0	0	0	0	0	0	0	0	0	0	0	0	0	0	0	0	0	0	0	0	0	0	0	0	0	0	0	0	0	0	0	0	0	0
1492	C	T	SILENT	gaC/gaT	D336	0	0	0.002169	0.00201	0	0	0.002565	0.001704	0.001563	0	0	0	0.140041	0	0.001357	0.004465	0	0	0.001243	0	0.007294	0.001256	0	0	0	0	0	0.002178	0.001405	0	0	0	0	0.001818	0	0.001212	0	0	0.001869	0.001454	0	0.003419	0	0
1494	G	A	MISSENSE	tGc/tAc	C337Y	0	0	0	0	0	0	0.001812	0	0	0	0	0	0	0	0	0	0	0	0	0	0	0	0	0	0	0	0	0	0	0	0	0	0	0	0	0	0	0	0	0	0	0	0	0
1495	C	T	SILENT	tgC/tgT	C337	0	0	0	0	0	0	0	0	0.733244	0	0	0	0	0.003256	0	0.003939	0	0	0	0.003554	0	0.001702	0	0	0	0.002424	0	0	0	0	0.002492	0	0	0	0.011133	0	0	0	0	0	0	0	0	0
1496	T	A	MISSENSE	Tac/Aac	Y338N	0	0	0	0	0	0	0	0	0	0	0	0	0	0	0	0	0	0	0	0	0	0	0	0	0	0	0	0.001828	0	0	0	0	0	0	0	0	0	0	0	0	0	0	0	0
1496	T	C	MISSENSE	Tac/Cac	Y338H	0	0	0	0	0	0	0	0	0	0	0	0	0	0	0	0	0	0	0	0	0	0	0	0	0	0	0	0	0	0.005523	0	0	0	0	0.002167	0	0	0	0	0	0	0	0	0
1499	C	T	SILENT	Ctg/Ttg	L339	0	0	0	0	0	0	0	0	0	0	0	0	0	0	0	0	0	0	0	0	0	0	0	0	0	0	0	0	0	0	0	0	0	0.00158	0	0	0	0	0	0	0	0	0	0
1500	T	A	MISSENSE	cTg/cAg	L339Q	0	0	0	0	0	0	0	0	0	0	0	0	0	0	0	0	0	0	0	0	0	0.001132	0	0	0	0	0	0	0	0	0	0.001133	0	0	0	0.001143	0	0	0	0	0	0	0	0
1501	G	A	SILENT	ctG/ctA	L339	0	0	0	0	0	0	0	0	0	0	0	0	0	0	0	0	0	0	0	0	0	0.001203	0	0	0	0	0	0	0	0	0	0	0	0	0	0.000986	0	0	0	0	0	0	0	0
1501	G	T	SILENT	ctG/ctT	L339	0	0	0	0	0.001679	0	0.001521	0	0	0.001051	0	0.002296	0.001518	0.001262	0	0	0	0.001361	0.001853	0	0	0.004395	0.002828	0.001837	0	0	0.001471	0.003164	0.003067	0	0	0.002062	0.001638	0.00225	0	0.003083	0	0	0	0	0	0	0	0
1503	A	G	MISSENSE	gAa/gGa	E340G	0	0	0	0	0	0	0	0	0	0	0	0	0	0	0	0	0	0	0	0.003576	0	0	0	0	0	0	0	0	0	0	0	0	0	0	0	0	0	0	0	0	0	0	0	0
1507	G	A	SILENT	gtG/gtA	V341	0	0	0	0	0	0	0	0	0	0	0	0.021023	0	0	0	0	0	0	0	0	0	0	0	0.002022	0	0	0	0	0	0	0	0	0	0	0	0	0	0	0.00141	0	0	0	0	0
1510	G	A	SILENT	caG/caA	Q342	0	0.001983	0.002557	0	0	0.002051	0	0	0	0	0	0	0.002276	0	0	0	0	0	0	0	0.006687	0	0	0	0.002212	0.004141	0	0	0	0.001697	0.007587	0	0	0.001578	0.002088	0	0	0.002829	0	0.005907	0	0	0	0
1511	T	C	MISSENSE	Tcc/Ccc	S343P	0	0	0	0	0	0	0	0	0	0	0	0	0	0.007035	0	0	0	0	0	0	0	0	0	0	0	0	0	0	0	0	0	0	0	0	0	0	0	0	0	0	0	0	0	0
1513	C	A	SILENT	tcC/tcA	S343	0	0	0	0	0	0	0	0	0	0	0	0	0	0	0	0	0	0	0	0	0	0	0	0	0	0	0	0	0	0	0	0	0	0	0	0	0	0	0	0	0	0	0	0
1513	C	T	SILENT	tcC/tcT	S343	0	0.003805	0.002739	0.003105	0	0.002703	0.002713	0	0.00282	0	0.002509	0	0	0.005304	0	0.002519	0	0	0.00352	0	0.011151	0	0	0	0.004333	0.017165	0.003894	0	0.002415	0.004426	0.005715	0	0	0.009743	0.004202	0.001844	0.004218	0.002152	0.004445	0.004273	0	0.002736	0.002765	0
1514	G	A	MISSENSE	Ggc/Agc	G344S	0	0	0	0	0	0	0.001386	0	0	0	0	0	0.001888	0	0	0	0	0	0	0	0	0	0	0	0	0	0	0	0	0	0	0	0	0	0	0	0	0	0	0	0	0	0	0
1514	G	T	MISSENSE	Ggc/Tgc	G344C	0	0	0	0	0	0	0	0	0	0	0	0	0	0	0	0	0	0	0	0	0	0.001081	0	0	0	0	0	0	0	0	0	0	0	0	0	0	0	0	0	0	0	0	0	0
1516	C	T	SILENT	ggC/ggT	G344	0	0	0.002814	0	0	0.001807	0	0	0	0	0	0	0.001809	0	0	0.002285	0.00221	0	0	0	0	0	0	0.002433	0.002018	0	0	0	0	0	0	0.001621	0	0.001313	0.001959	0	0.001765	0.002345	0	0.002081	0	0	0	0
1517	G	A	MISSENSE	Gtg/Atg	V345M	0	0	0	0	0	0	0	0	0	0	0.001411	0	0	0	0	0	0	0	0	0	0	0	0	0	0	0	0	0	0	0.001446	0	0	0	0	0	0	0	0	0	0	0	0	0	0
1518	T	G	MISSENSE	gTg/gGg	V345G	0	0	0	0	0	0	0	0	0	0	0	0	0	0	0	0	0	0	0.001771	0	0	0	0	0	0	0	0	0	0	0	0	0	0	0	0	0	0	0	0	0	0	0	0	0
1519	G	A	SILENT	gtG/gtA	V345	0	0	0	0	0	0	0	0	0	0	0	0	0.00429	0	0	0	0	0	0	0	0	0.001434	0	0	0	0	0	0	0	0	0	0.00196	0	0.002362	0	0	0	0	0	0	0	0	0	0
1522	C	T	SILENT	gaC/gaT	D346	0	0	0	0	0	0	0	0	0	0	0	0	0	0.007255	0	0	0	0	0	0	0	0	0	0	0	0	0	0	0	0	0	0	0	0	0	0	0	0	0	0	0	0	0	0
1524	C	T	MISSENSE	cCg/cTg	P347L	0	0	0	0	0	0	0	0	0	0	0	0	0	0	0	0	0	0	0.001432	0	0	0	0	0	0	0	0	0	0	0	0	0	0	0	0	0	0	0	0	0	0	0	0	0
1525	G	A	SILENT	ccG/ccA	P347	0	0.002204	0.002986	0	0	0.002111	0.002586	0	0.002004	0	0	0	0.002439	0	0	0.003469	0	0	0	0.003459	0.004622	0	0	0	0	0.002827	0	0	0.002901	0.002633	0.002579	0	0	0	0.002615	0	0.002269	0	0	0.002788	0	0	0	0.002521
1525	G	C	SILENT	ccG/ccC	P347	0	0	0	0	0	0	0	0	0	0	0	0	0	0	0	0	0	0	0	0	0	0	0	0	0	0	0	0	0	0	0	0	0	0	0	0	0	0	0	0	0	0	0	0
1526	T	C	MISSENSE	Tcc/Ccc	S348P	0	0	0	0	0	0	0	0	0	0	0	0	0	0	0	0	0	0	0	0	0	0	0	0	0	0	0	0	0	0	0	0	0	0	0	0	0	0	0	0	0	0	0	0
1528	C	T	SILENT	tcC/tcT	S348	0	0	0	0	0	0	0	0	0	0	0	0	0	0	0	0	0	0.002433	0.002444	0.002792	0.002229	0.00113	0	0	0.006282	0	0	0	0.00237	0.001626	0	0	0.001953	0.001541	0.001914	0.001928	0	0	0.001823	0	0	0	0	0
1531	C	T	SILENT	atC/atT	I349	0	0	0	0	0	0	0	0	0	0	0	0	0	0	0	0	0	0	0	0	0	0	0	0.00249	0	0	0	0	0	0	0	0	0	0	0	0	0	0	0	0	0	0	0	0
1532	C	T	SILENT	Ctg/Ttg	L350	0	0	0	0	0	0	0	0	0	0	0	0	0	0	0	0	0	0	0	0	0	0	0	0	0	0	0	0	0	0	0	0.001464	0	0	0	0	0	0	0	0	0	0	0	0
1533	T	A	MISSENSE	cTg/cAg	L350Q	0	0	0	0	0	0	0	0	0	0	0	0	0	0	0	0	0	0	0	0	0	0.001251	0	0	0	0	0	0	0	0	0	0	0	0	0	0	0	0	0	0	0	0	0	0
1534	G	A	SILENT	ctG/ctA	L350	0	0	0	0	0	0	0	0	0	0	0	0	0	0	0	0	0	0	0	0	0	0	0	0	0	0	0	0	0	0	0	0	0	0	0	0.001222	0	0	0	0	0	0	0	0
1534	G	T	SILENT	ctG/ctT	L350	0	0	0	0	0.003564	0	0.002505	0	0	0.002072	0	0.00353	0.001562	0.001931	0	0	0	0.003152	0.002648	0	0	0.006036	0.005486	0.003043	0	0	0.001595	0.005664	0.003249	0	0	0.001766	0.00246	0.003686	0	0.005082	0	0	0	0	0	0	0	0
1535	G	A	MISSENSE	Ggt/Agt	G351S	0	0	0	0	0	0	0	0	0	0	0	0	0	0	0	0	0	0	0	0	0	0	0	0	0	0	0	0	0.001797	0	0	0	0	0	0	0	0	0	0	0	0	0	0	0
1537	T	C	SILENT	ggT/ggC	G351	0	0	0	0	0	0	0	0	0	0	0	0	0	0.006208	0	0	0	0	0	0	0	0	0	0	0	0.004701	0	0	0	0	0	0	0	0	0.003752	0	0	0	0.002697	0	0	0	0	0
1539	G	A	NONSENSE	tGg/tAg	W352*	0	0	0	0	0	0	0	0	0	0	0	0	0	0	0	0	0	0	0	0	0	0	0	0	0	0	0	0	0	0	0	0	0	0.001642	0	0.001704	0	0	0	0	0	0	0	0
1539	G	T	MISSENSE	tGg/tTg	W352L	0	0.003006	0	0.002632	0	0	0.001813	0	0	0.001645	0	0.002111	0.001617	0.001634	0	0	0	0	0.002765	0	0	0.003227	0.005557	0.004172	0	0	0.001551	0.005234	0.004185	0	0	0.001999	0.002788	0.00284	0	0.00283	0.001928	0	0	0	0	0	0	0
1540	G	A	NONSENSE	tgG/tgA	W352*	0	0	0	0	0.011204	0	0	0	0	0	0	0	0	0	0	0	0	0	0	0	0	0	0	0	0	0	0	0	0	0	0	0	0	0	0	0	0	0	0	0	0	0	0	0
1541	G	A	MISSENSE	Gtg/Atg	V353M	0	0	0	0	0	0	0.002824	0	0	0	0	0	0	0	0	0	0	0	0	0	0	0	0	0	0	0	0	0	0	0	0	0	0	0	0	0	0	0	0	0.002165	0	0	0	0
1541	G	T	MISSENSE	Gtg/Ttg	V353L	0	0	0	0	0	0	0	0	0	0	0	0	0	0	0	0	0	0	0	0	0	0	0	0	0	0	0	0	0	0	0	0	0	0	0	0	0	0	0	0	0	0	0	0
1543	G	A	SILENT	gtG/gtA	V353	0	0	0	0	0	0	0	0	0	0	0	0	0	0	0	0	0	0	0.002028	0	0	0.001698	0	0	0	0	0	0	0	0	0	0	0	0	0	0	0	0	0	0	0	0	0	0
1544	G	A	MISSENSE	Ggt/Agt	G354S	0	0	0	0	0	0	0	0	0	0	0	0	0	0	0	0	0	0	0	0	0	0	0	0.002415	0	0	0	0	0	0	0	0	0	0	0	0	0	0	0	0	0	0	0	0
1547	T	C	MISSENSE	Tgg/Cgg	W355R	0	0	0	0	0	0	0	0	0	0	0	0	0	0	0	0	0	0	0	0	0	0	0	0	0	0	0	0	0	0	0	0	0	0	0	0	0	0	0	0	0	0	0	0
1548	G	A	NONSENSE	tGg/tAg	W355*	0	0	0	0	0	0	0.002419	0	0	0	0	0	0	0	0	0	0	0	0	0	0	0	0	0	0	0	0	0	0	0	0	0	0.001518	0	0	0	0	0	0	0	0	0	0	0
1548	G	T	MISSENSE	tGg/tTg	W355L	0	0	0	0	0	0	0.003766	0	0	0	0	0.001971	0	0.001586	0	0	0	0	0.002085	0	0	0.002249	0	0.003171	0	0	0	0.002648	0.002505	0	0	0	0	0.002318	0	0.002415	0	0	0	0	0	0	0	0
1550	C	T	SILENT	Ctg/Ttg	L356	0	0	0	0	0	0	0	0	0	0	0	0	0	0	0	0	0	0	0	0	0	0	0	0	0	0	0	0	0	0	0	0	0	0	0	0	0	0	0.009652	0.010128	0	0	0	0
1551	T	A	MISSENSE	cTg/cAg	L356Q	0	0	0	0	0	0	0	0	0.001845	0	0	0	0	0	0	0	0	0	0	0	0	0	0	0	0	0	0	0	0	0	0	0	0	0	0	0	0	0	0	0.001854	0	0	0	0
1552	G	A	SILENT	ctG/ctA	L356	0	0	0	0	0	0	0	0	0	0	0	0	0	0	0	0	0	0	0.001427	0	0	0	0	0.002836	0	0	0	0.001253	0	0	0	0	0	0.002035	0.001559	0	0.001801	0	0	0	0	0.001641	0	0
1552	G	T	SILENT	ctG/ctT	L356	0	0	0	0	0	0	0	0	0	0	0	0	0	0	0	0	0	0	0	0	0	0	0	0	0	0	0	0.001433	0	0	0	0	0	0	0	0	0	0	0	0	0	0	0	0
1555	G	A	SILENT	aaG/aaA	K357	0	0	0	0	0	0	0	0	0	0	0	0	0	0	0	0	0	0	0	0.002312	0	0	0	0	0	0	0	0	0	0	0	0	0	0.001545	0.001448	0	0	0	0	0	0	0	0	0
1555	G	C	MISSENSE	aaG/aaC	K357N	0	0	0	0	0.01287	0	0	0	0	0	0	0	0	0	0	0	0	0	0	0	0	0	0	0	0	0	0	0	0	0	0	0	0	0	0	0	0	0	0	0	0	0	0	0
1558	T	C	SILENT	gaT/gaC	D358	0	0	0	0	0	0	0	0	0	0	0	0	0	0	0	0	0	0	0	0	0	0	0	0.002791	0	0.002221	0	0	0	0	0	0	0	0	0	0	0	0	0	0	0	0	0	0
1559	G	A	MISSENSE	Gag/Aag	E359K	0	0	0	0	0	0	0	0	0	0	0.002678	0	0	0	0	0	0	0	0	0	0	0.001127	0	0	0	0	0	0	0	0	0	0	0	0	0	0	0.002627	0	0	0	0	0	0	0
1562	T	A	MISSENSE	Ttc/Atc	F360I	0	0	0	0	0	0	0	0	0	0	0	0	0	0	0	0	0.007764	0	0	0	0	0	0	0	0	0	0	0	0	0	0	0	0	0	0	0	0	0	0	0	0	0	0	0
1562	T	C	MISSENSE	Ttc/Ctc	F360L	0	0	0	0	0	0	0	0	0	0	0	0	0	0	0	0	0	0	0	0	0.002212	0	0	0	0	0	0	0	0	0	0	0	0	0	0	0	0	0	0	0	0	0	0	0
1563	T	C	MISSENSE	tTc/tCc	F360S	0	0	0	0	0	0	0.002668	0	0	0	0	0	0	0	0	0	0	0	0	0	0	0	0	0	0	0	0	0	0	0	0	0	0	0	0	0	0	0	0	0	0	0	0	0
1563	T	G	MISSENSE	tTc/tGc	F360C	0	0	0	0	0	0	0	0	0	0	0	0	0	0	0	0	0.007749	0	0	0	0	0	0	0	0	0	0	0	0	0	0	0	0	0	0	0	0	0	0	0	0	0	0	0
1564	C	T	SILENT	ttC/ttT	F360	0	0.004194	0.003622	0.004494	0	0.003279	0	0	0.005959	0	0.002034	0	0.003368	0.007457	0.003735	0.005558	0	0.002519	0.002392	0	0.015876	0.001629	0.003751	0.004203	0.004339	0.012575	0	0.001968	0.009697	0.01129	0.005746	0.001574	0.003218	0.002778	0.004622	0.00116	0.003334	0.002842	0.005663	0.005203	0.001922	0.002961	0.006031	0
1565	G	A	MISSENSE	Gtt/Att	V361I	0	0.028077	0	0.016311	0	0	0	0	0	0	0	0	0	0	0	0	0	0	0	0	0	0	0.016097	0	0	0.562591	0	0.007463	0.002092	0	0	0	0.012231	0.006471	0.034048	0	0.005247	0	0	0	0	0	0	0
1565	G	T	MISSENSE	Gtt/Ttt	V361F	0	0	0	0	0	0	0	0	0	0	0	0	0	0	0	0	0	0	0	0	0	0	0.005306	0	0	0	0	0.00225	0	0	0	0	0	0	0	0	0	0	0	0	0	0	0	0
1566	T	G	MISSENSE	gTt/gGt	V361G	0	0	0	0	0	0	0	0	0	0	0	0.021428	0	0.005661	0	0	0	0	0	0	0	0	0	0	0	0	0	0	0	0	0	0	0	0	0	0	0	0	0	0	0	0	0	0
1567	T	C	SILENT	gtT/gtC	V361	0	0	0	0	0	0	0	0	0	0	0	0	0	0	0	0	0	0	0	0	0	0	0	0	0	0	0	0	0	0	0	0	0	0	0	0	0	0	0	0	0	0	0	0
1567	T	G	SILENT	gtT/gtG	V361	0	0	0	0	0	0	0	0	0	0	0	0	0	0	0	0	0	0	0	0	0	0	0	0	0	0	0	0	0	0	0	0	0	0	0	0	0	0	0	0	0	0	0	0
1568	T	C	MISSENSE	Tct/Cct	S362P	0	0	0	0	0	0	0	0	0	0	0	0	0	0	0	0	0	0	0	0	0	0	0	0	0	0	0	0	0	0	0	0	0	0	0	0	0	0	0	0	0	0	0	0
1569	C	A	MISSENSE	tCt/tAt	S362Y	0	0	0	0	0	0	0	0	0	0	0	0	0	0	0	0	0	0	0	0.003715	0	0	0	0	0	0	0	0	0	0	0	0	0	0	0	0	0	0	0	0	0	0	0	0
1569	C	T	MISSENSE	tCt/tTt	S362F	0	0	0	0	0	0	0	0	0	0	0	0	0	0	0	0	0	0	0	0	0	0	0	0	0	0	0	0	0	0.00119	0	0	0	0	0	0	0.001257	0	0	0	0	0	0	0
1570	T	A	SILENT	tcT/tcA	S362	0	0	0	0	0	0	0	0	0	0	0	0	0	0	0	0	0	0	0	0	0	0	0	0	0	0	0	0	0	0	0	0	0	0	0	0	0	0	0	0	0	0	0	0
1570	T	C	SILENT	tcT/tcC	S362	0	0	0	0	0	0	0	0	0.001023	0	0	0	0.001965	0	0	0	0	0	0.002536	0	0.001245	0	0	0	0	0	0	0	0	0	0	0.001293	0	0	0.001138	0	0	0	0	0.001054	0	0	0	0
1570	T	G	SILENT	tcT/tcG	S362	0	0	0	0	0	0	0	0	0	0	0	0	0	0	0	0	0.003155	0	0	0	0	0	0	0	0	0	0	0	0	0	0	0	0	0	0	0	0	0	0	0	0	0	0	0
1571	G	A	MISSENSE	Gta/Ata	V363I	0	0	0	0	0	0	0	0	0	0	0	0	0	0	0	0	0	0	0	0	0	0	0	0	0	0	0	0	0	0	0	0	0	0	0	0	0	0	0	0	0	0	0	0
1572	T	C	MISSENSE	gTa/gCa	V363A	0	0.002599	0	0.002674	0	0	0	0	0	0	0	0	0	0	0	0	0	0	0	0	0	0	0	0	0	0	0	0	0	0	0.001592	0	0	0	0.001284	0	0	0.001633	0	0	0	0	0	0
1573	A	G	SILENT	gtA/gtG	V363	0	0	0	0	0.014021	0	0	0	0	0	0.001691	0	0	0	0	0	0	0	0	0.003732	0	0.00105	0	0	0.001528	0	0.004309	0	0.006333	0	0	0.002009	0.0014	0	0	0	0.305592	0.002056	0.001251	0	0	0	0	0.003793
1576	T	C	SILENT	acT/acC	T364	0	0	0	0.001975	0	0	0	0.00156	0.012279	0	0	0	0.002586	0	0	0.005195	0	0	0	0	0	0	0	0	0	0	0	0	0	0	0	0	0	0	0.001399	0	0	0	0.00213	0.001379	0	0	0	0
1577	G	A	MISSENSE	Gcc/Acc	A365T	0	0	0	0	0	0	0.00176	0	0	0	0	0	0	0	0	0	0	0	0	0	0	0	0	0	0	0	0	0	0	0	0	0	0	0	0	0	0	0	0	0	0	0	0	0
1579	C	T	SILENT	gcC/gcT	A365	0	0	0	0	0	0	0	0	0.024469	0	0	0	0	0	0	0	0	0	0	0	0	0	0	0.001699	0	0.001904	0	0	0	0	0	0	0	0	0	0.001868	0	0	0	0	0	0	0	0
1580	T	A	MISSENSE	Tta/Ata	L366I	0	0	0	0	0	0	0	0	0	0	0	0	0	0	0	0	0	0	0	0	0	0.001277	0	0	0	0	0	0	0	0	0	0	0	0	0	0.001455	0	0	0	0	0	0	0	0
1580	T	C	SILENT	Tta/Cta	L366	0.002127	0	0.002482	0	0	0.002685	0	0	0.001022	0	0	0	0	0	0	0.002228	0	0	0.001189	0	0.002155	0	0.002888	0.004099	0	0	0	0.00162	0	0.001533	0.001856	0	0	0.038103	0.007136	0	0	0	0	0.001581	0	0.001593	0	0
1581	T	C	MISSENSE	tTa/tCa	L366S	0	0	0	0	0.011706	0	0	0	0	0	0	0	0	0.006703	0	0	0	0	0	0	0	0	0	0	0	0	0	0	0	0	0	0	0.001209	0	0	0	0	0	0	0	0	0	0	0
1582	A	G	SILENT	ttA/ttG	L366	0	0	0	0	0.010382	0	0	0	0.001594	0	0	0	0	0	0	0.003616	0	0	0	0	0.00285	0	0	0.005127	0.002489	0.002424	0	0	0	0	0	0	0	0.001971	0.002051	0	0	0	0.001832	0.001813	0	0	0	0
1582	A	T	MISSENSE	ttA/ttT	L366F	0	0	0	0	0.011588	0	0	0	0	0	0	0	0	0	0	0	0	0	0	0	0	0	0	0	0	0	0	0	0	0	0	0	0	0	0	0	0	0	0	0	0	0	0	0
1583	T	C	MISSENSE	Ttc/Ctc	F367L	0	0	0	0	0	0	0	0	0	0	0	0	0	0.009139	0	0	0	0	0	0	0	0	0	0	0	0	0	0	0	0	0	0	0	0	0	0	0	0	0	0	0	0	0	0
1585	C	A	MISSENSE	ttC/ttA	F367L	0	0	0	0	0.001613	0	0	0	0	0	0	0.001188	0	0	0	0	0	0	0.00125	0	0	0.002554	0.0025	0	0	0	0	0.002175	0.001021	0	0	0.001077	0.002139	0.00197	0	0.002481	0	0	0	0	0	0	0	0
1585	C	T	SILENT	ttC/ttT	F367	0	0	0	0	0	0.001542	0	0	0	0	0	0	0.001606	0	0.001138	0.001828	0	0.001961	0	0	0.001518	0.000936	0	0	0	0	0	0	0	0	0	0	0	0	0.001828	0.001409	0.001844	0	0	0	0	0	0	0
1586	A	G	MISSENSE	Agc/Ggc	S368G	0	0	0	0	0	0	0	0	0	0	0	0	0	0	0	0	0	0	0	0.002503	0.024	0	0	0	0	0	0	0	0	0	0	0	0	0	0	0	0	0	0	0	0	0	0	0
1587	G	A	MISSENSE	aGc/aAc	S368N	0	0	0	0	0	0	0	0	0	0	0	0	0	0	0	0	0	0	0	0.006973	0	0	0	0	0	0	0	0	0	0	0	0	0	0	0	0	0	0	0	0	0	0	0	0
1588	C	T	SILENT	agC/agT	S368	0	0	0	0	0	0.001772	0.004061	0	0	0	0.006895	0	0.002718	0	0	0	0.020662	0	0	0	0	0.001343	0.001534	0.001962	0.005108	0	0	0.002748	0.001584	0.001973	0	0	0.001989	0.001967	0.002524	0	0.002185	0.00272	0.001578	0.001428	0	0	0	0.004715
1591	T	C	SILENT	ttT/ttC	F369	0	0	0	0	0	0	0	0	0.001229	0	0	0	0	0	0	0.278034	0	0	0	0	0	0	0	0	0	0	0	0	0.00297	0	0.001965	0	0	0	0.002024	0	0	0	0.00426	0.002207	0	0	0.001932	0
1592	G	A	MISSENSE	Gct/Act	A370T	0	0	0	0	0	0	0	0	0	0	0	0	0	0	0	0	0	0	0	0	0	0	0	0	0	0	0	0	0.001369	0	0	0	0	0.002047	0	0	0	0	0.001368	0	0	0	0	0
1593	C	T	MISSENSE	gCt/gTt	A370V	0.002162	0.001552	0.00268	0	0	0.002367	0	0	0.003292	0	0	0	0	0	0	0	0	0	0	0	0.003305	0	0	0	0	0.098773	0	0	0	0.001458	0.002407	0	0	0	0	0	0	0	0	0.001492	0	0	0.001973	0
1594	T	A	SILENT	gcT/gcA	A370	0	0	0	0	0	0	0.002055	0	0	0	0	0	0	0	0	0	0	0	0	0	0	0	0	0	0	0	0	0	0	0	0	0	0	0.00195	0	0	0	0	0	0	0	0	0	0
1594	T	C	SILENT	gcT/gcC	A370	0.002161	0.001795	0.002339	0	0	0	0	0	0.00097	0	0	0	0	0	0	0	0	0	0.001667	0.005023	0.002602	0	0	0	0	0	0	0	0.001083	0	0	0	0.00128	0	0	0	0	0.001944	0.002018	0.001975	0	0	0	0
1595	T	A	MISSENSE	Tca/Aca	S371T	0	0	0	0	0	0	0	0	0	0	0	0	0	0	0	0	0	0	0	0	0.921585	0	0	0	0	0	0	0	0	0	0	0	0	0	0	0	0	0	0	0	0	0	0	0
1595	T	C	MISSENSE	Tca/Cca	S371P	0	0	0	0	0	0	0	0	0	0	0	0	0	0	0	0	0	0	0	0	0	0	0	0	0	0	0	0	0.001224	0	0	0	0	0	0	0	0	0	0	0	0	0	0	0
1596	C	A	NONSENSE	tCa/tAa	S371*	0	0	0	0	0	0	0	0	0	0	0	0	0	0	0	0	0	0	0.001108	0	0	0.001196	0	0	0	0	0	0.001326	0	0	0	0	0	0.001467	0	0.001609	0	0	0	0	0	0	0	0
1597	A	G	SILENT	tcA/tcG	S371	0	0	0	0	0	0	0	0	0.001009	0	0	0	0	0	0	0	0	0	0	0	0.002367	0	0	0	0	0	0	0	0	0	0	0	0	0	0	0	0	0	0	0	0	0	0	0.001628
1597	A	T	SILENT	tcA/tcT	S371	0	0	0	0	0	0	0	0	0	0	0	0	0	0	0	0	0	0	0	0	0.00122	0	0	0	0.002972	0.89852	0	0	0	0	0	0	0	0.001331	0	0	0	0	0	0	0	0	0	0
1600	G	A	SILENT	aaG/aaA	K372	0	0	0	0	0	0	0	0	0.075104	0	0	0	0	0	0.004216	0.003284	0	0	0	0.003699	0.009519	0	0	0.002344	0.003086	0.002207	0	0	0.002191	0.002787	0.00472	0	0	0.003485	0.001661	0	0.00177	0.002152	0.00171	0.002161	0	0	0	0
1600	G	T	MISSENSE	aaG/aaT	K372N	0	0	0	0	0	0	0	0	0	0	0	0	0	0.006153	0	0	0	0	0	0	0	0	0	0	0	0	0	0	0	0	0	0	0	0	0	0	0	0	0	0	0	0	0	0
1602	T	C	MISSENSE	aTc/aCc	I373T	0	0	0	0	0	0	0.002699	0	0	0	0	0	0	0	0	0	0	0	0	0	0	0	0	0	0	0	0	0	0	0	0	0	0	0	0	0	0	0	0	0	0	0	0	0
1603	C	T	SILENT	atC/atT	I373	0	0.001873	0	0.002412	0	0.001571	0	0.003924	0.127182	0	0	0	0	0	0.002212	0.00436	0	0.003547	0.00234	0	0.044694	0	0	0.003535	0.005275	0.004559	0	0	0.00267	0.003183	0.007938	0	0.001547	0.003953	0.259412	0	0.001983	0	0.003181	0.002955	0	0.008129	0.005852	0
1605	C	T	MISSENSE	cCt/cTt	P374L	0	0	0	0	0	0	0	0	0	0	0	0	0	0	0	0	0	0	0	0	0	0	0	0	0	0	0	0	0	0	0	0	0.001544	0	0	0	0	0	0	0	0	0	0	0
1606	T	C	SILENT	ccT/ccC	P374	0	0	0	0	0	0	0	0	0	0	0	0	0	0	0	0	0	0	0	0	0	0	0	0.003305	0	0	0	0	0	0	0	0	0	0	0	0	0	0	0	0	0	0	0	0
1609	T	C	SILENT	tcT/tcC	S375	0	0.001904	0.002497	0	0	0.00194	0.005182	0	0.001907	0	0	0	0.001923	0	0	0.002291	0	0.002088	0	0	0.005537	0	0	0.002713	0.002826	0	0	0.002345	0.002591	0.002513	0	0	0.001887	0.002324	0	0	0.0031	0	0.002193	0.002876	0	0	0	0
1610	G	T	MISSENSE	Gct/Tct	A376S	0	0	0	0	0	0	0	0	0	0	0	0	0	0	0	0	0	0	0	0	0	0.001204	0	0	0	0	0	0	0	0	0	0	0	0	0	0	0	0	0	0	0	0	0	0
1612	T	C	SILENT	gcT/gcC	A376	0	0	0	0	0	0	0	0	0	0	0	0	0	0	0	0	0	0	0	0	0	0	0	0	0	0	0	0	0	0	0	0	0	0	0.002577	0	0	0	0	0	0	0	0	0
1613	C	G	MISSENSE	Ctt/Gtt	L377V	0	0	0	0	0	0	0	0	0	0	0	0	0	0	0	0	0	0	0	0	0.001924	0	0	0	0	0	0	0	0	0	0	0	0	0	0	0	0	0	0	0	0	0	0	0
1613	C	T	MISSENSE	Ctt/Ttt	L377F	0	0	0	0	0	0	0	0	0	0	0	0	0	0	0	0	0	0	0	0	0	0	0	0	0	0	0	0	0	0	0	0	0	0	0	0	0	0	0	0	0	0	0	0
1615	T	C	SILENT	ctT/ctC	L377	0	0	0	0	0	0	0	0	0	0	0	0	0.002155	0	0	0	0	0.002241	0	0.003054	0.003111	0	0.001969	0	0.002365	0	0	0	0	0.001438	0.002138	0	0	0	0	0	0	0.002173	0.002614	0.001739	0	0	0	0
1618	C	T	SILENT	gcC/gcT	A378	0	0.002456	0.002678	0	0	0.00301	0	0	0	0	0.00163	0	0	0	0	0.003554	0	0	0	0.005851	0.007446	0	0.008903	0	0.005249	0	0	0	0.001434	0.004166	0.056548	0.00182	0.001789	0.071469	0.008055	0.001327	0	0.002163	0.004032	0.002436	0	0.185234	0	0
1619	T	C	MISSENSE	Ttt/Ctt	F379L	0	0	0	0	0	0.001987	0	0	0	0	0.003564	0	0	0	0	0	0.003236	0	0.001199	0	0	0	0	0.00178	0	0	0.001591	0	0	0.001804	0	0	0.002388	0	0	0	0	0	0	0	0	0	0	0
1621	T	A	MISSENSE	ttT/ttA	F379L	0	0	0	0	0	0	0	0	0	0	0	0	0	0	0	0	0	0	0	0	0	0	0	0	0	0	0	0	0	0	0	0	0	0	0	0	0	0	0	0	0	0	0	0
1621	T	C	SILENT	ttT/ttC	F379	0.002524	0.002392	0.002745	0.002023	0	0.004204	0	0	0.002358	0	0.002583	0	0	0	0	0.005594	0	0	0.001752	0	0.006028	0	0.002442	0.002237	0.003886	0.001897	0	0	0.002086	0.016988	0	0	0	0	0.005769	0	0.002603	0	0.00193	0.004648	0	0	0	0.004339
1623	C	T	MISSENSE	gCt/gTt	A380V	0	0	0	0	0	0.001347	0	0	0	0	0	0	0	0	0	0	0.01097	0	0	0	0	0	0	0	0	0	0	0	0	0	0	0	0	0	0	0	0	0	0	0	0	0	0	0
1624	T	C	SILENT	gcT/gcC	A380	0	0.00214	0	0.002182	0	0.003622	0	0	0.001557	0	0	0	0.001681	0	0.002543	0	0.00173	0	0	0.004784	0	0	0	0	0.002498	0	0.002121	0	0.002424	0.002777	0.003193	0.00259	0	0	0.002298	0	0	0.002862	0	0	0.001912	0	0	0
1625	T	C	MISSENSE	Ttt/Ctt	F381L	0	0	0	0	0.818192	0	0	0	0	0.998501	0	0.898863	0	0	0	0	0.044998	0	0	0	0	0	0	0	0	0	0	0	0	0	0	0	0	0	0	0	0	0	0	0	0	0	0	0
1626	T	C	MISSENSE	tTt/tCt	F381S	0	0	0	0	0	0	0	0	0	0	0	0	0	0	0	0	0	0	0	0.002425	0	0	0	0	0	0	0	0	0	0	0	0	0	0	0	0	0	0	0	0	0	0	0	0
1627	T	C	SILENT	ttT/ttC	F381	0	0	0	0	0	0.002072	0.003008	0	0	0	0	0	0	0	0	0	0	0	0	0	0	0	0	0	0	0	0	0	0	0	0	0	0.001823	0.002268	0	0	0	0	0	0	0	0	0	0
1628	G	A	MISSENSE	Ggc/Agc	G382S	0	0	0	0	0	0	0	0	0	0	0	0	0.00159	0	0	0	0	0	0.001298	0	0	0	0	0	0	0	0	0	0	0.001476	0	0	0	0	0	0.001261	0	0	0	0	0	0	0	0
1628	G	T	MISSENSE	Ggc/Tgc	G382C	0	0	0	0	0.001486	0	0.003408	0	0	0.001245	0	0.002156	0.001753	0.003924	0	0	0	0.002615	0.005047	0	0	0.004753	0.004965	0.005418	0.00211	0	0.001985	0.004735	0.007222	0	0	0.002243	0.003744	0.005429	0	0.004673	0	0	0	0	0	0	0	0
1630	C	T	SILENT	ggC/ggT	G382	0	0	0	0	0	0	0	0	0.001701	0	0	0	0.002542	0	0	0	0.006847	0	0.003549	0	0	0	0	0	0.002264	0.001879	0	0	0.002048	0.001748	0	0	0	0	0.001982	0	0	0	0.001721	0.001703	0	0	0	0.015444
1633	G	A	SILENT	aaG/aaA	K383	0	0	0	0	0	0	0	0	0	0	0	0	0	0.008765	0.001592	0.002982	0	0	0	0	0.003103	0	0	0	0	0	0	0	0	0	0	0	0	0.001647	0	0	0	0	0	0.002166	0	0	0	0
1634	T	C	MISSENSE	Tct/Cct	S384P	0	0	0	0	0	0	0	0	0	0	0	0	0	0	0	0	0.013763	0	0	0	0	0	0	0.002458	0	0	0	0	0	0.001728	0	0	0	0	0.00136	0	0	0	0	0	0	0	0	0
1636	T	C	SILENT	tcT/tcC	S384	0	0.001663	0	0.002415	0	0.001397	0	0	0.002553	0	0	0	0	0	0.001391	0.002973	0	0	0	0	0	0	0	0.001908	0.003279	0.002821	0	0.001401	0.001628	0.003187	0.005635	0	0.002313	0.001822	0.001247	0	0.002524	0	0.00237	0.001672	0	0.001653	0.001667	0
1637	C	T	MISSENSE	Cat/Tat	H385Y	0	0	0	0	0	0	0	0	0	0	0.00147	0	0	0	0	0	0	0	0.000935	0	0	0	0	0	0	0	0	0	0.001231	0	0	0	0	0	0	0	0.001438	0	0	0	0	0	0	0
1639	T	C	SILENT	caT/caC	H385	0.002665	0.002141	0.002482	0	0	0.00196	0	0	0.001067	0	0.001787	0	0.002892	0	0	0.002008	0	0	0	0	0.003184	0	0	0.001813	0.004513	0.002205	0	0	0.001429	0.003127	0.002635	0	0	0	0	0	0	0	0.001765	0.002443	0	0	0.001967	0
1641	A	T	MISSENSE	tAc/tTc	Y386F	0	0	0	0	0	0	0	0	0	0	0	0	0	0.007523	0	0	0	0	0	0	0	0	0	0	0	0	0	0	0	0	0	0	0	0	0	0	0	0	0	0	0	0	0	0
1642	C	T	SILENT	taC/taT	Y386	0	0.003033	0	0.002428	0	0.001801	0	0.003317	0.004834	0	0.002189	0	0	0	0.00177	0.004098	0	0.001502	0.001564	0.000938	0.003946	0	0.002274	0.004634	0.003398	0.004459	0.00103	0.002235	0.004046	0.002887	0.003818	0	0.001274	0.001584	0.002592	0.000838	0.001364	0	0.001963	0.004514	0.001701	0.003269	0.002385	0.001489
1643	A	G	MISSENSE	Atc/Gtc	I387V	0	0	0	0	0	0	0	0	0	0	0	0	0	0	0	0	0	0	0	0.002855	0	0	0	0	0	0	0	0	0	0	0	0	0	0	0	0	0	0	0	0	0	0	0	0
1645	C	T	SILENT	atC/atT	I387	0	0.00229	0.002979	0.002745	0	0.001875	0.013939	0	0.002635	0	0	0	0.002168	0	0.003564	0.002417	0	0	0.001354	0.002013	0.005099	0	0	0.002829	0.002011	0.00271	0	0	0.004372	0	0.003115	0	0	0.00193	0	0	0.002177	0.002262	0.002268	0.003603	0	0	0.006304	0
1648	C	T	SILENT	acC/acT	T388	0	0	0.002095	0	0	0	0	0	0.001989	0	0	0	0	0	0.002567	0	0	0	0	0	0.004029	0	0	0	0	0	0	0	0	0.002409	0	0.001267	0	0	0	0	0	0	0	0.035589	0	0	0	0
1649	C	T	SILENT	Ctg/Ttg	L389	0	0	0	0	0	0	0	0	0.001252	0	0	0	0	0	0	0	0	0	0	0	0.002972	0	0.001587	0	0	0	0	0	0.001649	0	0	0	0	0	0.002494	0	0	0	0	0.002163	0	0	0	0
1650	T	G	MISSENSE	cTg/cGg	L389R	0	0	0	0	0	0	0.002646	0	0	0	0	0	0	0	0	0	0	0	0	0	0	0	0	0	0	0	0	0	0	0	0	0	0	0	0	0	0	0	0	0	0	0	0	0
1651	G	A	SILENT	ctG/ctA	L389	0	0	0	0	0	0	0	0	0.001928	0	0	0	0	0	0.003502	0	0	0.00304	0.001709	0.004654	0	0	0.002784	0	0	0	0	0	0	0	0	0.0016	0	0	0.001774	0	0	0	0	0	0	0.007165	0	0
1651	G	T	SILENT	ctG/ctT	L389	0	0	0	0	0	0	0	0	0	0	0	0	0	0	0	0	0	0	0	0	0	0.001563	0	0	0	0	0	0	0	0	0	0	0	0	0	0	0	0	0	0	0	0	0	0
1654	G	A	SILENT	gcG/gcA	A390	0	0	0	0	0	0	0	0	0	0	0	0	0	0	0	0	0.011529	0	0	0	0	0.001624	0	0	0	0	0	0	0	0	0	0	0	0	0	0	0	0	0	0	0	0	0	0
1657	C	T	SILENT	gcC/gcT	A391	0	0.001973	0	0	0	0	0	0	0.002811	0	0	0	0	0.007055	0	0.003604	0	0	0.001359	0.004035	0.006672	0	0.001732	0.004128	0.003383	0.002467	0	0.002144	0.002092	0.002957	0.042373	0.002016	0	0.004269	0.002455	0.001606	0.002482	0	0.002904	0.004713	0	0	0	0
1658	A	G	MISSENSE	Atc/Gtc	I392V	0	0	0	0	0	0	0.00223	0	0	0	0	0	0	0	0	0	0	0	0	0.00614	0	0	0	0	0	0	0	0	0	0	0	0	0	0	0	0	0	0	0	0	0	0	0	0
1660	C	A	SILENT	atC/atA	I392	0	0	0	0	0	0	0	0	0	0	0	0	0	0	0	0	0	0	0	0	0	0	0	0	0	0	0	0	0	0	0.01097	0	0	0	0	0	0	0	0	0	0	0	0	0
1660	C	T	SILENT	atC/atT	I392	0	0.001693	0	0.002206	0.010228	0	0	0	0.002443	0	0	0	0.004248	0	0.003089	0.003677	0	0	0	0	0.006399	0	0	0.001278	0.001861	0.001699	0	0.001271	0.002589	0.003748	0.103775	0.00112	0	0.001926	0.00194	0	0	0.001867	0.001219	0.005683	0	0	0.003849	0
1663	C	T	SILENT	tgC/tgT	C393	0	0	0	0	0	0	0.028774	0	0	0	0	0	0	0.008252	0.001826	0	0	0	0	0.002346	0	0.00113	0	0.002047	0	0	0	0	0.001316	0	0	0	0	0	0	0.00123	0	0.001464	0	0	0	0	0	0
1664	G	A	MISSENSE	Ggg/Agg	G394R	0	0	0	0	0	0	0	0	0	0	0	0.001426	0	0.00163	0	0	0	0	0.001274	0	0	0.001281	0	0	0	0	0	0	0	0	0	0.001424	0	0.001377	0	0.001681	0	0	0	0	0	0	0	0
1667	T	C	SILENT	Ttg/Ctg	L395	0	0	0	0	0	0	0.005113	0	0	0.280715	0	0	0	0	0	0	0	0	0	0	0.003622	0	0	0	0	0	0	0	0	0	0	0	0	0	0	0	0	0	0	0	0	0	0	0
1669	G	A	SILENT	ttG/ttA	L395	0	0	0	0	0	0	0	0	0	0	0	0	0	0.005096	0	0	0	0	0	0	0	0	0	0.002483	0	0	0	0	0	0.003461	0	0	0	0	0	0	0	0	0	0	0	0	0	0
1669	G	T	MISSENSE	ttG/ttT	L395F	0	0	0	0	0	0	0	0	0	0	0	0	0	0	0	0	0	0	0	0	0	0.002022	0	0	0	0	0	0	0	0	0	0	0	0	0	0.002186	0	0	0	0	0	0	0	0
1670	G	A	MISSENSE	Gcg/Acg	A396T	0	0	0	0	0	0	0	0.007155	0.745296	0	0	0	0	0	0	0	0	0	0	0	0	0	0	0	0	0	0	0	0	0	0	0	0	0	0	0	0	0	0	0	0	0	0	0
1671	C	T	MISSENSE	gCg/gTg	A396V	0	0	0	0	0	0	0.002909	0	0	0	0	0	0	0	0	0	0	0	0	0	0	0	0	0	0.001778	0	0	0.001656	0	0	0	0	0	0	0	0	0	0	0	0	0	0	0	0
1672	G	A	SILENT	gcG/gcA	A396	0	0	0	0	0	0	0	0	0	0	0	0	0	0	0.022641	0	0	0	0.002148	0	0	0	0	0	0	0	0	0	0.002136	0	0	0	0	0.004036	0.002335	0	0	0.002246	0	0	0	0	0	0
1672	G	T	SILENT	gcG/gcT	A396	0	0	0	0	0	0	0	0	0	0	0	0	0	0	0	0	0	0	0	0	0	0	0	0	0	0	0	0	0	0	0	0	0	0	0	0	0	0	0.001489	0	0	0	0	0
1673	C	T	SILENT	Ctg/Ttg	L397	0	0	0	0	0	0	0	0	0	0	0.001733	0	0	0	0	0	0	0	0	0	0	0	0	0	0	0	0	0	0	0	0	0	0	0	0	0	0	0	0	0	0	0	0	0
1674	T	C	MISSENSE	cTg/cCg	L397P	0	0	0	0	0	0	0	0	0	0	0	0	0	0.008051	0	0	0	0	0	0	0	0	0	0	0	0	0	0	0	0	0	0	0	0	0	0	0	0	0	0	0	0	0	0
1674	T	G	MISSENSE	cTg/cGg	L397R	0	0	0	0	0	0	0	0	0	0	0	0	0	0	0	0	0.00479	0	0	0	0	0	0	0	0	0	0	0	0	0	0	0	0	0	0	0	0	0	0	0	0	0	0	0
1675	G	A	SILENT	ctG/ctA	L397	0	0	0	0	0	0	0.002713	0	0	0	0.001918	0	0	0	0.015926	0	0	0.002364	0.002058	0	0	0.001588	0	0	0	0	0	0.00141	0.002091	0.00221	0	0	0.002466	0	0.001647	0.00121	0.002882	0.003136	0.001495	0	0	0.001659	0	0
1675	G	T	SILENT	ctG/ctT	L397	0	0	0	0	0	0	0	0	0	0	0	0	0	0	0	0	0	0	0	0	0	0.001487	0	0	0	0	0	0.001446	0	0	0	0	0	0	0	0.001526	0	0	0	0	0	0	0	0
1678	T	C	SILENT	aaT/aaC	N398	0	0.001669	0.002634	0	0	0.001886	0	0	0.00091	0	0	0	0.002256	0	0	0	0.007351	0	0	0	0.00226	0	0	0	0	0	0	0	0	0	0	0	0	0	0	0	0	0	0	0.001329	0	0	0	0
1679	G	A	MISSENSE	Gga/Aga	G399R	0	0	0	0	0	0	0	0	0	0	0	0	0	0	0	0	0	0	0	0	0	0	0	0	0	0	0	0	0.001161	0	0	0	0	0	0	0.001413	0	0	0	0	0	0	0	0
1681	A	C	SILENT	ggA/ggC	G399	0	0	0	0	0	0.507569	0.081774	0	0	0	0.188581	0	0	0	0	0	0	0	0	0	0	0	0	0	0	0	0	0	0	0	0	0	0	0	0	0	0	0	0	0	0	0	0	0
1681	A	G	SILENT	ggA/ggG	G399	0	0	0	0	0	0	0	0	0	0	0	0	0	0	0	0	0	0.002685	0.001461	0.00812	0.002232	0	0	0	0	0	0	0	0	0	0	0	0	0	0	0	0	0	0	0.001839	0	0	0	0
1681	A	T	SILENT	ggA/ggT	G399	0	0	0	0	0	0	0	0	0	0	0	0	0	0	0	0	0	0	0	0	0	0	0	0	0	0	0	0	0	0	0	0	0	0	0	0	0	0	0	0	0	0	0	0
1682	C	A	MISSENSE	Cat/Aat	H400N	0	0	0	0	0	0	0	0	0	0	0	0	0	0	0	0	0	0	0	0.025523	0	0	0	0	0	0	0	0	0	0	0	0	0	0	0	0	0	0	0	0	0	0	0	0
1682	C	T	MISSENSE	Cat/Tat	H400Y	0	0	0	0	0	0	0	0	0	0	0	0	0	0	0	0	0	0	0.00141	0	0	0	0	0.00153	0	0	0	0	0.001839	0	0	0	0	0	0	0	0	0	0	0	0	0	0	0
1683	A	G	MISSENSE	cAt/cGt	H400R	0	0	0	0	0	0	0.002059	0	0	0	0	0	0	0	0	0	0	0	0	0	0	0	0	0	0	0	0	0.00314	0	0.001648	0	0	0	0	0	0	0	0	0	0	0	0	0	0
1684	T	C	SILENT	caT/caC	H400	0	0.002633	0.002265	0.002469	0	0	0	0.002772	0.001631	0	0	0	0	0	0	0.002547	0	0	0	0	0.005026	0.001372	0	0	0.00244	0.003168	0	0	0.002391	0.001648	0.005753	0	0	0	0	0	0	0.002998	0.001295	0.00271	0	0.0017	0	0
1684	T	G	MISSENSE	caT/caG	H400Q	0	0	0	0	0	0	0	0	0	0	0	0	0	0	0	0	0	0	0	0	0	0	0	0	0	0	0	0	0	0	0	0	0	0	0	0	0	0	0	0	0	0	0	0
1686	T	C	MISSENSE	gTc/gCc	V401A	0	0	0	0	0	0.002603	0	0	0	0	0	0	0	0	0	0	0	0	0	0	0	0	0	0	0	0	0	0	0	0	0	0	0.002153	0	0	0	0	0	0	0	0	0	0	0
1687	C	T	SILENT	gtC/gtT	V401	0	0	0	0	0	0	0	0	0	0	0	0	0	0	0	0	0	0	0	0	0	0	0	0	0	0	0	0	0	0	0	0	0.001718	0	0	0	0	0	0	0	0	0	0	0
1689	C	T	MISSENSE	cCg/cTg	P402L	0	0	0	0	0	0	0	0	0	0	0	0	0	0	0	0	0	0	0	0	0	0.001276	0	0.001755	0	0	0	0	0.001556	0	0	0	0	0	0	0	0	0	0	0	0	0	0	0
1690	G	A	SILENT	ccG/ccA	P402	0	0	0	0.002447	0	0.002962	0	0	0.002221	0.003537	0.003327	0	0.003547	0.004522	0.002232	0.002288	0	0.002618	0.003334	0	0.003472	0.002253	0.002813	0.001573	0.003375	0.002845	0.002391	0.003256	0.003307	0.002893	0.003442	0.001826	0.003427	0.005176	0.002055	0.002114	0.003133	0.001717	0.002957	0.002421	0.00157	0.003088	0.002156	0.002658
1696	T	A	SILENT	gcT/gcA	A404	0	0	0	0	0	0	0	0	0	0	0	0	0	0	0	0	0	0	0	0	0	0	0	0	0	0	0	0	0	0	0	0	0	0	0	0	0	0	0	0	0	0	0	0
1696	T	C	SILENT	gcT/gcC	A404	0	0	0	0	0	0	0.00254	0	0.005927	0	0	0	0	0	0	0.002913	0	0	0	0	0.002323	0	0	0	0.002833	0.002025	0	0	0	0.002545	0	0	0	0	0	0	0	0	0.002085	0	0	0	0.002604	0.002133
1699	C	T	SILENT	gtC/gtT	V405	0	0	0	0.002157	0	0	0.001436	0	0.00128	0	0	0	0	0	0	0	0	0	0.002237	0.002428	0	0.001218	0	0	0.003216	0	0	0	0	0.001943	0	0	0.003321	0.001979	0	0	0	0	0	0.002613	0	0	0	0
1702	G	A	SILENT	gcG/gcA	A406	0	0	0	0	0	0	0	0	0.002168	0	0	0	0	0	0	0	0	0.002293	0	0	0	0	0	0	0	0	0	0	0	0	0	0	0	0	0.002655	0	0	0	0.001697	0	0	0	0	0
1705	C	T	SILENT	ctC/ctT	L407	0	0.001865	0	0.002124	0	0	0	0	0.002593	0	0	0	0	0	0	0.0041	0	0	0	0	0	0	0	0.00308	0.002239	0.034658	0	0	0.001645	0.001673	0.003104	0.001296	0	0.001374	0.003198	0	0.003169	0.001463	0.003621	0.00196	0	0.002026	0	0
1707	C	T	MISSENSE	aCa/aTa	T408I	0	0	0	0	0	0	0.002517	0	0	0	0	0	0	0	0.001383	0	0	0	0	0	0	0	0.001295	0	0	0	0	0	0	0	0	0	0	0	0	0	0	0	0	0	0	0	0	0
1708	A	G	SILENT	acA/acG	T408	0	0	0	0	0	0	0	0	0.001239	0	0	0	0	0	0	0	0	0	0	0	0	0	0	0	0	0	0	0.002387	0	0	0	0	0	0.002295	0	0	0	0	0	0	0	0	0	0
1709	G	A	MISSENSE	Gta/Ata	V409I	0	0	0	0	0	0	0	0	0	0	0	0	0	0	0	0	0	0	0	0	0	0	0	0	0	0	0	0	0	0	0	0	0	0	0	0	0	0	0	0	0	0	0	0
1710	T	C	MISSENSE	gTa/gCa	V409A	0	0	0	0	0	0	0	0	0	0	0	0	0	0	0	0	0	0	0	0	0	0	0	0	0	0	0	0	0	0	0	0	0	0.001589	0	0	0	0	0	0	0	0	0	0
1711	A	G	SILENT	gtA/gtG	V409	0	0.003166	0.002096	0.002951	0	0	0	0.002301	0.001801	0	0	0	0.003582	0	0	0.006866	0	0	0.001885	0	0.004686	0.001476	0	0.002662	0	0	0	0	0.0021	0.003239	0	0	0.00194	0.001561	0.002055	0	0	0	0.002366	0.002604	0	0	0	0
1712	C	T	SILENT	Ctg/Ttg	L410	0	0.001449	0	0.001564	0	0.002441	0.004376	0.003058	0.001975	0	0	0	0.026022	0	0.002345	0.002526	0	0	0.000966	0.001625	0.0039	0.001	0	0.002945	0	0.003538	0	0	0.002417	0.001307	0.003469	0.001142	0.001591	0	0.001557	0.000864	0	0.002381	0.002196	0.004466	0	0.001763	0	0.001983
1714	G	A	SILENT	ctG/ctA	L410	0	0	0	0	0	0	0	0.001533	0.001874	0	0	0	0	0.009189	0	0	0	0.001942	0.001242	0	0	0	0	0	0	0.002323	0	0	0.000893	0.001078	0	0	0	0	0.001141	0	0	0.003429	0	0.002131	0	0	0	0
1714	G	C	SILENT	ctG/ctC	L410	0	0	0	0	0	0	0	0	0	0	0.001478	0	0	0	0	0	0	0	0	0	0	0	0	0	0	0	0	0	0	0	0	0	0	0	0	0	0	0.002343	0	0	0	0	0	0
1715	T	C	MISSENSE	Tat/Cat	Y411H	0	0	0	0	0	0	0.002679	0	0	0	0	0	0	0	0	0	0	0	0	0	0	0	0	0	0	0	0	0	0	0.001551	0	0	0	0	0	0	0	0	0	0	0	0	0	0
1716	A	G	MISSENSE	tAt/tGt	Y411C	0	0	0	0	0	0	0	0	0	0	0	0	0.001321	0	0	0	0	0	0	0	0	0	0	0	0	0	0	0	0	0	0	0	0	0	0	0	0	0	0	0	0	0	0	0
1717	T	C	SILENT	taT/taC	Y411	0	0.002194	0	0	0	0.001903	0	0	0.01251	0	0	0	0	0	0	0.00288	0	0	0	0.003562	0.002874	0.001358	0	0	0.001921	0	0	0.001507	0	0.00214	0	0	0	0	0.002837	0.001338	0.001722	0	0	0	0	0	0	0
1719	T	C	MISSENSE	gTa/gCa	V412A	0	0	0	0	0	0	0	0	0	0	0	0	0	0	0	0	0	0	0.00159	0	0	0	0	0	0	0	0	0	0	0	0	0	0	0	0	0	0	0	0	0	0	0	0	0
1720	A	C	SILENT	gtA/gtC	V412	0	0	0.00161	0	0	0	0	0	0	0	0	0	0	0	0	0	0	0	0	0	0.003566	0	0	0	0	0	0	0	0	0	0	0	0	0	0	0	0	0	0	0	0	0	0	0
1720	A	G	SILENT	gtA/gtG	V412	0	0.001438	0	0	0	0	0.003113	0.002131	0.041921	0	0.001887	0	0	0	0.001803	0.002269	0	0	0.001748	0	0.004288	0	0.002416	0.003166	0.002791	0.002641	0	0	0.003563	0.001533	0.008056	0.001585	0.0019	0.002083	0	0	0	0.003339	0.012029	0.001963	0	0	0	0
1720	A	T	SILENT	gtA/gtT	V412	0	0	0	0	0	0	0	0	0	0	0	0	0	0	0	0	0	0	0	0	0	0	0	0	0	0	0	0	0	0	0	0	0	0	0	0	0	0	0	0	0	0	0	0
1721	G	A	MISSENSE	Gag/Aag	E413K	0	0	0	0	0	0	0	0	0	0	0	0	0	0	0	0	0	0.001632	0	0	0	0	0	0	0	0	0	0	0	0	0	0	0	0	0	0	0	0	0	0	0	0	0	0
1722	A	G	MISSENSE	gAg/gGg	E413G	0	0	0	0	0	0	0.002106	0	0	0	0	0	0	0	0	0	0	0	0	0	0	0	0	0	0	0	0	0	0	0	0	0	0	0	0	0	0	0	0	0	0	0	0	0
1723	G	A	SILENT	gaG/gaA	E413	0	0	0	0	0	0	0	0	0.001999	0	0	0	0	0	0	0	0	0	0	0.010414	0	0	0	0	0.002225	0	0	0	0.001302	0.001463	0	0	0	0	0	0	0	0	0.001401	0	0	0	0	0
1726	G	A	SILENT	gcG/gcA	A414	0	0	0	0	0	0	0	0	0	0	0	0	0	0	0	0	0	0	0.001625	0	0.003322	0.001234	0	0.002598	0	0	0	0	0.001618	0	0	0.002106	0.001969	0.001726	0.001808	0	0	0	0.002077	0	0	0	0	0
1726	G	T	SILENT	gcG/gcT	A414	0	0	0	0	0	0	0	0	0	0	0	0	0.002005	0	0	0	0	0	0	0	0	0	0	0	0	0	0	0	0	0	0	0	0	0	0	0	0	0	0	0	0	0	0	0
1729	A	G	SILENT	gcA/gcG	A415	0	0	0	0	0	0	0	0	0	0	0	0	0.004986	0	0	0	0	0	0.002905	0	0.007225	0	0	0	0	0	0	0	0.004385	0	0	0	0	0.005333	0	0	0	0.004749	0.003461	0	0	0	0	0
1732	C	T	SILENT	gtC/gtT	V416	0	0	0	0	0	0	0	0	0	0	0	0	0	0	0	0	0	0	0	0	0	0	0	0	0	0	0	0	0	0	0	0	0	0	0	0	0	0	0	0	0	0	0	0
1734	C	T	MISSENSE	gCt/gTt	A417V	0	0	0	0	0	0	0	0	0	0	0	0	0	0	0	0	0.004112	0	0	0	0	0	0	0	0	0	0	0	0	0	0	0	0	0	0	0	0	0	0	0	0	0	0	0
1735	T	A	SILENT	gcT/gcA	A417	0	0	0	0	0	0	0	0	0	0	0	0	0	0.004253	0	0	0	0	0	0	0	0	0	0	0	0	0	0	0	0	0	0	0	0	0	0	0	0	0	0	0	0	0	0
1735	T	C	SILENT	gcT/gcC	A417	0	0	0	0	0	0	0.002724	0	0	0	0	0	0	0	0	0	0	0	0	0	0.010762	0	0	0	0	0	0	0	0	0	0.004963	0	0	0	0	0	0	0	0	0	0	0	0	0
1736	G	T	MISSENSE	Gcg/Tcg	A418S	0	0	0	0	0	0	0	0	0	0	0	0	0	0	0	0	0	0	0	0	0	0	0	0	0	0	0	0	0	0	0	0	0	0	0	0	0	0	0	0	0	0	0	0
1737	C	T	MISSENSE	gCg/gTg	A418V	0	0	0	0	0	0	0	0	0	0	0	0	0	0	0	0	0	0	0	0	0	0	0	0	0	0.003281	0	0	0	0	0	0	0	0	0	0	0	0	0	0	0	0	0	0
1738	G	A	SILENT	gcG/gcA	A418	0	0	0	0	0	0.002438	0.002179	0.00338	0.00261	0	0	0.017523	0	0	0	0.070317	0	0	0	0	0.005495	0	0	0	0	0.00771	0	0	0	0.003615	0.108859	0	0.00298	0	0	0	0.00288	0.003266	0.003156	0.003076	0	0.006215	0	0
1738	G	T	SILENT	gcG/gcT	A418	0	0	0	0	0	0	0	0	0.007404	0	0	0	0	0.006414	0	0	0	0	0	0	0	0	0	0	0	0	0	0	0	0	0	0	0	0	0.086891	0	0	0	0	0	0	0	0	0
1740	C	A	MISSENSE	cCg/cAg	P419Q	0	0	0	0	0.014261	0	0	0	0	0	0	0	0	0	0	0	0	0	0	0	0	0.001269	0	0	0	0	0	0	0	0	0	0	0	0	0	0	0	0	0	0	0	0	0	0
1741	G	A	SILENT	ccG/ccA	P419	0	0	0	0	0	0	0	0	0.007043	0	0	0	0	0	0	0	0	0	0	0	0	0	0	0	0	0	0	0	0	0	0	0	0	0	0	0	0	0	0	0	0	0	0	0
1742	G	A	MISSENSE	Gtc/Atc	V420I	0	0	0	0	0	0	0	0	0	0	0	0	0	0	0	0	0	0	0	0	0	0	0	0	0	0	0	0	0	0	0	0	0	0	0	0	0	0	0	0.068042	0	0	0	0
1744	C	A	SILENT	gtC/gtA	V420	0	0	0	0	0	0	0	0	0	0	0	0	0	0	0	0	0	0	0	0	0	0	0	0	0	0	0	0	0	0	0	0	0	0	0	0	0	0	0	0	0	0	0	0
1744	C	T	SILENT	gtC/gtT	V420	0	0.002753	0	0	0	0	0	0.003836	0.00295	0	0	0	0	0	0	0	0	0	0	0	0.004223	0	0	0	0	0	0	0	0	0.002442	0	0	0	0	0	0	0.006287	0	0	0.007068	0	0	0	0
1745	T	A	MISSENSE	Tcc/Acc	S421T	0	0	0	0	0	0	0	0	0.734384	0	0	0	0	0	0	0	0	0	0	0	0.052652	0	0	0	0	0.035521	0	0	0	0	0.922798	0	0	0	0	0	0	0	0	0	0	0.003154	0	0
1745	T	C	MISSENSE	Tcc/Ccc	S421P	0	0.005203	0	0.011384	0	0	0	0	0.020431	0	0	0	0	0	0	0.289748	0	0	0	0	0.013446	0	0	0.036364	0.011122	0.849053	0	0.005381	0.003165	0	0	0	0	0.00334	0.018741	0	0	0.010164	0.147131	0.037997	0	0	0.969121	0
1745	T	G	MISSENSE	Tcc/Gcc	S421A	0	0	0	0	0	0	0	0	0	0	0	0	0	0	0	0	0	0	0	0	0.921643	0	0	0	0	0	0	0	0	0	0	0	0	0	0	0	0	0	0	0	0	0	0	0
1746	C	A	MISSENSE	tCc/tAc	S421Y	0	0	0	0	0	0	0	0	0	0	0	0	0	0	0	0	0	0	0	0	0.033268	0	0	0	0	0	0	0	0	0	0.012251	0	0	0	0	0	0	0	0	0	0	0	0	0
1746	C	G	MISSENSE	tCc/tGc	S421C	0	0	0	0	0	0	0	0	0	0	0	0	0	0	0	0	0	0	0	0	0	0	0	0	0	0	0	0	0	0	0	0	0	0	0	0	0	0	0	0	0	0	0	0
1746	C	T	MISSENSE	tCc/tTc	S421F	0	0	0	0	0	0	0	0	0.244702	0	0	0	0	0	0	0.294507	0	0	0	0	0.016014	0	0	0	0	0.546481	0	0	0	0.002387	0.754988	0	0.001404	0.001796	0	0	0	0	0	0	0	0	0.026056	0
1747	C	A	SILENT	tcC/tcA	S421	0	0	0	0	0	0	0	0	0	0	0	0	0	0	0	0	0	0	0	0	0	0	0	0	0	0	0	0	0	0	0	0	0	0	0	0	0	0	0	0	0	0	0	0
1747	C	T	SILENT	tcC/tcT	S421	0	0	0	0	0	0	0	0	0	0	0	0	0.001597	0	0	0	0	0	0.001309	0	0	0	0	0.001367	0	0	0	0	0	0.002255	0	0	0	0	0.001374	0.001992	0	0	0.001063	0.003527	0	0	0.002366	0
1748	A	C	MISSENSE	Atg/Ctg	M422L	0	0	0	0	0	0	0	0	0	0	0	0	0	0	0	0	0	0	0	0	0	0	0	0	0	0	0	0	0	0	0	0	0	0	0	0	0	0	0	0	0	0	0	0
1748	A	G	MISSENSE	Atg/Gtg	M422V	0	0	0	0	0	0	0	0	0	0	0	0.022449	0	0	0	0.666429	0	0	0	0	0	0	0	0	0	0.003579	0	0	0	0	0	0	0	0	0	0	0	0	0	0.788063	0	0	0	0
1748	A	T	MISSENSE	Atg/Ttg	M422L	0	0	0	0	0	0	0	0	0	0	0	0	0	0	0	0	0	0	0	0	0	0	0	0	0	0	0	0	0	0	0.290972	0	0	0	0	0	0	0	0	0.209285	0	0	0	0
1749	T	A	MISSENSE	aTg/aAg	M422K	0	0	0	0	0	0	0	0	0	0	0	0	0	0	0	0	0	0	0	0	0	0	0	0	0	0	0	0	0	0	0	0	0	0	0	0	0	0	0	0	0	0	0	0
1749	T	C	MISSENSE	aTg/aCg	M422T	0	0	0	0	0	0	0	0	0.020322	0	0	0	0	0	0	0.663907	0	0	0	0	0.021255	0	0	0	0	0.009545	0	0	0	0	0.132217	0	0	0	0.002218	0	0	0	0	0	0	0	0.009053	0
1749	T	G	MISSENSE	aTg/aGg	M422R	0	0	0	0	0	0	0.002015	0	0	0	0	0	0	0	0	0	0	0	0	0	0.922796	0	0	0	0	0	0	0	0	0	0	0	0	0	0	0	0	0	0	0	0	0	0.287073	0
1750	G	A	MISSENSE	atG/atA	M422I	0	0	0	0	0	0	0	0.014245	0	0	0	0	0	0	0	0	0	0.004001	0	0	0	0	0	0	0	0.017832	0	0	0	0	0.002826	0	0	0	0.002344	0.001162	0	0	0	0.003432	0	0	0.005073	0
1751	C	T	MISSENSE	Ccg/Tcg	P423S	0	0	0	0	0	0	0	0	0	0	0	0	0	0	0	0	0	0	0	0	0	0	0	0	0	0	0	0	0	0	0	0	0	0	0	0	0	0	0	0	0	0	0	0
1752	C	A	MISSENSE	cCg/cAg	P423Q	0	0	0	0	0	0	0	0	0	0	0	0	0	0	0	0	0	0	0.001144	0	0	0.001987	0	0	0	0	0	0.001698	0	0	0	0	0	0	0	0	0	0	0	0.005831	0	0	0	0
1752	C	T	MISSENSE	cCg/cTg	P423L	0	0	0	0	0	0	0	0	0.734056	0	0	0	0	0	0	0	0	0	0	0	0	0	0	0	0	0.330646	0	0	0	0	0.005718	0	0	0	0	0	0	0	0	0	0	0	0.966829	0
1753	G	C	SILENT	ccG/ccC	P423	0	0	0	0	0	0	0	0	0	0	0	0	0	0	0	0	0.003723	0	0	0	0	0	0	0	0	0	0	0	0	0	0	0	0	0	0	0	0	0	0	0	0	0	0	0
1753	G	T	SILENT	ccG/ccT	P423	0	0	0	0	0	0	0	0	0	0	0	0	0	0	0	0	0	0	0	0	0.033175	0	0	0	0	0	0	0	0	0	0	0	0	0	0	0	0	0	0	0	0	0	0	0
1754	G	A	MISSENSE	Ggg/Agg	G424R	0	0	0	0	0	0	0	0	0.715545	0	0	0	0	0	0	0.668543	0	0	0.006987	0.046125	0.012093	0	0	0	0	0	0	0	0	0	0.148949	0.001928	0	0	0	0.001919	0	0	0	0	0	0.300618	0	0
1754	G	C	MISSENSE	Ggg/Cgg	G424R	0	0	0	0	0	0	0	0	0	0	0	0	0	0	0	0	0	0	0	0	0	0	0	0	0	0	0	0	0	0	0	0	0	0	0	0	0	0	0	0.78355	0	0	0	0
1755	G	A	MISSENSE	gGg/gAg	G424E	0	0.00448	0	0.005396	0	0	0.96655	0.997763	0.995208	0	0	0	0	0.001969	0.932635	0.99581	0	0	0	0.011894	0.024965	0	0.003137	0.017228	0.065171	0.857491	0	0.002495	0.005062	0.007318	0.840267	0	0.002894	0.025062	0.538549	0.001587	0	0.00367	0.032843	0	0	0.094289	0.310508	0
1755	G	C	MISSENSE	gGg/gCg	G424A	0	0	0	0.006868	0	0	0	0	0	0	0	0	0	0	0	0	0	0	0	0.008507	0	0	0	0	0	0	0	0	0	0	0	0	0	0	0	0	0	0	0	0.998477	0	0.018711	0.006942	0
1755	G	T	MISSENSE	gGg/gTg	G424V	0	0	0	0	0	0	0	0	0.002572	0	0	0	0	0	0	0	0	0	0	0.266985	0.966418	0	0	0	0.00436	0	0	0	0	0	0	0	0	0	0	0	0	0	0.004888	0	0	0.161217	0.678605	0
1756	G	A	SILENT	ggG/ggA	G424	0	0	0	0	0	0	0.002361	0	0	0	0	0	0	0	0	0	0	0	0	0	0	0	0	0	0	0	0	0	0	0	0	0	0	0	0	0	0	0	0	0	0	0	0	0
1757	C	T	MISSENSE	Ctc/Ttc	L425F	0	0	0	0	0	0	0	0	0.003259	0	0	0	0	0	0	0	0	0	0	0	0	0	0	0	0	0.017221	0	0	0	0	0	0	0	0	0	0	0	0	0	0	0	0	0	0
1758	T	A	MISSENSE	cTc/cAc	L425H	0	0	0	0	0	0	0	0	0	0	0	0	0	0	0	0	0	0	0	0	0	0	0	0	0	0	0	0	0	0	0	0	0	0	0	0	0	0	0	0.057111	0	0	0	0
1758	T	C	MISSENSE	cTc/cCc	L425P	0	0	0	0	0	0	0	0	0	0	0	0	0	0.006165	0	0.291254	0	0	0	0	0	0	0	0	0	0	0	0	0	0	0	0	0	0	0	0	0	0	0	0	0	0	0	0
1759	C	T	SILENT	ctC/ctT	L425	0	0	0	0	0	0	0	0	0	0	0	0	0	0	0	0	0	0	0	0	0	0	0	0	0	0	0	0	0	0	0	0	0	0	0	0	0	0	0	0	0	0	0	0
1760	G	A	MISSENSE	Gat/Aat	D426N	0	0	0	0	0	0	0	0	0	0	0	0	0	0	0	0	0	0	0	0	0	0	0	0	0	0	0	0	0	0	0	0	0	0	0	0	0	0	0	0	0	0	0	0
1761	A	G	MISSENSE	gAt/gGt	D426G	0	0	0	0	0	0	0	0	0	0	0	0	0	0	0	0	0	0	0	0	0	0	0	0	0	0	0	0	0	0	0	0	0	0	0	0	0	0	0	0	0	0	0.024143	0
1761	A	T	MISSENSE	gAt/gTt	D426V	0	0	0	0	0	0	0	0	0	0	0	0	0	0	0	0	0	0	0	0	0	0	0	0	0	0	0	0	0	0	0	0	0	0	0	0	0	0	0	0	0	0	0	0
1762	T	C	SILENT	gaT/gaC	D426	0	0	0	0	0	0	0	0.081571	0.012286	0	0	0	0	0	0	0	0	0	0	0	0.003253	0	0	0	0	0	0	0	0	0.003067	0.044338	0	0	0	0.002364	0	0	0	0	0	0	0	0	0
1766	C	T	MISSENSE	Ccc/Tcc	P428S	0	0	0	0	0	0	0	0	0	0	0	0	0	0	0	0	0	0	0	0.004792	0	0	0	0	0	0	0	0	0	0	0	0	0	0	0	0	0	0	0	0	0	0	0	0
1768	C	A	SILENT	ccC/ccA	P428	0	0	0	0	0	0	0	0	0	0	0	0	0	0	0	0	0	0	0	0	0	0	0	0	0	0	0	0	0	0	0.004684	0	0	0	0	0	0	0	0	0	0	0	0	0
1768	C	T	SILENT	ccC/ccT	P428	0	0	0	0	0	0	0	0	0	0	0	0	0	0	0	0	0	0	0	0	0	0	0.00211	0	0.017697	0	0	0	0.001981	0.012763	0	0.001638	0	0	0	0.001318	0	0	0	0	0	0	0	0
1770	G	A	NONSENSE	tGg/tAg	W429*	0	0	0	0	0	0	0.002273	0	0	0	0	0	0	0	0	0	0	0	0	0	0	0	0	0	0	0	0	0	0	0	0	0	0	0	0	0.001385	0	0	0	0	0	0	0	0
1770	G	T	MISSENSE	tGg/tTg	W429L	0	0	0	0	0.001585	0	0	0	0	0	0	0	0	0	0	0	0	0	0	0	0	0.002266	0	0.001724	0	0	0	0.002873	0.002051	0	0	0	0	0	0	0.001755	0	0	0	0	0	0	0	0
1772	A	T	MISSENSE	Aat/Tat	N430Y	0	0	0	0	0	0	0	0	0	0	0	0	0	0	0	0	0	0	0	0	0	0	0	0	0	0	0	0	0	0	0	0	0	0	0	0	0	0	0	0	0	0	0	0
1773	A	G	MISSENSE	aAt/aGt	N430S	0	0	0	0	0	0	0.002315	0	0	0	0	0	0	0	0	0	0	0	0	0	0	0	0	0	0	0	0	0	0	0	0	0	0	0	0	0	0	0.001516	0	0	0	0	0	0
1774	T	A	MISSENSE	aaT/aaA	N430K	0	0	0	0	0	0	0	0	0	0	0	0	0	0	0	0	0	0	0	0	0	0	0	0	0	0	0	0	0	0	0	0	0	0	0	0	0	0	0	0	0	0	0	0
1774	T	C	SILENT	aaT/aaC	N430	0	0	0	0	0	0	0.001845	0	0.001468	0	0	0	0	0	0	0.003044	0.002979	0	0	0	0	0	0	0.002164	0	0	0	0	0.001499	0.002417	0	0	0	0	0	0	0	0	0.001518	0	0	0	0	0
1775	G	A	MISSENSE	Gct/Act	A431T	0	0	0	0	0	0	0	0.006064	0.001936	0	0	0	0	0	0	0.08302	0	0	0	0.004435	0	0	0	0	0	0	0	0	0.002343	0	0.006707	0	0	0.00412	0	0	0	0.004016	0.002103	0.002486	0	0	0.021471	0
1776	C	T	MISSENSE	gCt/gTt	A431V	0	0	0	0	0	0	0	0	0	0	0	0	0	0	0	0	0	0	0	0	0	0	0	0	0	0	0	0	0	0	0	0	0	0	0	0	0	0	0	0	0	0	0	0
1777	T	A	SILENT	gcT/gcA	A431	0	0	0	0	0	0	0	0	0	0	0	0	0	0	0	0	0	0	0	0.004052	0	0	0	0	0	0	0	0	0	0	0	0	0	0	0	0	0	0	0	0	0	0	0	0
1777	T	C	SILENT	gcT/gcC	A431	0	0	0.002338	0.002772	0	0	0.005157	0	0	0	0	0	0	0	0	0.0032	0	0	0	0.003708	0.005948	0	0	0	0.002342	0	0	0	0.002713	0.003261	0	0	0	0	0	0	0	0	0	0.00219	0	0	0	0
1778	C	A	MISSENSE	Cag/Aag	Q432K	0	0	0	0	0.001707	0	0	0	0	0	0	0.001834	0	0	0	0	0	0	0.001852	0	0	0.002491	0.001623	0.001976	0	0	0	0	0.002134	0	0	0	0	0.001617	0	0.003063	0	0	0	0	0	0	0	0
1780	G	A	SILENT	caG/caA	Q432	0	0	0	0	0	0	0	0	0	0	0	0	0	0	0	0	0	0	0	0	0	0	0	0	0	0	0	0	0	0	0	0	0	0	0.002225	0	0	0	0	0	0	0	0	0
1782	C	T	MISSENSE	cCt/cTt	P433L	0	0	0	0	0	0	0	0	0	0	0	0	0	0	0	0	0	0	0	0	0	0	0	0	0	0	0	0	0	0	0	0	0	0	0	0	0	0	0	0	0	0	0	0
1783	T	A	SILENT	ccT/ccA	P433	0	0	0	0	0	0	0	0	0	0	0	0	0	0	0	0	0	0	0	0	0.010199	0	0	0	0	0	0	0	0	0	0	0	0	0	0	0	0	0	0	0	0	0	0	0
1783	T	C	SILENT	ccT/ccC	P433	0	0	0	0	0.997154	0.997531	0.998298	0.886337	0.66958	0.997586	0.997101	0.997851	0.998724	0.99877	0.999254	0.99224	0.998858	0.995956	0.996631	0.999393	0.979654	0	0	0.005047	0.006431	0.995736	0	0	0.002875	0	0.007058	0	0	0.00286	0	0	0	0.002794	0	0	0.998515	0.998243	0.997713	0.998535
1783	T	G	SILENT	ccT/ccG	P433	0	0	0	0	0	0	0	0.111409	0	0	0	0	0	0	0	0	0	0	0	0	0	0	0	0	0	0	0	0	0	0	0	0	0	0	0	0	0	0	0	0	0	0	0	0
1784	C	A	MISSENSE	Cct/Act	P434T	0	0	0	0	0	0	0	0	0	0	0	0	0	0	0	0	0	0	0	0	0	0	0	0	0	0	0	0	0	0	0	0	0	0	0	0	0	0	0	0	0	0	0.311922	0
1784	C	T	MISSENSE	Cct/Tct	P434S	0	0	0	0	0	0	0	0	0.773574	0	0	0	0	0	0	0	0	0	0	0	0	0	0	0	0.003311	0	0	0	0.002862	0	0.002998	0	0	0	0	0	0	0	0	0	0	0	0	0
1785	C	A	MISSENSE	cCt/cAt	P434H	0	0	0	0	0	0	0	0	0	0	0	0	0	0	0	0	0	0	0	0	0	0	0	0	0	0	0	0	0	0	0	0	0	0	0	0	0	0	0	0	0	0	0.293362	0
1785	C	G	MISSENSE	cCt/cGt	P434R	0	0	0	0	0	0	0	0	0	0	0	0	0	0	0	0	0	0	0	0	0	0	0	0	0	0	0	0	0	0	0	0	0	0	0	0	0	0	0	0	0	0	0.697996	0
1785	C	T	MISSENSE	cCt/cTt	P434L	0	0	0	0	0	0	0	0	0	0	0	0	0	0	0	0	0	0	0	0	0	0	0	0	0	0	0	0	0	0.00265	0	0	0	0	0	0	0	0	0	0	0	0	0	0
1786	T	C	SILENT	ccT/ccC	P434	0	0	0	0	0	0	0.015437	0	0	0	0	0	0	0	0	0.006979	0.005443	0	0	0	0	0	0.004428	0	0	0	0	0	0	0	0	0	0	0.00754	0	0	0	0.00331	0	0	0	0	0	0
1787	C	T	MISSENSE	Ccc/Tcc	P435S	0	0	0	0	0	0	0.002161	0	0	0	0	0	0	0	0	0	0	0.002118	0	0	0	0	0.002481	0	0.003286	0	0	0	0	0.00286	0	0	0	0	0	0	0	0	0	0	0	0.002458	0.650945	0
1788	C	T	MISSENSE	cCc/cTc	P435L	0	0	0	0	0	0	0	0	0	0	0	0	0	0	0.001247	0.002057	0	0	0	0.003025	0.00317	0.00116	0	0	0	0	0	0.001562	0.00122	0	0.006024	0	0	0.001301	0	0	0	0	0	0	0	0	0	0
1789	C	T	SILENT	ccC/ccT	P435	0	0	0	0	0	0.002553	0	0	0	0	0	0	0	0	0	0.002661	0	0	0	0.004048	0.007649	0	0	0	0	0.002915	0	0	0.001222	0.001378	0	0	0	0.001538	0	0	0	0	0	0	0	0	0	0
1792	C	T	SILENT	tgC/tgT	C436	0	0	0	0	0	0	0	0	0	0	0	0	0.001608	0	0	0.002469	0	0	0.003179	0	0.00222	0	0.001915	0	0.002254	0	0	0	0	0	0	0	0	0	0	0	0	0	0	0	0	0	0	0
1795	C	T	SILENT	aaC/aaT	N437	0	0.002546	0	0	0	0.002232	0	0.002321	0.658809	0	0.003746	0.01303	0.024595	0	0.003805	0.002772	0	0	0.002559	0	0.007624	0.001481	0.003013	0.002452	0.004019	0.00313	0	0	0.003698	0.002518	0.004646	0	0.002775	0.001841	0.002002	0	0	0.003367	0.00574	0.002342	0	0.002007	0	0.003437
1796	T	C	MISSENSE	Ttt/Ctt	F438L	0	0	0	0.003439	0	0	0	0	0	0	0.004772	0	0	0	0	0.003325	0	0	0	0	0.003097	0.002762	0	0	0	0	0	0	0.003349	0	0	0	0	0	0	0.003339	0	0	0	0	0	0	0	0
1798	T	C	SILENT	ttT/ttC	F438	0	0	0	0	0	0	0	0	0	0	0	0	0	0	0	0.003093	0	0	0.00905	0	0.004483	0	0	0	0	0	0	0	0	0.004676	0.003098	0	0	0	0	0	0	0	0	0	0	0	0	0
1801	C	T	SILENT	tcC/tcT	S439	0	0	0	0	0	0	0	0	0.00157	0	0	0	0	0	0.003209	0.005213	0	0.001529	0.001341	0	0	0.001533	0	0.012102	0.001673	0	0	0.001255	0.002888	0.001418	0.00216	0.001605	0	0.001957	0	0.00235	0	0	0.001847	0	0.00143	0	0	0.002041
1803	C	T	MISSENSE	gCc/gTc	A440V	0	0	0	0	0	0	0	0	0	0	0	0	0	0	0	0	0	0	0	0	0	0	0	0	0	0	0	0	0	0	0	0	0	0	0	0	0	0	0	0	0	0.074588	0	0
1804	C	A	SILENT	gcC/gcA	A440	0	0	0	0	0	0	0	0	0	0	0	0	0	0	0	0	0	0	0	0	0	0.001846	0	0	0	0	0	0.001583	0	0	0	0	0	0	0	0	0	0	0	0	0	0	0	0
1804	C	T	SILENT	gcC/gcT	A440	0	0.003072	0	0.002809	0	0	0	0	0	0	0	0	0.008793	0.006752	0.002966	0.006719	0	0	0.002719	0	0	0	0.001729	0	0.002811	0.006142	0	0.00142	0.002131	0.002779	0.004274	0	0	0.002086	0.00271	0	0	0.001275	0.002938	0	0.001471	0	0.002457	0
1805	G	A	MISSENSE	Ggg/Agg	G441R	0	0	0	0	0	0	0.102822	0	0.210267	0	0	0	0	0.014058	0	0.988181	0	0.005057	0.075014	0.00562	0	0.00179	0	0	0	0.019257	0	0	0.003717	0	0	0	0	0	0	0	0	0	0	0.012093	0	0.196779	0.008331	0
1805	G	C	MISSENSE	Ggg/Cgg	G441R	0	0	0	0	0	0	0.015556	0	0	0	0	0	0	0	0	0	0	0	0.099188	0.582767	0.983208	0	0	0	0	0.030611	0	0	0	0	0	0	0	0	0	0	0	0	0	0	0	0.013115	0	0
1806	G	A	MISSENSE	gGg/gAg	G441E	0	0	0	0	0	0	0.621093	0.798114	0.23096	0	0	0	0.002325	0.022136	0.004622	0.003088	0	0	0.138805	0.005233	0.138815	0	0	0	0.002925	0.868969	0	0	0.002328	0.003952	0.147038	0	0	0	0	0	0	0	0.093307	0.997018	0	0.293581	0.339394	0
1806	G	C	MISSENSE	gGg/gCg	G441A	0	0	0	0	0	0	0	0	0.767383	0	0	0	0	0	0	0	0	0	0	0	0	0	0	0	0	0	0	0	0	0	0	0	0	0	0	0	0	0	0	0	0	0	0	0
1807	G	A	SILENT	ggG/ggA	G441	0	0	0	0	0	0	0	0	0	0	0	0	0	0	0	0	0	0.003258	0	0.004862	0.005384	0	0	0	0	0	0	0	0	0	0	0	0	0	0	0	0	0	0	0	0	0.004633	0	0
1807	G	T	SILENT	ggG/ggT	G441	0	0	0	0	0	0	0	0	0	0	0	0	0	0	0	0	0	0	0	0	0	0	0	0	0	0	0	0	0	0	0	0	0	0	0	0	0	0	0	0	0	0	0	0
1811	A	G	MISSENSE	Act/Gct	T443A	0	0.003479	0	0	0	0	0.014936	0	0	0	0	0	0	0	0	0	0	0	0.019964	0.387432	0.975339	0	0	0	0.007557	0.01172	0	0	0.003232	0	0.003336	0	0	0	0.003162	0	0	0	0	0.087164	0	0.049326	0.404589	0
1811	A	T	MISSENSE	Act/Tct	T443S	0	0	0	0	0	0	0	0	0	0	0	0	0	0	0	0	0	0	0	0	0	0	0	0	0	0	0	0	0	0	0	0	0	0	0	0	0	0	0	0.007668	0	0	0	0
1812	C	A	MISSENSE	aCt/aAt	T443N	0	0	0	0	0	0	0.004515	0	0	0	0	0	0	0	0	0	0	0	0	0	0.92062	0	0	0	0	0	0	0	0	0	0	0	0	0	0	0	0	0	0	0.002367	0	0.005146	0	0
1812	C	T	MISSENSE	aCt/aTt	T443I	0	0	0	0	0	0	0.053531	0	0	0	0	0	0	0.015501	0	0	0	0	0.028516	0	0	0	0	0	0	0	0	0	0	0	0.003451	0	0	0	0	0	0	0	0	0.00204	0	0.074644	0	0
1813	T	A	SILENT	acT/acA	T443	0	0	0	0	0.002179	0	0	0	0	0.001256	0	0.002306	0	0.002008	0	0	0	0	0.00187	0	0	0.003128	0.002625	0.002847	0	0	0	0.002686	0.003253	0	0	0.001497	0	0.003244	0	0.003581	0	0	0	0	0	0	0	0
1813	T	C	SILENT	acT/acC	T443	0	0.002912	0	0.00385	0	0	0	0	0.004712	0	0.002424	0	0.004441	0	0	0.004886	0	0	0.001898	0.046016	0.041118	0.001329	0.003219	0.011937	0.090112	0.004328	0	0.002401	0.002677	0.002605	0.0069	0	0.001488	0.002928	0.002745	0	0.002453	0.004374	0.004171	0.007451	0.001742	0.002342	0.002629	0
1814	A	C	MISSENSE	Aat/Cat	N444H	0	0	0	0	0	0	0	0	0	0	0	0	0	0.00692	0	0	0	0	0	0	0	0	0	0	0	0	0	0	0	0	0.001926	0	0	0	0	0	0	0	0	0.004726	0	0.028756	0	0
1814	A	G	MISSENSE	Aat/Gat	N444D	0	0	0	0	0.007008	0	0.001861	0	0	0	0	0	0	0	0	0	0	0	0	0	0	0	0	0	0	0	0	0	0	0	0	0	0	0	0	0	0	0	0	0	0.001201	0.002382	0	0
1814	A	T	MISSENSE	Aat/Tat	N444Y	0	0	0	0	0.00125	0	0.002387	0	0	0	0	0	0	0	0	0	0	0	0.003393	0	0	0.002125	0.002613	0	0	0	0	0.002147	0.001552	0	0	0	0.001229	0	0	0	0	0	0	0	0	0	0	0
1815	A	C	MISSENSE	aAt/aCt	N444T	0	0	0	0	0	0	0.034788	0	0.235535	0	0	0	0	0.024289	0	0.702114	0	0	0.066565	0	0	0	0	0	0	0	0	0	0	0	0	0	0	0	0	0	0	0	0	0	0	0.013902	0.00812	0
1815	A	G	MISSENSE	aAt/aGt	N444S	0	0	0	0	0	0	0.05206	0.198284	0	0	0	0	0	0	0	0	0	0	0	0.005418	0	0	0	0	0	0.028598	0	0	0.001773	0	0	0	0	0	0	0	0	0	0	0	0	0.025827	0	0
1816	T	A	MISSENSE	aaT/aaA	N444K	0	0	0	0	0	0	0	0	0	0	0	0	0	0.350907	0	0	0	0	0.325727	0.357135	0.011047	0	0	0	0.002868	0	0	0	0	0	0	0	0	0	0	0	0	0	0	0	0	0.175145	0	0
1816	T	C	SILENT	aaT/aaC	N444	0	0	0	0	0	0	0	0	0.002244	0	0	0	0	0	0	0	0	0	0	0.004354	0.003912	0	0	0	0.00353	0.003569	0	0	0	0.002993	0.003895	0	0.00422	0.002459	0	0	0	0	0	0.002209	0	0	0	0
1816	T	G	MISSENSE	aaT/aaG	N444K	0	0	0	0	0	0	0	0	0	0	0	0	0	0.575328	0.998823	0.69891	0	0	0.259399	0.058767	0	0	0	0	0	0.093544	0	0	0	0	0	0	0	0	0	0	0	0	0	0	0	0.136525	0	0
1817	C	T	SILENT	Ctg/Ttg	L445	0	0.002354	0.001853	0.002303	0	0	0	0.001585	0.002556	0	0	0	0	0	0	0.186827	0	0	0	0	0.002783	0	0	0.001507	0	0	0	0	0	0.00305	0.005577	0	0	0.001204	0	0	0	0.00115	0	0.002862	0	0	0	0
1819	G	A	SILENT	ctG/ctA	L445	0	0	0	0	0	0	0	0	0.153866	0	0	0	0	0	0	0	0	0	0.002454	0	0	0	0	0.002428	0	0.123523	0.001981	0	0	0	0.003319	0	0	0.004395	0.006421	0	0	0	0	0	0	0	0	0
1819	G	T	SILENT	ctG/ctT	L445	0	0	0	0	0.004203	0	0.003038	0	0	0.002157	0	0.004122	0	0.002243	0	0	0	0.003149	0.003254	0	0	0.005981	0.004615	0.004263	0	0	0	0.00664	0.004823	0	0	0.002792	0.004068	0.003072	0	0.004521	0	0	0	0	0	0	0	0
1821	C	T	MISSENSE	gCc/gTc	A446V	0	0	0	0	0	0	0	0	0	0	0	0	0	0	0	0	0	0	0	0	0	0	0	0	0	0.003225	0	0	0	0	0.096914	0	0	0	0	0	0	0	0	0	0	0	0	0
1822	C	A	SILENT	gcC/gcA	A446	0	0	0	0	0	0	0.002767	0	0	0	0	0	0	0	0	0	0	0	0	0	0	0	0	0	0	0	0	0	0	0	0	0	0	0.001494	0	0	0	0	0	0	0	0	0	0
1822	C	T	SILENT	gcC/gcT	A446	0	0	0	0	0	0	0.001977	0	0.00245	0	0	0	0	0	0	0.002612	0	0	0	0	0	0	0	0	0.017773	0	0	0	0.001241	0.001724	0	0	0	0	0.002131	0	0	0	0	0.001776	0	0	0	0
1825	C	T	SILENT	tgC/tgT	C447	0	0	0	0	0	0	0	0	0.001895	0	0	0	0	0	0	0	0	0	0.001604	0	0.002987	0.001586	0	0	0.001951	0.002662	0	0	0.002051	0	0	0	0.001529	0.002218	0	0	0	0.002194	0	0	0	0.169607	0	0
1826	T	C	MISSENSE	Tat/Cat	Y448H	0	0	0	0	0	0	0	0	0	0	0	0	0	0	0	0	0	0	0	0	0	0	0.00231	0	0	0	0	0	0	0	0	0	0	0	0	0	0	0	0	0	0	0	0	0
1827	A	T	MISSENSE	tAt/tTt	Y448F	0	0	0	0	0	0	0	0	0	0	0	0	0	0	0	0	0	0	0	0	0	0	0	0	0	0	0	0	0	0	0	0	0	0	0	0	0	0	0	0	0	0	0	0
1828	T	C	SILENT	taT/taC	Y448	0	0.00317	0	0.002724	0.010544	0.00177	0	0.002636	0.00276	0	0	0	0	0	0	0.009253	0	0	0.002452	0.00355	0.015224	0	0.002306	0.002709	0.002647	0.003435	0	0.00225	0.003951	0.025303	0.179683	0	0	0.003632	0.002532	0	0	0.002363	0.004573	0.002654	0.001428	0.002557	0.001864	0
1829	G	A	MISSENSE	Ggc/Agc	G449S	0	0	0	0	0	0	0	0	0	0	0	0	0	0	0	0	0	0	0	0.002354	0	0	0	0	0	0	0	0	0	0	0	0.00175	0	0	0	0.001789	0	0	0	0	0	0	0	0
1830	G	A	MISSENSE	gGc/gAc	G449D	0	0	0	0	0	0	0	0	0	0	0	0	0	0	0	0	0.002263	0	0	0	0	0	0	0	0	0	0	0	0	0	0	0	0	0	0	0	0	0	0	0	0	0	0	0
1831	C	T	SILENT	ggC/ggT	G449	0	0.002585	0	0.002512	0	0	0	0.002049	0	0	0	0	0	0	0	0.005433	0	0	0.001769	0	0.006303	0	0	0	0	0.017491	0	0	0.001891	0.003571	0.003975	0	0	0	0.114264	0	0	0.001796	0	0.002756	0	0.112073	0	0
1832	C	A	MISSENSE	Cag/Aag	Q450K	0	0	0	0	0.003554	0	0.002598	0	0	0.002824	0	0.003712	0.001968	0	0	0	0	0.002718	0.001734	0	0	0.004884	0.004971	0.003115	0	0	0	0.005242	0.003908	0	0	0	0.002775	0.001857	0	0.004854	0	0	0	0	0	0	0	0
1833	A	G	MISSENSE	cAg/cGg	Q450R	0	0	0	0	0	0	0.003757	0	0	0	0	0	0	0	0	0	0	0	0	0	0	0	0	0	0.003801	0	0	0	0	0	0	0	0.002081	0	0	0	0	0	0	0	0	0	0	0
1833	A	T	MISSENSE	cAg/cTg	Q450L	0	0	0	0	0	0	0	0	0	0	0	0	0	0	0	0	0	0	0	0	0	0	0.007017	0	0	0	0	0	0	0	0	0	0	0	0	0	0	0	0	0	0	0	0	0
1834	G	A	SILENT	caG/caA	Q450	0	0	0	0	0	0.001846	0.00264	0	0.001552	0	0.003901	0.016232	0	0	0	0	0.007047	0.002856	0.001455	0	0.001959	0	0	0.00166	0	0	0.001951	0	0.002083	0.00214	0	0.001477	0.001779	0	0.001479	0.001957	0.001922	0.002156	0.001743	0	0	0	0	0.002692
1837	A	G	SILENT	aaA/aaG	K451	0	0.003522	0	0.003276	0	0.011792	0	0.003368	0.004175	0	0.00798	0	0.003416	0	0	0.006055	0	0	0.002444	0	0.004367	0	0.004612	0.004126	0.004161	0.003866	0	0	0.019531	0.00557	0.006445	0	0.002946	0.003172	0.073386	0.002048	0	0	0.006447	0.004948	0	0.001718	0.002186	0
1840	T	C	SILENT	ggT/ggC	G452	0	0	0	0	0	0	0	0	0	0	0	0	0	0	0	0.033247	0	0	0	0.004917	0.014221	0	0	0	0	0	0	0	0	0	0	0	0	0	0	0	0	0	0	0.003331	0	0	0	0
1841	C	T	MISSENSE	Cct/Tct	P453S	0	0	0	0	0	0	0	0	0	0	0	0	0	0	0	0	0	0	0.00177	0	0	0	0	0	0	0	0	0	0	0	0	0	0	0	0	0	0	0	0	0	0	0	0	0
1842	C	T	MISSENSE	cCt/cTt	P453L	0	0.002572	0	0	0.011982	0.004704	0.00743	0	0	0	0.003092	0	0.00318	0.00566	0	0	0.011561	0.004545	0.003594	0.004873	0	0.00486	0.006711	0.004098	0.004559	0.002224	0.004165	0.00623	0.003472	0.004661	0	0.004111	0.006721	0.004836	0.004595	0.005007	0.003269	0.004986	0.005907	0.004333	0	0	0.002842	0.006515
1843	T	C	SILENT	ccT/ccC	P453	0	0	0	0	0	0	0	0.012312	0.965142	0	0	0	0	0	0	0.007231	0	0	0	0	0.021123	0	0	0	0.046373	0	0	0	0	0	0.149339	0	0	0	0	0	0	0	0	0	0	0	0	0
1846	C	T	SILENT	ttC/ttT	F454	0	0	0	0	0	0	0.003262	0	0.729048	0	0	0	0	0	0	0.004249	0	0	0	0	0.054965	0	0	0	0	0.003236	0	0	0.003739	0.002351	0.075	0	0	0.002193	0	0	0	0	0	0.022149	0	0	0	0
1847	C	T	SILENT	Ctg/Ttg	L455	0	0	0	0	0	0	0.001691	0	0	0	0	0	0.002076	0	0.001959	0.003752	0.002998	0	0.001558	0.011246	0	0	0	0	0	0.002814	0	0	0	0.004161	0	0	0	0	0.001368	0	0	0	0.002217	0.00328	0	0.021457	0	0
1849	G	A	SILENT	ctG/ctA	L455	0	0	0	0	0	0	0	0	0	0	0	0	0	0	0	0	0	0	0	0	0	0	0	0	0	0	0	0	0	0	0	0	0	0	0	0	0	0	0	0	0	0	0	0
1850	C	T	MISSENSE	Ccc/Tcc	P456S	0	0	0	0	0.006461	0	0	0	0	0	0	0	0	0	0	0	0	0	0	0	0	0	0	0	0	0	0	0	0	0	0	0	0	0	0	0	0	0	0	0	0	0	0	0
1851	C	T	MISSENSE	cCc/cTc	P456L	0	0	0	0	0	0	0	0	0	0	0	0	0	0	0	0	0.011504	0	0	0	0	0	0	0	0	0	0	0	0	0	0	0	0	0	0	0	0	0	0	0	0	0	0	0
1853	C	T	MISSENSE	Cct/Tct	P457S	0	0.008454	0	0.004816	0	0	0	0.20392	0	0	0	0	0	0	0	0	0	0	0	0	0	0	0.114316	0.004802	0	0	0	0.035805	0.135581	0.024651	0	0	0.009818	0.033667	0	0	0.033661	0.01526	0.005091	0	0	0	0.014694	0
1854	C	A	MISSENSE	cCt/cAt	P457H	0	0	0	0	0	0	0	0	0	0	0	0	0	0	0	0	0	0	0	0	0	0	0	0	0	0	0	0	0	0	0.788648	0	0	0	0	0	0	0	0	0.997983	0	0	0	0
1854	C	T	MISSENSE	cCt/cTt	P457L	0	0	0	0	0	0	0.002827	0	0	0	0	0	0	0	0	0	0	0	0	0.005207	0	0	0	0	0	0	0	0	0	0	0	0	0	0	0	0	0	0	0	0	0	0	0	0
1855	T	C	SILENT	ccT/ccC	P457	0	0	0	0	0	0	0.00517	0	0.002372	0	0	0	0	0.007299	0	0.004313	0	0	0	0.007238	0.006027	0	0	0	0.004666	0	0	0	0.00325	0.009875	0	0	0	0	0	0	0	0	0.003974	0.003357	0	0.003125	0.005352	0
1856	C	T	MISSENSE	Ccg/Tcg	P458S	0	0	0	0	0	0	0.001725	0	0	0	0	0	0	0	0	0	0	0	0	0	0	0	0.002453	0	0	0.016527	0	0	0	0	0	0	0.003552	0	0	0.001566	0	0	0	0	0	0	0	0
1857	C	A	MISSENSE	cCg/cAg	P458Q	0	0	0	0	0	0	0	0	0	0	0	0	0	0	0	0	0	0	0	0	0	0	0	0	0	0	0	0	0	0	0.001912	0	0	0	0	0	0	0	0	0	0	0	0.988334	0
1857	C	T	MISSENSE	cCg/cTg	P458L	0	0	0	0	0	0	0.002464	0	0	0	0	0	0	0	0	0	0	0	0	0	0	0	0	0	0	0.014605	0	0.001262	0.00189	0	0	0	0	0.001763	0.001774	0.001411	0	0	0	0	0	0	0	0
1858	G	A	SILENT	ccG/ccA	P458	0	0.004463	0.002989	0.003107	0	0.005078	0	0.003354	0.002511	0	0.002667	0	0.005958	0	0.043709	0.008426	0	0	0.005594	0	0.008793	0	0.003023	0.002369	0.006466	0.005846	0	0	0.004379	0.016273	0.935958	0	0	0.002561	0.004495	0	0	0.00444	0.00515	0.002807	0	0	0	0
1859	A	C	MISSENSE	Att/Ctt	I459L	0	0	0	0	0	0	0	0	0	0	0	0	0	0	0	0	0	0	0	0	0	0	0	0	0	0.004643	0	0	0	0	0	0	0	0	0	0	0	0	0	0	0	0	0	0
1859	A	G	MISSENSE	Att/Gtt	I459V	0	0	0	0	0	0	0	0	0	0	0	0	0	0	0	0	0	0	0	0	0.003844	0	0.008721	0	0	0	0	0	0	0	0.002709	0	0	0.002834	0	0	0	0	0	0	0	0	0	0
1860	T	C	MISSENSE	aTt/aCt	I459T	0	0	0	0	0	0	0	0	0	0	0	0	0	0	0	0	0	0	0	0	0	0	0	0	0	0	0	0	0	0	0	0	0	0	0	0	0	0	0	0	0	0	0.023562	0
1861	T	C	SILENT	atT/atC	I459	0	0	0	0	0	0	0	0.002	0.001178	0	0.002194	0	0	0	0	0.00345	0	0	0	0	0	0	0	0	0	0	0	0	0	0	0.00278	0	0	0	0	0	0	0	0.002026	0.001793	0	0	0	0
1861	T	G	MISSENSE	atT/atG	I459M	0	0	0.001996	0	0	0	0	0	0	0	0	0	0	0	0	0	0	0	0	0	0	0	0	0	0	0	0	0	0	0	0	0	0.003633	0	0	0	0	0	0	0	0	0	0	0
1863	C	T	MISSENSE	gCc/gTc	A460V	0	0	0	0	0	0	0	0	0.002235	0	0	0	0	0	0	0	0	0	0	0	0	0	0	0	0	0	0	0	0.001352	0	0	0	0	0	0	0	0	0	0	0	0	0	0	0
1864	C	A	SILENT	gcC/gcA	A460	0	0	0	0	0.001865	0	0	0	0	0	0	0.001709	0.001429	0	0	0	0	0	0	0	0	0.004639	0.002207	0	0	0	0	0.004682	0.001943	0	0	0	0	0	0	0.00234	0	0	0	0	0	0	0	0
1864	C	T	SILENT	gcC/gcT	A460	0	0	0	0	0	0	0	0	0	0	0	0	0.001522	0	0	0.006648	0	0	0	0.001799	0.001578	0	0	0	0.001557	0.002382	0	0	0	0	0	0	0	0	0	0	0	0	0	0.003739	0	0.008106	0	0
1867	G	T	MISSENSE	agG/agT	R461S	0	0	0	0	0	0	0	0	0	0	0	0	0	0	0	0	0	0	0	0	0	0	0	0	0	0	0	0	0	0	0	0	0	0	0	0	0	0	0	0	0	0	0	0
1868	T	C	MISSENSE	Ttc/Ctc	F462L	0	0	0	0	0	0	0	0	0	0	0	0	0	0	0	0	0	0	0.003989	0	0	0	0	0	0	0	0	0	0	0	0	0	0	0	0	0	0	0	0	0	0	0	0	0
1870	C	T	SILENT	ttC/ttT	F462	0	0.002561	0.001884	0.002932	0	0.001733	0.002002	0.001774	0.002785	0	0.002484	0	0	0	0.001862	0.006607	0	0	0.003096	0.138549	0.007827	0.001573	0.004978	0.006523	0.003197	0.004375	0	0	0.005096	0.003525	0.033432	0.00237	0	0.020513	0.002931	0.001819	0.002613	0.002693	0.003369	0.003204	0	0	0.002122	0
1873	T	C	SILENT	gcT/gcC	A463	0	0	0	0	0	0	0	0	0	0	0	0	0	0	0	0	0	0	0	0	0	0	0	0	0	0	0	0	0	0	0	0	0	0	0	0	0	0	0	0	0	0	0	0
1873	T	G	SILENT	gcT/gcG	A463	0	0	0	0	0	0	0	0	0	0	0	0	0	0	0	0	0.010555	0	0	0	0	0	0	0	0	0	0	0	0	0	0	0	0	0	0	0	0	0	0	0	0	0	0	0
1874	T	C	MISSENSE	Tcc/Ccc	S464P	0	0	0	0	0	0	0	0	0	0	0	0	0	0	0	0	0	0	0	0	0	0	0	0	0	0	0	0	0	0	0	0	0	0	0	0	0	0	0	0	0	0	0	0
1876	C	A	SILENT	tcC/tcA	S464	0	0	0	0	0	0	0	0	0	0	0.001585	0	0	0	0	0	0	0	0	0	0	0	0	0	0	0	0	0	0	0	0	0	0.001156	0	0	0	0	0	0	0	0	0	0	0
1876	C	T	SILENT	tcC/tcT	S464	0	0.001641	0	0	0	0	0.004834	0.001967	0.002238	0	0	0	0.001264	0	0	0	0	0.001503	0.002649	0	0.006479	0.001599	0.002342	0.001674	0.001891	0.002896	0.001628	0.001651	0.001756	0.002256	0.083756	0.002065	0	0.002891	0.002909	0.001522	0	0.001099	0.002402	0.004144	0	0	0	0
1877	G	A	MISSENSE	Gac/Aac	D465N	0	0	0	0	0	0	0	0.001878	0.02286	0	0	0	0	0.016278	0.995897	0	0	0	0.002651	0.837038	0.436566	0	0	0	0	0.001701	0	0	0	0	0.003219	0	0	0	0	0	0	0.001309	0	0	0	0	0	0
1877	G	C	MISSENSE	Gac/Cac	D465H	0	0	0	0	0	0	0	0	0	0	0	0	0	0	0	0	0	0	0	0	0	0	0	0	0	0	0	0	0	0	0	0	0	0	0	0	0	0	0	0	0	0	0	0
1878	A	C	MISSENSE	gAc/gCc	D465A	0	0	0	0	0	0	0	0	0	0	0	0	0	0	0	0	0	0	0	0	0	0	0	0	0	0	0	0	0	0	0	0	0	0	0	0	0	0	0	0	0	0	0	0
1879	C	A	MISSENSE	gaC/gaA	D465E	0	0	0	0	0	0	0	0	0	0	0	0	0	0	0	0	0	0	0	0	0	0	0	0	0	0	0	0	0	0	0	0	0	0	0	0	0	0	0	0	0	0	0	0
1879	C	G	MISSENSE	gaC/gaG	D465E	0	0	0	0	0	0	0	0	0	0	0	0	0	0	0	0	0	0	0	0	0	0	0	0	0	0	0	0	0	0	0	0	0	0	0	0	0	0	0	0	0	0	0	0
1879	C	T	SILENT	gaC/gaT	D465	0	0	0	0	0	0	0	0.002538	0.002979	0	0	0	0	0	0	0.002339	0	0	0.001362	0	0.00489	0	0	0	0.002323	0.321219	0	0	0.001409	0.002462	0.005232	0	0	0.003108	0.003052	0	0	0	0.002116	0.222204	0	0	0	0
1880	A	G	MISSENSE	Atc/Gtc	I466V	0	0	0	0	0.011759	0	0	0	0	0	0	0	0	0	0	0	0	0	0	0	0	0	0	0	0	0	0	0	0	0	0	0	0	0	0	0	0	0	0	0.987352	0	0	0	0
1881	T	C	MISSENSE	aTc/aCc	I466T	0	0	0	0	0	0	0	0	0	0	0	0	0	0	0	0	0.008687	0	0	0	0	0	0	0	0	0	0	0	0	0	0	0	0	0	0	0	0	0	0	0	0	0	0	0
1882	C	T	SILENT	atC/atT	I466	0	0.001789	0	0.00149	0	0	0.00307	0	0.001744	0	0.001647	0	0.002681	0	0	0	0	0.001828	0	0.003312	0.001961	0.001186	0.001691	0.00924	0.00148	0.002391	0	0.001351	0.001848	0.001933	0.002405	0	0.002565	0	0	0	0.006034	0.001555	0.001916	0.01047	0	0.001421	0	0
1883	A	C	MISSENSE	Ata/Cta	I467L	0	0	0	0	0	0	0	0	0	0	0	0	0	0	0	0	0	0	0	0	0	0	0	0	0	0	0	0	0	0	0	0	0	0	0	0	0	0	0	0	0	0	0	0
1883	A	G	MISSENSE	Ata/Gta	I467V	0	0	0	0	0	0	0	0	0	0	0	0	0.002639	0	0	0.701305	0	0	0	0	0	0	0	0	0	0	0	0	0	0	0	0	0	0	0	0	0.002202	0	0	0	0	0	0	0
1883	A	T	MISSENSE	Ata/Tta	I467L	0	0	0	0	0	0	0	0	0	0	0	0	0	0	0	0	0	0	0	0	0	0	0	0	0	0	0	0	0	0	0	0	0	0	0	0	0	0	0	0	0	0	0	0
1885	A	G	MISSENSE	atA/atG	I467M	0	0	0	0	0	0	0	0	0.976403	0	0.001708	0.037794	0.004998	0	0	0.007099	0	0	0.008516	0	0.002604	0	0	0.002533	0	0.001516	0	0	0	0	0.003865	0	0.002888	0	0	0	0	0.001932	0	0	0.002435	0.002472	0	0.001956
1886	G	A	MISSENSE	Gga/Aga	G468R	0	0	0	0	0	0	0	0	0	0	0	0	0	0	0	0	0	0	0.001482	0	0	0	0	0	0	0	0	0	0	0	0	0	0	0	0	0	0	0	0	0	0	0	0	0
1887	G	A	MISSENSE	gGa/gAa	G468E	0	0	0	0	0	0	0	0	0	0	0.002229	0	0	0	0	0	0	0	0	0	0	0	0	0	0	0	0	0	0	0	0	0	0	0	0	0	0	0	0	0	0	0	0	0
1887	G	T	MISSENSE	gGa/gTa	G468V	0	0	0	0	0	0	0	0	0	0	0	0	0	0	0	0	0	0	0	0	0	0	0	0	0	0	0	0	0	0	0	0	0	0	0	0	0	0	0	0	0	0	0	0
1888	A	G	SILENT	ggA/ggG	G468	0	0	0	0	0	0	0	0	0	0	0	0	0	0.007158	0	0	0	0	0	0	0.002295	0	0	0	0	0	0	0	0	0	0	0	0	0	0	0	0	0	0.002677	0	0	0	0	0
1891	A	G	SILENT	acA/acG	T469	0	0.00325	0.003241	0.002755	0	0	0	0.002945	0.002667	0	0	0	0	0	0	0.007795	0	0	0	0	0.003194	0	0	0	0	0.002359	0	0	0	0.006077	0.006852	0	0	0	0.002193	0	0	0.002042	0.003286	0.001812	0.00212	0	0	0
1891	A	T	SILENT	acA/acT	T469	0	0	0	0	0	0	0	0	0	0	0	0	0	0	0	0	0	0	0	0.073029	0	0	0	0	0	0	0	0	0	0	0	0	0	0	0	0	0	0	0	0	0	0	0	0
1892	C	T	SILENT	Ctg/Ttg	L470	0	0.002433	0.002102	0	0	0	0	0	0.001552	0	0	0	0.002079	0	0	0.003292	0	0	0.012351	0.103345	0.007243	0	0.00168	0	0	0.001744	0	0	0.001296	0.001684	0	0	0	0	0	0	0	0.00131	0.001188	0.001355	0	0	0	0
1893	T	A	MISSENSE	cTg/cAg	L470Q	0	0	0	0	0	0	0	0	0	0	0	0	0	0	0	0	0	0	0	0	0	0.001286	0	0	0	0	0	0	0	0	0	0	0	0	0	0	0	0	0	0	0	0	0	0
1894	G	A	SILENT	ctG/ctA	L470	0	0.002229	0.002341	0.002165	0	0.001563	0	0	0.001778	0	0	0	0.002977	0	0	0.00228	0	0	0.0032	0	0.003091	0	0	0.002163	0.001733	0	0	0	0.002003	0.002004	0	0.001642	0	0.001247	0.001822	0.001174	0	0.00155	0.001414	0	0	0	0	0
1894	G	T	SILENT	ctG/ctT	L470	0	0	0	0	0.001228	0	0	0	0	0	0	0.001683	0	0	0	0	0	0.002063	0.001574	0	0	0.002847	0.002468	0.003118	0	0	0	0.003522	0.002373	0	0	0.001321	0	0	0	0.002076	0	0	0	0	0	0	0	0
1895	G	A	MISSENSE	Gtt/Att	V471I	0	0	0	0	0	0	0	0	0.006993	0	0	0	0	0	0	0	0	0	0	0	0	0	0	0	0	0.003198	0	0	0	0	0	0	0	0	0	0	0	0	0	0.777219	0	0	0	0
1896	T	C	MISSENSE	gTt/gCt	V471A	0	0	0	0	0	0	0	0	0	0	0.002651	0	0	0	0	0	0	0	0	0.005227	0	0	0	0	0	0	0	0	0	0	0	0.002251	0	0	0	0	0	0	0	0	0	0	0	0
1897	T	C	SILENT	gtT/gtC	V471	0	0.002536	0	0.002707	0	0	0	0	0.005071	0	0.002265	0	0.003347	0	0.001775	0.009282	0	0.001941	0	0.005518	0.005717	0	0	0	0.004513	0.003763	0	0	0.039149	0.002907	0.104729	0.001754	0	0.001749	0.007342	0	0.008697	0.002033	0.002881	0.002745	0	0.001682	0	0
1898	G	A	MISSENSE	Gcg/Acg	A472T	0	0	0	0	0	0	0.001838	0	0	0	0	0	0	0	0	0.297506	0.002132	0	0	0	0	0	0	0	0	0	0	0	0	0	0	0	0	0	0	0	0	0	0	0.027427	0	0	0	0
1899	C	T	MISSENSE	gCg/gTg	A472V	0	0	0	0	0	0	0	0	0	0	0.001916	0	0.005737	0.00834	0.001266	0	0	0	0.002495	0	0	0	0	0	0	0	0.001309	0	0.002062	0.001652	0	0	0	0	0.001317	0	0	0.001332	0	0.704912	0	0	0	0
1900	G	A	SILENT	gcG/gcA	A472	0	0	0	0	0	0	0.002793	0	0.001193	0	0.002603	0	0	0	0.00302	0	0	0.002105	0.001094	0	0.001807	0.001369	0.00273	0.002029	0.003265	0.00173	0.001308	0	0.001755	0.001648	0	0.001623	0.001255	0.002097	0.002984	0.001426	0.002239	0.003005	0.001899	0.001808	0	0	0.001714	0.002065
1901	A	C	MISSENSE	Aat/Cat	N473H	0	0	0	0	0	0	0	0	0	0	0	0	0	0	0	0	0	0	0	0	0	0	0	0	0	0	0	0	0	0	0	0	0	0	0	0	0	0	0	0.00426	0	0	0	0
1901	A	G	MISSENSE	Aat/Gat	N473D	0	0	0	0	0	0	0	0	0	0	0	0	0	0	0	0	0	0	0	0.001297	0	0	0.002874	0	0	0	0	0	0	0	0	0	0	0	0	0	0	0	0	0.038406	0	0	0	0
1902	A	C	MISSENSE	aAt/aCt	N473T	0	0	0	0	0	0	0	0	0	0	0	0	0	0	0	0	0	0	0	0	0	0	0	0	0	0	0	0	0	0	0	0	0	0	0	0	0	0	0	0	0	0	0	0
1902	A	G	MISSENSE	aAt/aGt	N473S	0	0	0	0	0	0	0	0	0	0	0	0	0	0	0.003955	0.699132	0	0	0.002185	0	0.016858	0	0	0.003168	0.003939	0.005328	0	0	0	0.002505	0.002841	0	0	0.001666	0.003175	0	0	0.003004	0.003726	0.987823	0	0	0	0
1903	T	A	MISSENSE	aaT/aaA	N473K	0	0	0	0	0	0	0	0	0	0	0	0	0	0	0	0	0	0	0	0	0	0	0	0	0	0	0	0	0	0	0	0	0	0	0	0	0	0	0	0	0	0	0	0
1903	T	C	SILENT	aaT/aaC	N473	0	0	0	0	0	0	0	0	0.001321	0	0	0	0	0.007727	0	0	0	0	0	0	0	0	0	0	0	0	0	0	0	0	0	0	0	0	0	0	0	0	0	0.003151	0	0	0	0
1904	G	A	MISSENSE	Ggc/Agc	G474S	0	0	0	0	0	0	0	0	0	0	0	0	0	0	0	0	0	0	0	0	0	0	0	0.002672	0	0	0	0	0	0	0	0	0	0	0	0	0	0	0	0.002231	0	0	0	0
1904	G	C	MISSENSE	Ggc/Cgc	G474R	0	0	0	0	0	0	0.002424	0	0	0	0	0	0	0	0	0	0	0	0	0	0	0	0	0	0	0	0	0	0	0	0	0	0	0	0	0	0	0	0	0	0	0	0	0
1905	G	A	MISSENSE	gGc/gAc	G474D	0	0	0	0	0	0	0	0	0	0	0	0	0	0	0	0	0	0	0	0.0046	0	0	0	0	0	0	0	0	0	0	0	0	0	0	0	0	0	0	0	0	0	0	0	0
1906	C	T	SILENT	ggC/ggT	G474	0	0.001947	0.002769	0	0	0	0	0	0.001952	0	0	0	0.001967	0	0	0.005687	0.003794	0	0	0	0.004528	0.00121	0	0	0	0	0	0	0	0.001879	0	0	0	0	0	0	0	0	0	0.002744	0	0	0	0
1907	G	A	MISSENSE	Gtc/Atc	V475I	0	0	0	0	0	0	0	0	0	0	0	0	0	0	0	0.002815	0	0	0	0	0.00304	0	0	0	0	0	0	0	0	0.001712	0	0.001212	0	0	0	0	0	0	0	0.002472	0	0	0	0
1908	T	C	MISSENSE	gTc/gCc	V475A	0	0	0	0	0	0	0.002681	0	0	0	0	0	0	0	0.002323	0	0	0	0	0	0	0	0	0.00345	0	0	0	0	0	0	0	0	0	0.00226	0	0	0	0	0	0	0	0	0.293261	0
1909	C	T	SILENT	gtC/gtT	V475	0	0.003944	0.003558	0.004047	0	0.00248	0	0.004128	0.006855	0	0	0	0	0	0.001735	0.006176	0	0.00322	0.002511	0	0.005069	0.001388	0.002263	0.002018	0.002833	0.00219	0	0.002311	0.004343	0.004483	0.007657	0.001556	0	0.002654	0	0	0	0.00674	0.003764	0.004743	0.001734	0.002284	0	0
1910	A	G	MISSENSE	Aac/Gac	N476D	0	0	0	0	0	0	0	0	0	0	0	0	0	0	0	0	0	0	0	0	0	0	0	0	0	0	0	0	0.002388	0	0	0	0	0.004509	0	0	0	0	0	0	0	0	0	0
1911	A	G	MISSENSE	aAc/aGc	N476S	0	0	0	0	0	0	0	0	0	0	0	0	0	0	0	0	0	0	0	0	0	0	0	0	0	0	0	0	0	0	0	0	0.002447	0	0	0	0	0	0	0	0	0	0	0
1912	C	T	SILENT	aaC/aaT	N476	0	0.001814	0	0	0	0.017314	0.002215	0	0.002038	0	0	0	0	0	0	0.002418	0	0	0.001719	0	0.002071	0	0	0.002877	0.001538	0.001765	0	0	0.002491	0.00136	0.001926	0	0	0.001744	0	0	0	0.00208	0.003893	0.001948	0	0	0	0
1913	G	A	MISSENSE	Gcc/Acc	A477T	0	0	0	0	0	0	0	0	0	0	0	0	0	0	0	0	0	0	0	0	0	0	0	0	0	0	0	0	0	0	0	0	0	0	0	0	0	0	0	0.003601	0	0	0	0
1913	G	T	MISSENSE	Gcc/Tcc	A477S	0	0	0	0	0	0	0	0	0	0	0	0	0	0	0	0	0	0	0	0	0	0	0	0	0	0	0	0	0	0	0	0	0	0	0	0	0	0	0	0.002422	0	0	0	0
1914	C	A	MISSENSE	gCc/gAc	A477D	0	0	0	0	0	0	0	0	0	0	0	0	0	0	0	0	0	0	0	0	0	0	0	0	0	0	0	0	0	0	0	0	0	0	0	0	0	0	0	0	0	0	0	0
1914	C	T	MISSENSE	gCc/gTc	A477V	0	0	0	0	0	0	0.003734	0	0	0	0	0.011801	0	0	0	0	0	0	0	0.00364	0	0	0	0	0	0	0	0	0	0	0	0	0	0	0	0	0	0	0	0	0	0	0.008358	0
1915	C	T	SILENT	gcC/gcT	A477	0	0	0	0	0.012214	0	0	0	0.001635	0.997358	0	0	0.00503	0	0.002554	0	0	0	0.003005	0	0	0	0	0.002285	0	0	0	0	0	0.001975	0.003252	0	0	0	0.002541	0	0	0.001806	0	0	0	0.017262	0	0
1916	T	A	MISSENSE	Tcg/Acg	S478T	0	0	0	0	0	0	0	0	0	0	0	0	0	0	0	0	0	0	0.031653	0	0	0	0	0	0	0	0	0	0	0	0	0	0	0	0	0	0	0	0	0	0	0	0	0
1917	C	T	MISSENSE	tCg/tTg	S478L	0	0	0	0	0	0	0	0	0	0	0	0	0	0	0	0	0	0	0	0	0	0.001421	0	0	0	0	0	0	0	0	0	0	0	0	0.001874	0	0	0	0	0	0	0	0	0
1918	G	A	SILENT	tcG/tcA	S478	0	0	0	0	0	0	0	0	0	0	0	0	0	0	0	0	0	0	0	0	0	0	0	0	0	0.002222	0	0	0	0	0	0	0	0	0	0	0	0	0	0.004314	0	0	0	0
1918	G	T	SILENT	tcG/tcT	S478	0	0	0	0	0	0	0	0	0	0	0	0	0	0	0	0.004855	0	0	0	0	0	0	0	0	0	0	0	0	0	0	0	0	0	0	0	0	0	0	0	0	0	0	0	0
1920	G	A	MISSENSE	cGt/cAt	R479H	0	0.002333	0	0.006187	0	0	0	0.00271	0.00119	0	0	0	0	0	0.002705	0.011796	0	0	0	0	0.002016	0	0	0.002121	0	0	0	0	0.003431	0.003632	0	0.001124	0.001579	0.001308	0.003237	0.001369	0	0.001494	0.003358	0.001898	0	0	0	0
1921	T	C	SILENT	cgT/cgC	R479	0	0.003107	0	0	0	0	0	0	0.002715	0	0	0	0	0	0	0.005643	0	0	0.003805	0.006053	0.007902	0	0	0	0.004569	0.893167	0	0	0.005758	0.005649	0.004781	0	0.003125	0.006134	0.003009	0	0	0.003444	0.003993	0.002904	0	0	0	0
1921	T	G	SILENT	cgT/cgG	R479	0	0	0	0	0	0	0	0	0	0	0	0	0	0.005024	0	0.086175	0	0	0	0	0	0	0	0	0	0	0	0	0	0	0	0	0	0	0	0	0	0	0	0	0	0	0	0
1922	G	A	MISSENSE	Gct/Act	A480T	0	0	0	0	0	0	0	0	0	0	0	0	0	0	0.002036	0	0	0	0	0	0	0	0	0.002218	0	0	0	0	0	0	0	0	0	0	0	0	0	0	0	0	0	0	0	0
1922	G	T	MISSENSE	Gct/Tct	A480S	0	0	0	0	0	0	0	0	0	0	0	0	0	0.008257	0	0	0	0	0	0	0	0	0	0	0	0	0	0	0	0	0	0	0	0	0	0	0	0	0	0	0	0	0	0
1923	C	T	MISSENSE	gCt/gTt	A480V	0	0	0	0	0	0	0	0	0	0	0.00321	0	0	0.004897	0	0.003104	0	0	0.001966	0.006001	0	0	0	0	0.002652	0	0	0	0	0.001802	0	0	0	0	0	0	0	0.003631	0.001829	0	0	0	0	0
1924	T	C	SILENT	gcT/gcC	A480	0	0	0	0	0	0	0	0	0	0	0	0	0	0	0	0	0	0	0	0	0	0	0	0	0	0	0	0	0	0	0	0	0	0	0.001476	0	0	0.001766	0	0.002044	0	0	0	0
1925	G	A	MISSENSE	Gag/Aag	E481K	0	0	0	0	0	0	0	0	0.021861	0	0	0	0	0	0	0.295559	0	0	0.012814	0.08581	0.934785	0	0	0	0	0.085273	0.001218	0	0	0	0.155025	0.000981	0	0	0	0.000855	0	0	0	0.978036	0	0.005621	0.002506	0
1925	G	T	NONSENSE	Gag/Tag	E481*	0	0	0	0	0.001485	0	0.001447	0	0	0.00099	0	0.001732	0	0.001316	0	0	0	0	0.001321	0	0	0.003227	0.002267	0.002347	0	0	0	0.002749	0.002322	0	0	0.000981	0.001257	0.001372	0	0.002488	0	0	0	0	0	0	0	0
1926	A	C	MISSENSE	gAg/gCg	E481A	0	0	0	0	0	0	0	0	0	0	0	0	0	0	0	0	0	0	0	0	0.03835	0	0	0	0	0	0	0	0	0	0	0	0	0	0	0	0	0	0	0	0	0	0	0
1926	A	G	MISSENSE	gAg/gGg	E481G	0	0	0	0	0	0	0	0	0	0	0	0	0	0	0	0	0	0	0	0	0	0	0	0	0	0	0	0	0	0	0.032492	0	0	0	0	0	0	0	0	0	0	0	0	0
1927	G	A	SILENT	gaG/gaA	E481	0	0	0	0	0	0	0	0	0	0	0	0	0	0	0	0	0	0	0	0	0.00168	0	0	0	0	0	0	0	0	0	0.031277	0	0	0	0	0.001197	0	0	0	0.003152	0	0	0	0
1928	G	A	MISSENSE	Gaa/Aaa	E482K	0	0	0	0	0	0	0	0	0	0	0	0.017703	0	0	0	0	0	0	0	0	0.001571	0	0	0	0	0	0	0	0	0	0	0	0	0	0	0	0	0	0	0	0	0	0	0
1929	A	G	MISSENSE	gAa/gGa	E482G	0	0	0	0	0	0	0	0	0	0	0	0	0	0	0	0	0	0	0	0	0	0	0	0	0	0	0	0	0	0	0	0	0	0	0	0	0	0	0	0	0	0	0	0
1930	A	G	SILENT	gaA/gaG	E482	0	0	0	0	0	0	0	0	0	0	0	0	0	0	0	0	0	0	0	0	0	0	0	0	0	0	0	0	0	0	0	0	0	0	0	0	0	0	0	0.002474	0	0	0	0
1933	T	C	SILENT	gcT/gcC	A483	0	0	0	0	0	0	0	0	0	0	0	0	0	0	0	0	0.004874	0	0	0	0	0	0	0	0	0	0	0	0	0	0	0	0	0	0	0	0	0	0	0	0	0	0	0
1934	G	A	MISSENSE	Gtc/Atc	V484I	0	0	0	0	0	0	0	0	0	0	0	0	0	0	0	0	0	0	0.001012	0.004976	0	0	0	0	0	0	0	0	0	0	0	0	0	0	0	0	0	0	0	0	0	0	0	0
1934	G	T	MISSENSE	Gtc/Ttc	V484F	0	0	0	0	0	0	0	0	0	0	0	0	0	0	0	0	0	0	0	0	0	0.001064	0	0	0	0	0	0	0	0	0	0	0	0	0	0	0	0	0	0	0	0	0	0
1935	T	C	MISSENSE	gTc/gCc	V484A	0	0	0	0	0	0	0.002376	0	0.001367	0	0	0	0	0	0	0	0	0	0	0	0.003305	0.001932	0	0	0	0.001888	0	0	0	0	0	0	0	0	0.001443	0	0	0	0	0	0.001605	0	0	0
1936	C	T	SILENT	gtC/gtT	V484	0	0	0	0	0	0	0	0	0	0	0	0	0	0	0	0	0	0	0	0	0	0	0	0	0	0	0	0	0	0	0	0	0	0	0	0	0	0	0	0	0	0	0	0
1937	A	G	MISSENSE	Aca/Gca	T485A	0	0	0	0	0	0	0	0	0	0	0	0	0	0	0	0	0.003677	0	0	0	0.001896	0	0	0	0	0.001729	0	0	0	0	0	0	0	0	0	0	0	0	0	0	0	0	0	0
1938	C	T	MISSENSE	aCa/aTa	T485I	0	0	0	0	0	0	0	0	0	0	0	0	0	0	0	0	0	0	0	0.003399	0	0	0	0	0	0	0	0	0	0	0	0	0	0	0	0	0	0	0	0	0	0	0	0
1939	A	G	SILENT	acA/acG	T485	0	0	0	0	0	0	0	0	0	0	0.001781	0	0	0	0	0	0	0	0.001831	0	0	0	0	0	0	0.001806	0	0	0	0	0	0	0.00159	0	0	0	0	0	0	0	0	0	0	0
1941	C	A	NONSENSE	tCa/tAa	S486*	0	0	0	0	0	0	0	0	0	0	0	0	0	0	0	0	0	0	0.001154	0	0	0	0	0	0	0	0	0	0	0	0	0	0	0.001036	0	0	0	0	0	0	0	0	0	0
1941	C	T	MISSENSE	tCa/tTa	S486L	0	0	0	0	0	0	0	0	0	0	0	0	0	0	0	0	0	0	0	0.001877	0.001868	0	0.001213	0	0	0.002828	0	0	0.001054	0	0	0	0	0	0	0	0	0	0	0	0	0	0	0
1942	A	G	SILENT	tcA/tcG	S486	0	0	0	0.002008	0	0	0.003849	0.003128	0.001104	0	0.001991	0.82439	0.345966	0.997652	0.997405	0.002088	0	0	0.001923	0.013082	0.001559	0	0	0.001842	0	0.003805	0	0	0.002192	0	0.00289	0	0	0.005727	0.001424	0	0	0	0	0	0	0	0	0
1944	G	A	MISSENSE	aGa/aAa	R487K	0	0	0	0	0	0	0	0	0.001201	0	0	0	0	0	0	0	0	0	0	0	0	0	0	0	0	0	0	0	0	0	0	0.001221	0.001841	0.002532	0.001229	0.001131	0.001726	0	0.001265	0.001364	0	0	0.679984	0.002573
1945	A	G	SILENT	agA/agG	R487	0	0	0	0	0	0	0	0	0	0	0	0	0	0	0	0	0	0	0.00136	0	0.001874	0	0.001793	0	0	0	0	0	0	0	0.002239	0	0	0.001401	0	0	0	0	0	0	0	0	0	0
1947	A	G	MISSENSE	aAg/aGg	K488R	0	0	0	0	0	0	0	0	0.001142	0	0	0	0	0	0	0	0	0	0	0	0	0	0	0	0	0	0	0	0	0	0	0	0	0	0	0	0	0	0	0	0	0	0	0
1948	G	A	SILENT	aaG/aaA	K488	0	0	0	0	0	0	0	0	0	0	0	0	0	0	0	0	0	0	0	0	0	0	0	0	0	0	0	0	0	0	0	0	0	0	0	0	0	0.001421	0	0	0	0	0	0
1949	G	A	MISSENSE	Gca/Aca	A489T	0	0	0	0	0	0	0.002113	0	0	0	0	0	0	0	0	0	0.007944	0	0	0	0	0	0	0.002058	0	0	0	0	0	0	0	0	0	0	0	0	0	0	0	0	0	0	0	0
1952	T	C	MISSENSE	Tac/Cac	Y490H	0	0	0	0	0	0.001758	0	0	0	0	0.001813	0	0.002087	0	0.004998	0	0	0	0	0	0	0	0	0	0.001609	0	0	0.001712	0.001516	0.002783	0	0.00198	0.001764	0	0.00159	0	0	0.00396	0.003128	0	0.001461	0	0	0.002245
1953	A	G	MISSENSE	tAc/tGc	Y490C	0	0	0	0	0	0	0	0	0	0	0	0	0	0.006618	0	0	0	0	0	0	0	0	0.003354	0	0	0	0	0	0	0	0	0	0	0	0	0	0	0	0	0	0	0	0	0
1954	C	T	SILENT	taC/taT	Y490	0	0	0	0	0	0	0	0	0	0	0	0	0	0	0	0	0	0	0	0	0	0	0	0	0	0	0	0	0	0	0	0.000989	0	0	0	0	0	0	0	0	0	0	0	0
1955	C	T	MISSENSE	Cat/Tat	H491Y	0.003238	0	0	0	0	0	0	0	0	0	0	0	0	0	0	0	0	0	0.001169	0	0	0.001904	0	0	0	0	0.001738	0	0.001465	0	0	0	0	0	0	0	0	0	0	0	0	0	0	0
1957	T	C	SILENT	caT/caC	H491	0	0	0	0	0	0	0	0	0	0	0	0	0	0	0	0	0	0	0	0.005285	0.003198	0	0	0	0	0	0	0	0	0	0	0	0	0.002663	0	0	0	0	0	0	0	0	0	0
1957	T	G	MISSENSE	caT/caG	H491Q	0	0	0	0	0	0	0	0	0	0	0	0	0	0.003453	0	0	0	0	0	0	0	0	0	0	0	0	0	0	0	0	0	0	0	0	0	0	0	0	0	0	0	0	0	0
1958	G	A	MISSENSE	Gtg/Atg	V492M	0	0	0	0	0	0	0	0	0	0	0	0	0	0	0	0	0	0	0	0	0	0.001609	0	0.001217	0	0	0	0	0.000898	0	0	0	0	0	0	0	0	0	0	0	0	0	0	0
1959	T	C	MISSENSE	gTg/gCg	V492A	0	0	0	0	0	0	0	0	0	0	0	0	0	0	0	0	0	0	0	0	0	0	0	0	0	0	0	0	0	0	0	0	0	0	0	0	0	0	0	0	0	0	0	0
1960	G	A	SILENT	gtG/gtA	V492	0	0	0	0.002739	0	0	0	0.001616	0.002357	0	0.002058	0	0.002208	0	0.002686	0.002577	0	0	0.002327	0.003787	0.006671	0.001291	0	0	0.003719	0.003386	0.00211	0	0.005112	0.002606	0.002766	0.001829	0.001987	0.002344	0.002433	0.002101	0.001983	0.00188	0.002406	0.626676	0	0	0	0
1960	G	T	SILENT	gtG/gtT	V492	0	0	0	0	0.001127	0	0	0	0	0	0	0	0	0	0	0	0	0	0	0	0	0.00117	0	0	0	0	0	0.001817	0	0	0	0	0	0	0	0	0	0	0	0	0	0	0	0
1963	A	G	SILENT	ggA/ggG	G493	0	0	0	0	0	0	0	0	0	0	0	0	0	0	0	0	0	0	0	0	0	0	0	0	0	0	0	0	0	0	0	0	0	0	0	0	0	0	0	0	0	0	0	0
1964	G	A	MISSENSE	Ggc/Agc	G494S	0	0	0	0	0	0	0	0	0	0	0	0	0	0	0	0	0.010638	0	0	0	0	0	0	0	0	0	0	0	0	0	0	0	0	0	0	0	0	0	0	0	0	0	0	0
1965	G	A	MISSENSE	gGc/gAc	G494D	0	0	0	0	0	0	0.002893	0	0	0	0	0	0	0	0	0	0	0	0	0	0	0	0	0	0	0	0	0	0	0	0	0	0	0	0	0	0	0	0	0	0	0	0	0
1966	C	T	SILENT	ggC/ggT	G494	0	0	0	0	0	0.00711	0.003167	0.00246	0.00178	0	0.006084	0	0.008272	0	0	0	0	0.00904	0.005164	0.008364	0	0.004274	0.006061	0.004568	0.005374	0	0.004332	0.003842	0.006021	0.005204	0	0.004181	0.004629	0.005811	0.007453	0.003099	0.005851	0.009924	0.006093	0.004363	0.002433	0	0	0.00515
1969	T	C	SILENT	ttT/ttC	F495	0	0.001986	0.002716	0	0	0	0	0	0.001149	0	0	0	0	0	0.001153	0	0	0	0	0.00249	0.003723	0	0	0	0	0.005465	0	0	0	0	0	0	0	0.003032	0	0.001709	0	0	0	0.002907	0	0	0.001955	0
1970	G	A	MISSENSE	Ggt/Agt	G496S	0	0	0	0	0	0	0	0	0	0.001086	0.001338	0	0	0	0	0	0	0	0.001035	0	0	0	0	0	0	0	0	0	0	0	0	0.001435	0	0	0	0.001122	0	0	0	0	0	0	0	0
1970	G	T	MISSENSE	Ggt/Tgt	G496C	0	0	0	0	0.001824	0	0.001492	0	0	0.001175	0	0.00238	0	0.001445	0	0	0	0	0.001035	0	0	0.002851	0.002044	0.001589	0	0	0	0.002321	0.001531	0.001527	0	0.001068	0.002536	0.001853	0.001162	0.001917	0	0	0	0	0	0	0	0
1971	G	A	MISSENSE	gGt/gAt	G496D	0	0	0	0	0	0	0.002232	0	0	0	0	0	0	0	0	0	0	0	0	0	0	0	0	0	0	0	0	0	0	0	0	0	0	0	0	0	0	0	0	0	0	0	0	0
1972	T	C	SILENT	ggT/ggC	G496	0	0	0.002197	0	0	0	0	0	0	0	0.002826	0	0.003395	0	0	0.00256	0	0	0	0.003889	0.006649	0	0	0	0	0	0	0	0	0	0	0	0	0	0	0	0	0	0	0.003399	0	0	0	0
1972	T	G	SILENT	ggT/ggG	G496	0	0	0	0	0	0	0	0	0	0	0	0	0	0	0	0	0	0	0	0	0	0	0	0	0	0	0	0	0	0	0	0	0	0	0	0	0	0	0	0	0	0	0	0
1973	T	C	MISSENSE	Tgc/Cgc	C497R	0	0	0	0	0	0	0	0	0	0	0.001549	0	0	0	0	0	0	0	0	0	0	0	0	0	0	0	0	0	0	0	0	0	0	0	0	0	0	0	0	0	0	0	0	0
1975	C	T	SILENT	tgC/tgT	C497	0	0	0	0	0	0	0.002109	0	0	0	0	0	0	0	0	0.002539	0	0.003197	0	0	0.003768	0	0	0	0	0.002219	0	0	0	0	0.002036	0	0	0	0	0	0	0	0	0	0	0	0.002713	0
1976	A	G	MISSENSE	Ata/Gta	I498V	0	0	0	0	0	0	0	0.009057	0.010129	0	0	0	0.002691	0	0.00184	0	0	0	0	0.01022	0	0.001211	0	0	0	0.003606	0	0	0.001902	0.002609	0	0	0	0	0.002742	0	0	0	0.001409	0.018365	0	0.003278	0	0
1977	T	C	MISSENSE	aTa/aCa	I498T	0	0	0	0	0	0	0	0	0	0	0	0	0	0	0	0	0	0	0	0	0	0	0	0	0	0	0	0	0	0	0	0	0	0	0	0	0	0	0	0	0	0	0	0
1978	A	G	MISSENSE	atA/atG	I498M	0	0.001627	0	0	0	0	0.002678	0	0	0	0	0	0	0	0	0	0	0	0	0	0.001588	0	0	0	0	0	0	0	0	0.001589	0	0.001255	0	0	0	0	0	0	0	0.002368	0	0.002245	0	0
1980	G	A	MISSENSE	gGc/gAc	G499D	0	0	0	0	0	0	0	0	0	0	0	0	0	0	0	0	0	0	0	0.003421	0	0	0	0	0	0	0	0	0	0	0	0	0	0	0	0	0	0	0	0	0	0	0	0
1981	C	T	SILENT	ggC/ggT	G499	0	0	0	0	0	0	0	0.001746	0.001491	0	0	0	0	0	0	0	0	0	0	0	0	0	0	0	0.002921	0.002018	0	0	0.001418	0	0	0	0	0	0	0	0	0.001446	0	0.192817	0	0	0	0
1982	A	G	MISSENSE	Aca/Gca	T500A	0	0.003397	0.002395	0.003163	0	0	0.00269	0.002651	0	0	0.002274	0	0	0.007216	0	0	0	0.004131	0	0	0	0	0.002399	0	0.021271	0	0	0	0.00433	0.003207	0.776576	0	0	0.003751	0	0.001611	0.003341	0.002127	0.00175	0	0	0	0	0
1982	A	T	MISSENSE	Aca/Tca	T500S	0	0	0	0	0	0	0	0	0	0	0	0	0	0	0	0	0	0	0	0	0.929459	0	0	0	0	0	0	0	0	0	0	0	0	0	0	0	0	0	0	0	0	0	0.670738	0
1983	C	A	MISSENSE	aCa/aAa	T500K	0	0	0	0	0	0	0	0	0	0	0	0	0	0	0	0	0	0	0	0	0	0	0	0	0	0.895795	0	0	0	0	0.133865	0	0	0	0	0	0	0	0	0.985225	0	0.001852	0	0
1983	C	G	MISSENSE	aCa/aGa	T500R	0	0	0	0	0	0	0	0	0	0	0	0	0	0	0.997895	0	0	0	0	0	0	0	0	0	0	0	0	0	0	0	0	0	0	0	0	0	0	0	0	0.012025	0	0	0	0
1983	C	T	MISSENSE	aCa/aTa	T500I	0	0	0	0	0	0	0.002727	0	0	0	0	0	0	0	0	0	0	0	0	0.016119	0.010018	0	0.001706	0	0	0	0	0	0	0.001545	0.013247	0	0.001261	0.0011	0	0	0	0	0.00138	0	0	0.002343	0	0
1984	A	G	SILENT	acA/acG	T500	0.006144	0.00272	0.010471	0.003041	0	0.002841	0.003818	0	0.003234	0	0.004489	0	0	0	0	0.002358	0	0.002501	0.003627	0	0	0.00465	0	0	0.003677	0.002617	0.003588	0.001913	0	0	0.017899	0.00656	0	0	0	0.008627	0	0.002852	0.003144	0.00201	0.003673	0.00442	0	0.006241
1985	C	A	MISSENSE	Cta/Ata	L501I	0	0	0	0	0	0	0	0	0	0	0	0	0	0	0	0	0	0	0	0	0	0	0	0	0	0	0	0	0	0	0	0	0	0	0	0	0	0	0	0	0	0	0	0
1985	C	T	SILENT	Cta/Tta	L501	0	0	0	0	0	0	0	0	0	0	0	0	0	0	0	0	0	0.001955	0	0	0	0	0	0	0	0	0	0	0	0	0	0.001152	0	0	0	0	0	0	0	0	0	0	0	0
1986	T	A	MISSENSE	cTa/cAa	L501Q	0	0	0	0	0.002582	0	0.002546	0	0	0.002131	0	0.002986	0	0.002081	0	0	0	0.002216	0.002519	0	0	0.005654	0.003042	0.003024	0	0	0.001731	0.003634	0.003278	0	0	0	0.002407	0.002551	0	0.005416	0	0	0	0	0	0	0	0
1986	T	C	MISSENSE	cTa/cCa	L501P	0	0	0	0	0	0	0	0	0	0	0	0	0	0	0	0	0.00894	0	0	0	0	0	0	0	0	0	0	0	0	0	0	0	0	0	0	0	0	0	0	0	0	0	0	0
1987	A	G	SILENT	ctA/ctG	L501	0	0.002082	0.002614	0.00222	0	0	0.003305	0.001976	0.001628	0	0	0	0	0	0	0	0	0	0	0.008676	0.003967	0	0.002067	0.003914	0.001571	0.002737	0	0	0.001745	0.002188	0.005875	0	0	0	0	0.001653	0	0	0.003027	0.002696	0	0	0	0
1987	A	T	SILENT	ctA/ctT	L501	0	0	0	0	0.001757	0	0	0	0	0	0	0.001514	0	0	0	0	0	0	0.001152	0	0	0.002813	0	0	0	0	0	0.001785	0.001628	0	0	0.001334	0	0.001365	0	0.003083	0	0	0	0	0	0	0	0
1988	G	A	MISSENSE	Ggc/Agc	G502S	0	0	0	0	0	0	0.003855	0.001739	0	0	0	0	0	0	0	0.725861	0	0	0.001197	0.018959	0	0	0	0.001366	0.002613	0.003405	0	0	0.001157	0.001303	0.110346	0	0	0	0.001247	0	0	0.001841	0	0.028853	0	0.002035	0.329662	0
1988	G	C	MISSENSE	Ggc/Cgc	G502R	0	0	0.001878	0	0	0	0	0	0	0	0	0	0	0	0	0	0	0	0.001465	0.003501	0	0	0	0	0	0	0	0	0	0	0.699736	0	0	0	0	0	0	0	0	0	0	0	0	0
1989	G	A	MISSENSE	gGc/gAc	G502D	0	0	0	0	0	0	0	0	0	0	0	0	0	0.003287	0	0	0	0	0	0	0	0	0	0	0	0.020787	0	0	0	0	0	0	0	0.001391	0	0	0	0	0	0.011053	0	0	0	0
1989	G	T	MISSENSE	gGc/gTc	G502V	0	0	0	0	0.013477	0	0	0	0	0	0	0	0	0	0	0	0	0	0	0	0	0	0	0	0	0	0	0	0	0	0	0	0	0	0	0	0	0	0	0	0	0	0	0
1990	C	T	SILENT	ggC/ggT	G502	0	0	0	0	0	0	0	0	0	0	0	0	0	0	0	0	0	0	0.001026	0	0	0	0	0	0	0	0	0	0	0	0	0	0	0	0	0	0	0	0	0	0	0	0	0
1991	G	A	MISSENSE	Ggg/Agg	G503R	0	0	0	0	0	0	0	0	0	0	0.001907	0	0	0	0	0	0	0	0.001322	0.002645	0.001568	0.001175	0	0	0	0	0	0	0	0	0	0.001326	0	0	0	0.001298	0	0	0	0	0	0	0	0
1992	G	A	MISSENSE	gGg/gAg	G503E	0	0	0	0	0	0	0	0	0	0	0	0	0	0	0	0	0	0	0	0	0	0	0	0	0	0	0	0	0	0	0	0	0	0	0	0	0	0	0	0	0	0	0	0
1996	C	T	SILENT	aaC/aaT	N504	0	0	0	0	0	0	0.002077	0	0	0	0	0	0	0	0	0	0	0	0	0.003516	0	0	0	0	0	0	0	0	0	0	0	0	0	0	0	0	0	0	0	0	0	0	0	0
1997	C	T	MISSENSE	Cgg/Tgg	R505W	0	0	0.002388	0	0	0	0	0	0	0	0	0	0	0	0.004195	0	0	0	0	0	0.00203	0	0	0	0	0.002284	0	0	0	0	0	0	0	0	0	0	0	0	0	0.149619	0	0	0.984898	0
1998	G	A	MISSENSE	cGg/cAg	R505Q	0	0	0	0	0	0	0.002294	0	0	0	0	0	0	0	0	0	0	0	0	0	0	0	0	0	0	0	0	0	0	0	0	0	0	0	0	0	0	0	0	0	0	0	0	0
1999	G	A	SILENT	cgG/cgA	R505	0	0	0	0	0	0	0	0	0	0	0	0	0	0	0	0	0	0	0	0	0.002475	0	0	0	0	0	0	0	0	0	0	0	0	0	0	0	0	0	0	0	0	0	0	0
2005	C	T	SILENT	tgC/tgT	C507	0	0	0	0	0	0	0	0	0	0	0	0	0	0	0	0	0	0	0	0	0	0	0	0	0	0	0	0	0	0	0.005288	0	0	0	0	0	0	0	0	0	0	0	0	0
2008	C	T	SILENT	tgC/tgT	C508	0	0	0	0	0	0	0	0	0.001413	0	0	0	0	0	0	0	0	0	0	0	0.001811	0	0	0	0	0.002445	0	0.007113	0	0	0.001981	0	0	0	0	0	0	0	0.001761	0	0	0	0	0
2011	A	G	SILENT	tcA/tcG	S509	0	0	0.003069	0	0	0	0	0	0	0	0	0	0	0	0	0	0	0	0	0.003563	0	0	0	0	0	0	0	0	0.00322	0.009794	0.052133	0	0	0	0	0	0	0	0.002628	0	0	0	0	0
2012	C	T	SILENT	Ctg/Ttg	L510	0	0.003016	0.003302	0.002299	0	0.002727	0	0	0.001468	0	0.002246	0	0.003267	0	0	0.012332	0	0.001722	0	0	0.003849	0	0	0.001856	0.002418	0.003691	0	0	0.002617	0.009047	0.003533	0.001372	0	0.00131	0	0.002119	0	0	0.001724	0.003076	0	0	0	0
2014	G	A	SILENT	ctG/ctA	L510	0	0	0	0	0	0	0	0	0	0	0	0	0	0	0	0	0	0	0	0.003634	0	0	0	0	0	0	0	0	0	0	0	0	0	0	0	0	0	0	0	0	0	0	0	0
2016	G	A	MISSENSE	cGg/cAg	R511Q	0	0	0	0	0	0	0	0	0	0	0	0	0	0.006921	0	0	0	0	0.001469	0	0	0	0	0	0	0	0	0	0.001845	0	0	0	0	0.002064	0	0	0	0	0	0	0	0	0	0
2018	C	T	MISSENSE	Cgc/Tgc	R512C	0	0	0	0	0	0	0	0	0	0	0	0	0	0.004992	0	0	0	0	0	0	0	0	0	0	0	0	0	0	0	0	0	0	0	0	0	0	0	0	0	0	0	0	0	0
2019	G	A	MISSENSE	cGc/cAc	R512H	0	0	0	0	0	0	0	0	0.002448	0	0	0	0	0	0	0	0	0	0	0	0	0	0	0.002392	0	0	0	0	0	0	0	0	0	0	0	0	0	0	0	0	0	0	0	0
2023	G	A	SILENT	gtG/gtA	V513	0	0	0	0	0	0	0	0	0	0	0.003146	0	0	0	0	0	0	0	0.00512	0.003662	0	0	0	0	0.003564	0	0	0	0	0	0.078571	0	0	0	0	0	0	0	0	0.004076	0	0	0	0
2026	T	C	SILENT	ccT/ccC	P514	0	0	0	0	0	0	0.001834	0	0	0	0	0	0	0	0	0	0.002529	0	0	0.005082	0	0	0	0	0	0	0	0	0	0	0	0	0	0	0	0	0	0	0	0	0	0	0	0
2028	C	T	MISSENSE	tCa/tTa	S515L	0	0	0	0	0	0	0	0	0	0	0.002494	0	0	0	0	0	0	0	0	0	0	0	0	0	0	0	0	0	0	0	0	0	0	0	0	0	0.002532	0	0	0	0	0	0	0
2031	T	C	MISSENSE	cTc/cCc	L516P	0	0	0	0	0	0	0	0	0	0	0	0	0	0	0	0	0	0	0	0	0	0	0	0	0	0	0	0	0.00361	0.005498	0	0	0	0	0	0	0	0	0.002672	0	0	0	0	0
2032	C	T	SILENT	ctC/ctT	L516	0	0	0	0	0	0	0.003098	0	0	0	0	0	0	0	0	0.002017	0	0	0.000946	0	0.001663	0	0.001288	0	0	0	0	0.001454	0	0	0.003015	0	0	0	0	0	0	0	0	0	0	0	0	0
2033	T	C	MISSENSE	Tgt/Cgt	C517R	0	0	0	0	0	0	0	0	0	0	0.002665	0	0	0	0	0	0	0	0	0	0	0	0	0	0	0	0	0	0	0	0	0	0	0	0	0	0	0	0	0	0	0	0	0
2035	T	C	SILENT	tgT/tgC	C517	0	0	0.002497	0	0	0	0.003254	0	0	0	0	0	0	0	0	0	0	0	0	0	0.003867	0	0	0	0	0	0	0	0	0	0	0	0	0	0	0	0	0	0	0	0	0	0	0
2036	G	A	MISSENSE	Gac/Aac	D518N	0	0	0	0	0	0	0	0	0	0	0	0	0	0	0	0	0	0	0	0	0	0	0	0	0.003676	0	0	0	0	0	0.029817	0	0	0	0	0	0	0	0	0.003408	0	0	0.004075	0
2037	A	C	MISSENSE	gAc/gCc	D518A	0	0	0	0	0	0	0	0	0	0	0	0	0	0	0	0	0	0	0	0	0	0	0	0	0	0	0	0	0	0	0.048729	0	0	0	0	0	0	0	0	0	0	0	0	0
2037	A	G	MISSENSE	gAc/gGc	D518G	0	0	0	0	0	0	0	0	0	0	0	0	0	0	0	0	0.002155	0	0	0	0.002711	0	0	0	0	0	0	0	0	0	0.006395	0	0	0	0	0	0	0	0	0	0	0	0.00255	0
2038	C	T	SILENT	gaC/gaT	D518	0	0.002999	0	0.00272	0	0	0.002082	0	0.005106	0	0	0	0.004338	0	0.002309	0.746054	0	0.00301	0.001836	0	0.017879	0	0.002066	0.006568	0.004185	0	0	0	0.002592	0.015626	0.002826	0.001397	0.001986	0.009174	0.021101	0	0	0	0.002667	0.007354	0	0.004876	0.002916	0
2039	G	A	MISSENSE	Gcc/Acc	A519T	0	0	0	0	0	0	0	0	0	0	0	0	0	0	0	0	0	0	0	0	0	0	0	0	0	0	0	0	0	0	0.003932	0	0	0	0	0	0	0	0	0	0	0	0	0
2044	C	T	SILENT	tgC/tgT	C520	0	0.00468	0	0.009932	0	0	0.036439	0.003127	0.006067	0	0	0	0.003767	0	0.003394	0.005994	0	0	0.003801	0	0.006603	0.001651	0.002171	0.007635	0.005229	0.885833	0.001765	0	0.00519	0.006094	0.804417	0	0.002122	0.001987	0.004604	0.001882	0	0.001859	0.005832	0.050453	0	0	0.004539	0
2047	A	T	SILENT	gcA/gcT	A521	0	0	0	0	0	0	0	0	0.002165	0	0	0	0	0.007924	0	0	0	0	0	0	0	0	0	0	0	0	0	0	0	0	0	0	0	0	0	0	0	0	0	0	0	0	0	0
2050	C	A	SILENT	tcC/tcA	S522	0	0	0	0	0	0	0	0	0	0	0	0	0	0	0	0	0	0	0	0	0	0.001291	0	0	0	0	0	0.001573	0	0	0	0	0	0	0	0.00099	0	0	0	0	0	0	0	0
2050	C	T	SILENT	tcC/tcT	S522	0	0	0	0	0	0.001214	0	0.001619	0.002682	0	0.002583	0	0.001931	0	0	0.004457	0	0	0	0	0	0	0.004715	0.002034	0.001524	0.002608	0	0	0.002499	0	0	0.00164	0	0.001753	0	0.001048	0	0.002005	0.001552	0	0	0	0	0
2052	A	T	MISSENSE	gAt/gTt	D523V	0	0	0	0	0	0	0	0	0	0	0	0	0	0	0	0	0.003806	0	0	0	0	0	0	0	0	0	0	0	0	0	0	0	0	0	0	0	0	0	0	0	0	0	0	0
2053	T	C	SILENT	gaT/gaC	D523	0	0	0	0	0	0	0	0.003188	0.001416	0	0	0	0	0	0	0	0	0	0.002609	0.003673	0	0	0	0	0.002062	0	0	0	0	0	0.002446	0	0	0	0.001973	0	0	0	0	0	0	0	0	0
2054	T	C	MISSENSE	Tgc/Cgc	C524R	0	0	0	0	0	0	0	0	0	0	0	0	0	0	0	0	0	0	0	0	0	0	0	0	0	0	0	0	0	0	0	0	0.001868	0	0	0	0	0	0	0	0	0	0	0
2055	G	A	MISSENSE	tGc/tAc	C524Y	0	0	0	0	0	0	0.002912	0	0	0	0	0	0	0	0	0	0	0	0	0	0	0	0	0	0	0	0	0	0	0	0	0	0	0	0	0	0	0	0	0	0	0	0	0
2056	C	T	SILENT	tgC/tgT	C524	0	0	0	0	0	0	0	0	0	0	0	0	0	0.007134	0	0	0	0	0	0	0	0	0	0	0	0	0	0	0	0	0	0	0	0	0	0	0	0	0	0	0	0	0	0
2058	C	T	MISSENSE	tCc/tTc	S525F	0	0	0	0	0	0	0.002242	0	0	0	0.001786	0	0	0	0	0	0	0	0	0	0	0	0	0	0	0	0	0	0	0	0	0	0	0	0	0	0	0	0	0	0	0	0	0
2059	C	A	SILENT	tcC/tcA	S525	0	0	0	0	0	0	0	0	0	0	0	0	0	0	0	0	0	0	0	0	0	0.001406	0	0	0	0	0	0	0	0	0	0	0	0	0	0	0	0	0	0	0	0	0	0
2059	C	T	SILENT	tcC/tcT	S525	0	0	0	0	0	0	0	0	0	0	0	0	0	0	0	0	0	0	0	0	0	0	0	0.001455	0	0	0	0	0.001309	0	0	0	0	0	0	0.001369	0	0	0	0	0	0	0	0
2060	T	C	MISSENSE	Tgg/Cgg	W526R	0	0	0	0	0	0	0.001633	0	0	0	0	0	0	0	0	0	0	0	0	0	0	0	0	0	0	0	0	0	0	0	0	0	0	0	0	0	0	0	0	0	0	0	0	0
2061	G	A	NONSENSE	tGg/tAg	W526*	0	0	0	0	0	0	0	0	0	0	0	0	0	0	0	0	0	0	0	0	0	0	0	0	0	0	0	0	0	0	0	0.001322	0	0	0	0.001287	0	0	0	0	0	0	0	0
2061	G	T	MISSENSE	tGg/tTg	W526L	0	0	0	0	0.001748	0	0	0	0	0	0	0.001451	0	0	0	0	0	0.001657	0.002041	0	0	0.00312	0.002917	0.001673	0	0	0	0.002943	0.001695	0	0	0.001359	0	0.001766	0	0.002783	0	0	0	0	0	0	0	0
2062	G	A	NONSENSE	tgG/tgA	W526*	0	0	0	0	0	0	0.002654	0	0	0	0	0	0	0	0	0	0	0	0	0	0	0	0	0	0	0	0	0	0	0	0	0	0	0	0	0	0	0	0	0	0	0	0	0
2064	T	C	MISSENSE	aTg/aCg	M527T	0	0	0	0	0	0	0	0	0	0	0	0	0	0.00699	0	0	0	0	0	0	0	0	0	0	0	0	0	0	0	0	0	0	0	0	0	0	0	0	0	0	0	0	0	0
2065	G	A	MISSENSE	atG/atA	M527I	0	0	0	0	0	0	0.001887	0	0	0	0	0	0	0	0	0	0	0	0	0	0	0.001218	0	0	0	0	0.001534	0	0.001861	0	0	0	0	0.002075	0	0.00198	0	0	0	0	0	0	0	0
2066	G	A	MISSENSE	Ggt/Agt	G528S	0	0	0	0	0	0	0	0	0	0	0	0	0	0	0	0	0	0	0	0	0.042569	0	0	0	0.004609	0	0	0	0	0.002206	0.005503	0	0	0	0.001643	0.001621	0	0	0	0	0	0	0	0
2067	G	A	MISSENSE	gGt/gAt	G528D	0	0.001894	0	0.004184	0	0	0	0	0.003992	0	0	0.018652	0	0	0	0	0	0	0	0	0.137209	0	0	0	0.002114	0.002954	0	0	0.001946	0.010973	0	0	0	0.001602	0.003046	0	0	0.003887	0.003876	0.012613	0	0	0	0
2068	T	A	SILENT	ggT/ggA	G528	0	0	0	0	0	0	0	0	0	0	0	0	0	0	0	0	0.005306	0	0	0	0	0	0	0	0	0	0	0	0	0	0	0	0	0	0	0	0	0	0	0	0	0	0	0
2068	T	C	SILENT	ggT/ggC	G528	0	0	0	0	0	0	0	0	0	0	0	0	0	0	0	0.005428	0	0	0	0	0.008482	0	0	0	0	0.004737	0	0	0	0	0	0	0	0	0	0	0	0	0	0	0	0	0.003119	0
2069	A	G	MISSENSE	Aag/Gag	K529E	0	0.001942	0	0.002699	0	0	0.00233	0	0	0	0	0	0	0	0	0	0	0	0	0	0	0	0	0	0	0	0	0	0.001569	0.002063	0	0	0	0.003101	0	0	0	0	0	0	0	0	0	0
2071	G	A	SILENT	aaG/aaA	K529	0	0	0	0	0	0	0	0	0	0	0	0	0	0	0	0	0	0	0	0	0	0	0	0	0	0	0	0	0.004172	0	0	0.001893	0	0	0.001417	0.001779	0	0	0	0	0	0	0	0
2074	A	G	SILENT	gaA/gaG	E530	0	0	0	0	0	0	0	0	0	0	0	0	0	0	0	0	0	0	0	0.005154	0	0	0	0	0	0	0	0	0	0	0	0	0	0	0	0	0	0	0	0	0	0	0	0
2075	C	T	MISSENSE	Ctc/Ttc	L531F	0	0	0	0	0	0	0	0	0	0	0	0	0	0	0	0	0	0	0	0	0	0	0	0	0	0	0	0	0	0	0	0	0	0	0	0	0	0	0	0	0	0	0	0
2077	C	T	SILENT	ctC/ctT	L531	0	0	0	0	0	0	0.002557	0	0	0	0	0	0	0.007516	0	0	0	0	0	0.004808	0.003968	0	0	0.002019	0	0	0	0	0	0	0	0	0	0	0.002646	0	0.002314	0	0.002003	0	0	0	0	0
2079	C	T	MISSENSE	aCc/aTc	T532I	0	0	0	0	0	0	0	0	0	0	0	0	0.001719	0	0	0	0	0	0	0	0	0	0	0	0	0	0	0.001372	0	0.006436	0	0	0	0	0	0	0	0	0	0	0	0	0	0
2080	C	T	SILENT	acC/acT	T532	0	0.001628	0	0	0	0	0	0	0.000927	0	0	0	0	0	0	0.001862	0	0	0	0.009194	0.002959	0	0	0.002415	0.001605	0.002066	0	0	0.001888	0	0.003507	0	0.001919	0.001473	0.001475	0.00127	0	0	0	0.002414	0	0	0	0
2081	T	A	MISSENSE	Tat/Aat	Y533N	0	0	0	0	0	0	0	0	0	0	0	0	0	0	0	0	0	0	0	0	0	0.001312	0	0	0	0	0	0	0	0	0	0	0	0	0	0	0	0	0	0	0	0	0	0
2081	T	C	MISSENSE	Tat/Cat	Y533H	0	0	0	0	0	0	0	0	0	0	0	0	0	0	0	0	0	0	0	0	0	0	0	0	0	0	0	0	0	0	0	0	0.001839	0	0	0	0	0	0	0	0	0	0	0
2083	T	C	SILENT	taT/taC	Y533	0	0	0	0	0	0	0	0	0.002186	0	0	0	0	0	0	0.002144	0	0	0.002467	0.004569	0	0.001227	0	0	0	0.002431	0	0	0.001862	0	0	0	0	0	0	0	0	0	0.002896	0.001814	0	0	0	0
2084	G	A	MISSENSE	Gag/Aag	E534K	0	0	0	0	0	0	0	0	0	0	0.001713	0	0	0	0	0	0	0.001531	0	0	0	0	0	0	0	0	0	0	0	0	0	0	0	0.001397	0	0	0	0	0	0	0	0	0	0
2085	A	G	MISSENSE	gAg/gGg	E534G	0	0	0	0	0	0	0.001817	0	0	0	0	0	0	0	0	0	0	0	0	0	0	0	0	0	0	0	0	0	0	0	0	0	0	0	0	0	0	0	0	0	0	0	0	0
2086	G	A	SILENT	gaG/gaA	E534	0	0	0	0	0	0	0	0	0	0	0	0	0	0	0	0	0	0	0	0.004141	0	0	0	0.002926	0	0	0	0	0.001633	0	0	0	0	0.001401	0	0	0	0	0	0	0	0	0	0
2090	T	C	MISSENSE	Tgt/Cgt	C536R	0	0	0	0	0	0	0	0	0	0	0	0	0	0.006791	0	0	0	0	0	0	0	0	0	0	0	0	0	0	0	0	0	0	0	0	0	0	0	0	0	0	0	0	0	0
2092	T	C	SILENT	tgT/tgC	C536	0	0	0	0	0	0	0	0	0	0	0	0	0	0	0.002189	0	0	0	0	0	0	0	0	0	0	0	0	0	0	0	0	0	0	0	0	0	0	0	0	0	0	0	0	0
2093	G	T	MISSENSE	Ggc/Tgc	G537C	0	0	0	0	0	0	0	0	0	0	0	0	0	0	0	0	0	0	0	0	0	0.001367	0	0	0	0	0	0	0	0	0	0	0	0	0	0	0	0	0	0	0	0	0	0
2098	C	T	SILENT	acC/acT	T538	0	0.003092	0	0	0	0	0	0	0.002305	0	0	0	0	0	0	0	0	0	0.002108	0	0.005804	0	0	0.004161	0.003354	0	0	0	0.001954	0.004286	0.009454	0	0	0.002775	0.002793	0.002068	0	0	0.002835	0.995198	0	0	0	0
2100	C	T	MISSENSE	aCa/aTa	T539I	0	0	0	0	0	0	0.002704	0	0	0	0	0	0	0	0	0	0	0	0	0	0	0	0	0	0	0	0	0	0	0	0	0	0	0	0	0	0	0	0	0	0	0	0	0
2101	A	G	SILENT	acA/acG	T539	0	0	0	0	0	0	0	0	0	0	0	0	0	0	0	0	0	0	0.025852	0	0	0	0	0	0	0	0	0	0	0	0	0	0	0	0	0	0	0	0	0	0	0	0	0
2104	C	T	SILENT	ccC/ccT	P540	0	0	0	0	0	0	0	0	0	0	0	0	0	0	0	0	0.005089	0	0	0	0	0	0	0	0	0	0	0	0	0	0	0	0	0	0	0	0	0	0	0	0	0	0	0
2106	G	T	MISSENSE	tGg/tTg	W541L	0	0	0	0	0.003392	0	0.00291	0	0	0.002534	0	0.003672	0	0.002937	0	0	0	0.002678	0.003481	0	0	0.006826	0.005134	0.004028	0	0	0	0.005859	0.005622	0	0	0	0.003764	0.003482	0	0.005449	0	0	0	0	0	0	0	0
2107	G	A	NONSENSE	tgG/tgA	W541*	0	0	0	0	0	0	0	0	0	0	0	0	0	0	0	0	0	0	0	0.004449	0	0	0	0	0	0	0	0	0	0	0	0	0	0	0	0	0	0	0	0	0	0	0	0
2108	C	T	SILENT	Cta/Tta	L542	0	0	0	0	0	0	0	0	0.001916	0	0	0	0	0	0	0.003731	0	0	0	0	0.003469	0	0	0	0	0.00598	0	0	0	0	0.007095	0	0	0	0	0	0	0.00194	0.002224	0	0	0	0	0
2109	T	A	MISSENSE	cTa/cAa	L542Q	0	0	0	0	0	0	0	0	0	0	0	0	0	0	0	0	0	0	0	0	0	0.001792	0	0	0	0	0	0.001601	0.001784	0	0	0	0	0	0	0.001481	0	0	0	0	0	0	0	0
2109	T	C	MISSENSE	cTa/cCa	L542P	0	0	0	0	0	0	0	0	0	0	0	0	0	0	0.001913	0	0	0	0	0	0	0	0	0	0	0	0	0	0	0	0	0	0	0	0	0	0	0	0	0	0	0	0	0
2110	A	G	SILENT	ctA/ctG	L542	0	0.002111	0.002345	0	0	0.002029	0	0	0	0	0.001611	0	0	0	0	0.002038	0	0	0.004141	0	0.004647	0	0	0.003525	0	0.00231	0	0	0	0.003325	0.004537	0	0	0	0.001666	0	0.001931	0	0.002448	0.003471	0	0.001672	0	0
2110	A	T	SILENT	ctA/ctT	L542	0	0	0	0	0.001515	0	0	0	0	0	0	0.001538	0	0	0	0	0	0	0	0	0	0.002927	0.002366	0	0	0	0	0.003702	0	0	0	0	0	0	0	0	0	0	0	0	0	0	0	0
2111	A	G	MISSENSE	Aca/Gca	T543A	0	0	0	0	0	0	0	0	0	0	0	0	0	0	0	0	0	0	0	0	0	0	0	0	0	0	0	0	0	0	0	0	0	0	0	0	0	0	0	0	0	0	0	0
2112	C	T	MISSENSE	aCa/aTa	T543I	0	0	0	0	0	0	0	0	0	0	0	0	0	0	0	0	0	0	0	0	0	0	0	0	0	0	0	0	0	0	0	0	0	0.001874	0	0	0	0	0	0	0	0	0	0
2113	A	G	SILENT	acA/acG	T543	0	0	0	0	0	0	0.002402	0	0.001669	0	0	0	0.001881	0	0	0	0	0	0.002005	0.00336	0	0	0.002737	0	0	0	0	0.001935	0.002043	0	0	0	0	0.001564	0.002383	0	0	0	0	0	0	0	0	0
2113	A	T	SILENT	acA/acT	T543	0	0	0	0	0	0	0	0	0	0	0	0	0	0	0	0	0	0	0	0	0	0	0	0	0	0	0	0	0	0	0	0	0	0	0	0	0	0	0	0	0	0	0	0
2116	T	C	SILENT	acT/acC	T544	0	0	0	0	0	0	0	0	0	0	0	0	0	0	0	0	0	0	0	0	0.003787	0	0.003476	0	0	0	0	0	0	0	0.002667	0	0	0	0	0.002001	0	0	0	0	0	0	0	0
2117	G	A	MISSENSE	Gga/Aga	G545R	0	0	0	0	0	0	0	0	0	0	0	0	0	0.001793	0	0	0	0	0	0	0	0	0	0	0	0	0	0	0	0	0	0	0	0.001361	0	0.001425	0	0	0	0	0	0	0	0
2117	G	T	NONSENSE	Gga/Tga	G545*	0	0	0	0	0.00185	0	0.001405	0	0	0	0	0.001575	0	0.001832	0	0	0	0.001877	0.001466	0	0	0.003378	0.002306	0.003403	0	0	0.00173	0.00305	0.003224	0	0	0.00198	0.001453	0.002282	0	0.004241	0	0	0	0	0	0	0	0
2118	G	C	MISSENSE	gGa/gCa	G545A	0	0	0	0	0	0	0	0	0	0	0	0	0	0	0	0	0	0	0	0	0	0	0	0	0	0	0	0	0	0	0	0	0	0	0	0	0	0	0	0.003714	0	0	0	0
2119	A	T	SILENT	ggA/ggT	G545	0	0	0	0	0	0	0	0	0	0	0	0	0	0	0	0	0	0	0	0	0	0	0	0	0	0	0	0	0	0	0	0	0	0	0	0	0	0	0	0	0	0	0	0
2121	G	A	MISSENSE	tGt/tAt	C546Y	0	0	0	0	0	0	0.002277	0	0	0	0	0	0	0	0	0	0	0	0	0	0	0	0	0	0	0	0	0	0	0	0	0	0	0	0	0	0	0	0	0	0	0	0	0
2122	T	C	SILENT	tgT/tgC	C546	0	0	0	0	0	0	0	0.010587	0.762843	0	0	0	0	0	0	0.003392	0.01035	0	0	0	0.003759	0	0	0	0	0	0	0	0	0	0.004958	0	0	0	0	0	0	0	0.003185	0	0	0	0	0
2123	G	A	MISSENSE	Gac/Aac	D547N	0	0	0	0	0	0	0	0	0	0	0	0	0	0	0	0	0	0	0	0	0	0	0	0	0	0	0	0	0	0	0.01568	0	0	0	0	0	0	0	0	0	0	0.006097	0	0
2124	A	G	MISSENSE	gAc/gGc	D547G	0	0	0	0	0	0	0	0	0	0	0	0	0	0	0	0	0	0	0	0	0	0	0	0	0	0	0	0	0	0	0	0	0	0	0	0	0	0	0	0	0	0	0	0
2125	C	T	SILENT	gaC/gaT	D547	0	0	0	0	0	0	0	0	0	0	0	0	0	0	0	0	0	0	0.001272	0	0	0	0	0	0	0	0	0	0	0	0	0	0	0	0	0	0	0	0	0	0	0	0	0
2126	C	T	SILENT	Cta/Tta	L548	0	0	0	0	0	0	0	0	0	0	0	0	0	0.016833	0	0	0	0	0	0	0	0	0	0	0	0	0	0	0	0	0	0	0	0	0	0	0	0	0	0	0	0	0	0
2127	T	A	MISSENSE	cTa/cAa	L548Q	0	0	0	0	0	0	0	0	0	0	0	0	0	0	0	0	0	0	0	0	0	0	0	0	0	0	0	0	0	0	0	0	0	0	0	0.001994	0	0	0	0	0	0	0	0
2127	T	C	MISSENSE	cTa/cCa	L548P	0	0	0	0	0	0	0	0	0	0.27789	0	0	0	0	0	0	0	0	0	0.002121	0	0	0.00164	0	0	0	0	0	0	0	0	0	0	0	0	0	0	0	0	0	0	0	0	0
2128	A	G	SILENT	ctA/ctG	L548	0	0.003978	0.002834	0.0032	0.011945	0.00318	0	0.003547	0.003658	0	0	0	0	0	0.008604	0.006829	0	0	0.002396	0.00247	0.008634	0	0.003066	0	0.004121	0.004044	0	0	0.003568	0.00588	0.005369	0	0	0.005614	0.007462	0	0	0.003848	0	0.004247	0	0.031812	0	0
2129	C	A	MISSENSE	Caa/Aaa	Q549K	0	0	0	0	0	0	0	0	0	0	0	0	0	0	0	0	0	0	0	0	0	0	0	0	0	0	0	0	0	0	0	0	0	0	0	0	0	0	0	0	0	0	0	0
2130	A	G	MISSENSE	cAa/cGa	Q549R	0	0.002437	0	0.001849	0	0	0.002276	0.009728	0.004479	0	0	0	0	0.010731	0.003389	0	0	0	0.002481	0.003732	0.00141	0	0	0.001551	0.00417	0.003992	0	0	0	0	0.009879	0	0.003763	0.002294	0	0	0	0	0	0.002484	0.001734	0.002019	0	0
2131	A	G	SILENT	caA/caG	Q549	0	0	0	0	0	0	0	0	0	0	0	0	0	0.081257	0.996917	0.005522	0	0	0	0	0.002039	0	0	0	0	0	0	0	0	0	0	0	0	0	0	0	0	0	0	0.003847	0	0	0	0
2132	A	G	MISSENSE	Aac/Gac	N550D	0	0.005546	0	0.016289	0.998257	0.995738	0.021722	0	0	0.999272	0.99579	0.999133	0.965541	0	0	0	0.999276	0.992224	0.346683	0	0	0	0	0	0	0.099622	0	0	0	0	0	0	0	0.005639	0	0	0	0	0	0	0.983328	0.146482	0.002847	0.99728
2134	C	T	SILENT	aaC/aaT	N550	0	0	0	0	0	0	0	0	0	0	0	0	0	0	0	0	0	0	0	0	0	0	0	0	0	0	0	0	0	0	0	0	0	0	0	0	0	0	0	0	0	0	0	0
2136	G	A	MISSENSE	gGc/gAc	G551D	0	0	0	0	0	0	0	0	0	0	0	0	0.00298	0	0	0	0	0	0	0	0	0	0	0	0	0	0	0	0	0	0	0	0	0	0	0	0	0	0	0	0	0	0	0
2136	G	C	MISSENSE	gGc/gCc	G551A	0	0	0	0	0	0	0	0	0	0	0	0	0	0	0	0	0	0	0	0	0	0	0	0	0	0	0	0	0	0.002207	0	0	0	0	0	0	0	0	0	0	0	0	0	0
2137	C	T	SILENT	ggC/ggT	G551	0	0.003235	0	0	0	0.002561	0.002595	0	0.002899	0	0	0	0	0	0.002951	0.006423	0	0	0	0.257365	0.989127	0	0.004332	0	0.003294	0.003188	0	0	0.002044	0.047651	0.003193	0	0	0	0	0	0	0	0.003994	0.00217	0	0	0.002391	0
2138	A	G	MISSENSE	Acg/Gcg	T552A	0	0.017955	0	0.026988	0	0	0	0	0	0	0	0	0	0	0	0	0.008086	0	0	0	0	0	0	0	0	0	0	0	0	0	0	0	0	0.003342	0	0	0.004677	0	0	0	0	0	0	0
2138	A	T	MISSENSE	Acg/Tcg	T552S	0	0	0	0	0	0	0	0	0	0	0	0	0	0	0	0	0	0	0	0	0	0	0	0	0	0	0	0	0	0	0	0	0	0	0	0	0	0	0	0	0	0	0	0
2139	C	T	MISSENSE	aCg/aTg	T552M	0	0.007897	0	0.022149	0	0.00145	0.002137	0	0	0	0	0	0.001756	0	0	0	0	0	0	0	0	0	0.004194	0.002617	0	0	0	0.001615	0	0	0	0.001683	0.00456	0.004676	0.002273	0	0.003196	0	0	0	0	0.002118	0	0.00222
2140	G	A	SILENT	acG/acA	T552	0	0.003082	0	0	0	0	0	0.002342	0.002942	0	0	0	0.004118	0	0.002654	0.026041	0	0.001903	0.004318	0	0.007536	0	0	0	0.035902	0.005288	0	0.002175	0.003365	0.006941	0.021839	0	0	0.003547	0.00637	0	0	0.789537	0.899443	0.995497	0	0.002775	0.005372	0
2140	G	C	SILENT	acG/acC	T552	0	0	0	0	0	0	0	0	0	0	0	0	0	0	0	0	0	0	0	0	0	0	0	0	0	0	0	0	0	0	0	0	0	0	0	0	0	0	0	0	0	0	0	0
2140	G	T	SILENT	acG/acT	T552	0	0	0	0	0	0	0	0	0	0	0	0	0	0	0	0	0	0	0	0.004161	0	0	0	0	0	0	0	0	0	0	0	0	0	0	0	0	0	0	0	0	0	0	0	0
2143	C	T	SILENT	tgC/tgT	C553	0	0	0	0	0	0	0	0	0	0	0	0	0	0	0	0	0	0	0	0	0	0	0	0	0	0	0	0	0	0	0	0	0	0	0	0	0	0	0	0	0	0	0	0
2144	C	T	MISSENSE	Cgt/Tgt	R554C	0	0	0	0	0	0	0	0	0	0	0	0	0	0	0	0	0	0	0	0	0	0	0	0	0	0	0	0	0	0	0	0	0	0	0	0	0	0	0	0	0	0	0	0
2145	G	A	MISSENSE	cGt/cAt	R554H	0	0	0	0	0	0	0	0	0	0	0	0	0	0	0	0	0	0	0	0	0	0	0	0.001749	0	0	0	0	0	0	0	0	0	0	0	0	0	0	0	0	0	0	0	0
2145	G	T	MISSENSE	cGt/cTt	R554L	0	0	0	0	0	0	0.001889	0	0	0	0	0	0	0	0	0	0	0	0	0	0	0	0	0	0	0	0	0	0	0	0	0	0	0	0	0	0	0	0	0	0	0	0	0
2146	T	C	SILENT	cgT/cgC	R554	0	0	0	0	0	0	0	0	0	0	0	0	0	0	0	0	0	0	0	0	0	0	0	0	0	0	0	0	0	0	0	0	0	0	0	0	0	0.003025	0.002674	0	0	0	0	0
2147	G	A	MISSENSE	Ggc/Agc	G555S	0	0	0	0	0	0	0	0	0	0	0	0	0	0	0	0	0	0	0	0	0	0	0	0	0.003669	0	0	0	0.004047	0	0	0	0	0	0	0.001887	0	0	0	0	0	0	0	0
2147	G	T	MISSENSE	Ggc/Tgc	G555C	0	0	0	0	0	0	0	0	0	0	0	0	0	0	0	0	0	0	0	0	0	0	0	0	0	0	0	0.002186	0	0	0	0	0	0	0	0	0	0	0	0	0	0	0	0
2148	G	T	MISSENSE	gGc/gTc	G555V	0	0	0	0	0	0	0	0	0	0	0	0	0	0	0	0.246812	0	0	0	0	0	0	0	0	0	0	0	0	0	0	0	0	0	0	0	0	0	0	0	0	0	0	0	0
2149	C	A	SILENT	ggC/ggA	G555	0	0	0	0	0	0	0.002848	0	0	0	0	0	0	0	0	0	0	0	0	0	0	0	0	0	0	0	0	0	0	0	0	0	0	0	0	0	0	0	0	0	0	0	0	0
2149	C	T	SILENT	ggC/ggT	G555	0	0	0	0	0	0	0.004356	0	0.001625	0	0	0	0	0	0	0.003223	0	0	0	0	0	0	0	0.002336	0	0.002519	0	0	0.001869	0	0.002872	0	0	0	0	0.00159	0	0.002277	0	0.015799	0	0	0	0
2150	G	A	MISSENSE	Gag/Aag	E556K	0	0	0	0	0	0	0	0	0.002093	0	0	0	0	0	0	0	0	0	0	0	0	0	0	0	0	0	0	0	0	0	0.010806	0	0	0	0	0	0	0	0	0	0	0	0	0
2152	G	A	SILENT	gaG/gaA	E556	0	0	0	0	0.011828	0	0	0	0	0	0	0	0	0	0	0	0	0	0	0	0	0	0	0	0	0	0	0	0	0	0	0	0	0	0	0	0	0	0	0	0	0	0	0
2153	G	A	MISSENSE	Gtc/Atc	V557I	0	0	0	0	0	0	0	0	0	0	0	0	0	0	0	0	0	0	0	0	0	0	0	0	0	0	0	0	0	0	0	0	0	0	0	0	0	0	0	0	0	0	0	0
2155	C	T	SILENT	gtC/gtT	V557	0	0	0	0	0	0	0	0	0	0	0	0	0	0	0	0	0	0	0	0	0	0	0	0	0	0.002742	0	0	0	0	0.003951	0	0	0	0	0	0	0	0.002338	0	0	0	0	0
2156	C	T	SILENT	Ctg/Ttg	L558	0	0	0	0	0	0	0.002446	0	0	0	0	0	0	0	0	0	0	0	0	0.005856	0.003025	0	0	0	0	0	0	0	0.001686	0	0.003458	0	0	0	0.002455	0	0	0	0.003309	0	0	0	0	0
2157	T	C	MISSENSE	cTg/cCg	L558P	0	0	0	0	0	0	0	0	0	0	0	0	0	0	0	0	0	0	0	0	0	0	0	0	0	0	0	0	0	0	0	0	0.002029	0	0	0	0	0	0	0	0	0	0	0
2158	G	A	SILENT	ctG/ctA	L558	0	0	0	0	0	0.004193	0	0	0.001473	0	0.004522	0	0	0.009696	0	0	0	0	0.003015	0	0.002078	0.001718	0	0.002262	0.002217	0	0	0	0.001449	0	0	0	0.001619	0.001851	0	0	0	0.00181	0	0	0	0	0	0
2158	G	T	SILENT	ctG/ctT	L558	0	0	0	0	0.001524	0	0	0	0	0	0	0	0	0	0	0	0	0	0	0	0	0.002311	0.002902	0.002143	0	0	0	0.004847	0	0	0	0	0.001574	0	0	0	0	0	0	0	0	0	0	0
2159	G	A	MISSENSE	Gct/Act	A559T	0	0	0	0	0	0	0	0	0	0	0	0	0	0	0	0	0	0.002566	0	0	0	0	0	0	0	0	0	0	0	0	0	0	0	0	0	0	0	0	0	0	0	0	0	0
2160	C	T	MISSENSE	gCt/gTt	A559V	0	0	0	0	0	0	0.001883	0	0	0	0	0	0	0	0	0	0	0	0	0	0	0	0	0	0	0	0	0	0	0	0	0	0	0	0	0	0	0	0	0	0	0	0	0
2161	T	A	SILENT	gcT/gcA	A559	0	0	0	0	0	0	0	0	0.004906	0	0	0	0	0	0	0.004831	0	0	0	0	0.005056	0	0	0.004577	0	0	0	0.003623	0.001738	0	0	0	0.002394	0.001979	0	0	0	0	0.001592	0.005067	0.001702	0.001932	0.003572	0.0033
2161	T	C	SILENT	gcT/gcC	A559	0	0	0	0	0	0	0.006566	0.005753	0.003133	0	0	0	0	0	0.00382	0.003641	0	0	0.002035	0	0.003767	0	0	0	0	0	0	0	0	0.002703	0.003655	0	0	0.003422	0	0	0	0	0	0.002702	0	0.002383	0	0
2162	G	A	MISSENSE	Ggc/Agc	G560S	0	0.196969	0	0.270198	0	0	0	0	0	0	0.002173	0	0	0	0	0	0	0	0	0	0	0	0.115937	0.897294	0.162322	0.855089	0	0.744984	0.26666	0.048555	0.004598	0	0.471928	0.507396	0.81772	0	0.222899	0.942537	0.902132	0.129658	0	0.035749	0	0
2162	G	T	MISSENSE	Ggc/Tgc	G560C	0	0	0	0	0.002833	0	0	0	0	0	0	0.003762	0.00181	0	0	0	0	0.002163	0.002089	0	0	0.005104	0.003968	0	0	0	0	0.004865	0	0	0	0	0	0	0	0.002766	0	0	0	0	0	0	0	0
2164	C	T	SILENT	ggC/ggT	G560	0	0	0	0	0	0	0	0	0	0	0	0	0	0	0	0	0	0	0	0	0	0	0	0	0	0	0	0	0	0	0	0	0	0	0	0	0	0	0	0	0	0	0	0
2166	T	A	MISSENSE	tTc/tAc	F561Y	0	0	0	0	0	0	0	0	0	0	0	0	0	0	0	0	0	0	0	0	0	0	0	0	0	0	0	0	0	0	0	0	0	0	0	0	0	0	0	0	0	0	0	0
2167	C	T	SILENT	ttC/ttT	F561	0	0.001958	0	0	0	0	0	0	0.002691	0	0.001827	0	0	0	0	0.002824	0.0054	0	0	0.00439	0.015552	0	0.003293	0.003374	0	0.002859	0	0	0	0.001874	0.002587	0	0	0.003541	0.002916	0	0.002382	0.00246	0.002867	0.002295	0	0	0	0
2168	A	G	MISSENSE	Aac/Gac	N562D	0	0	0	0	0	0	0	0	0	0	0	0.012018	0	0	0	0	0	0	0	0	0	0	0	0	0	0	0	0	0	0	0	0	0	0.005935	0	0	0	0	0	0	0	0	0	0
2171	C	T	SILENT	Cta/Tta	L563	0	0	0	0	0	0.002406	0	0	0	0	0	0	0	0	0	0	0	0	0	0.004272	0	0	0	0	0.002011	0	0	0	0	0	0	0	0	0	0	0	0	0	0	0	0	0	0	0
2172	T	C	MISSENSE	cTa/cCa	L563P	0	0	0	0	0	0	0	0	0	0	0	0	0	0	0	0	0	0	0	0	0	0	0	0	0	0	0	0	0	0	0	0	0	0	0	0	0	0.002568	0	0	0	0	0.002292	0
2175	C	T	MISSENSE	cCt/cTt	P564L	0	0	0	0	0	0	0	0	0	0	0	0	0	0	0	0	0	0	0	0	0	0	0	0	0	0	0	0	0	0	0	0	0	0	0	0	0	0	0	0	0	0	0	0
2176	T	C	SILENT	ccT/ccC	P564	0	0	0	0	0	0	0	0	0	0	0	0	0.002457	0	0	0	0	0	0	0	0	0	0	0	0	0	0	0	0	0	0	0	0	0	0	0	0	0	0	0	0	0	0	0
2177	G	A	MISSENSE	Gcc/Acc	A565T	0	0	0	0	0	0	0.00225	0	0	0	0	0	0	0	0	0	0	0	0	0	0	0	0	0	0	0	0	0	0	0	0	0	0	0	0	0	0	0	0	0	0	0	0	0
2178	C	G	MISSENSE	gCc/gGc	A565G	0	0	0	0	0	0	0	0	0	0	0	0	0	0	0	0.24286	0	0	0	0	0	0	0	0	0	0	0	0	0	0	0	0	0	0	0	0	0	0	0	0	0	0	0	0
2178	C	T	MISSENSE	gCc/gTc	A565V	0	0	0	0	0	0	0.005712	0	0	0	0	0	0	0	0	0	0	0	0	0.004168	0	0	0	0	0	0	0	0	0	0	0	0	0	0	0	0	0	0	0	0	0	0	0	0
2179	C	T	SILENT	gcC/gcT	A565	0	0	0	0	0	0	0	0	0	0	0	0	0	0	0	0	0.007155	0	0	0	0	0	0	0	0	0	0	0	0	0	0	0	0	0	0	0	0	0	0	0	0	0	0	0
2180	A	G	MISSENSE	Acc/Gcc	T566A	0	0	0	0	0	0	0	0	0	0	0	0	0	0	0	0	0	0	0	0	0	0	0	0	0	0	0	0	0	0	0	0	0	0	0	0	0	0	0	0.006857	0	0	0	0
2181	C	T	MISSENSE	aCc/aTc	T566I	0	0	0	0	0	0	0	0	0	0	0	0	0	0	0	0	0	0	0	0	0	0	0	0	0	0	0	0	0	0	0	0	0	0	0	0	0	0	0	0.015564	0	0	0	0
2183	T	C	MISSENSE	Ttc/Ctc	F567L	0	0	0	0	0	0	0	0	0.001731	0	0	0	0	0	0	0	0	0	0	0	0.002319	0	0	0	0	0	0	0	0	0	0	0	0	0	0	0	0	0	0	0.634408	0	0	0	0
2184	T	C	MISSENSE	tTc/tCc	F567S	0.004682	0	0	0	0	0.003394	0	0	0	0	0.00489	0	0.003224	0	0	0	0	0.004807	0.003366	0	0	0.003341	0.004355	0	0.004183	0	0.00378	0.005128	0.002928	0.004041	0	0.00368	0.004609	0.003873	0	0.004503	0	0.005417	0.003124	0	0.002832	0	0	0
2185	C	T	SILENT	ttC/ttT	F567	0	0	0	0	0	0	0	0	0	0	0	0	0	0.0088	0.013085	0	0	0	0	0	0.003261	0	0	0.00499	0	0	0	0	0	0	0	0	0	0.003901	0	0	0	0	0.005161	0.005009	0	0	0	0
2186	C	T	MISSENSE	Ccc/Tcc	P568S	0	0	0	0	0	0	0	0	0	0	0	0.023418	0	0	0	0	0	0	0	0	0	0	0	0	0	0	0	0	0	0	0	0	0	0	0	0	0	0	0	0	0	0	0	0
2189	C	T	MISSENSE	Ccc/Tcc	P569S	0	0	0	0	0	0	0	0	0.75195	0	0	0	0	0	0	0	0	0	0	0	0.006063	0	0	0	0	0	0	0	0	0	0	0	0	0	0	0	0	0	0	0	0	0	0	0
2190	C	G	MISSENSE	cCc/cGc	P569R	0	0	0	0	0	0	0	0	0	0	0	0	0	0	0	0	0	0	0	0	0	0	0	0	0	0	0	0	0	0	0	0	0	0	0	0	0	0	0	0	0	0	0	0
2190	C	T	MISSENSE	cCc/cTc	P569L	0	0	0	0	0	0	0	0.728732	0	0	0	0	0	0	0.004873	0.744874	0	0	0	0	0.009762	0	0	0	0	0.004855	0	0	0	0	0.005504	0	0	0	0	0	0	0	0	0.807357	0	0	0.986509	0
2191	C	T	SILENT	ccC/ccT	P569	0	0	0	0	0	0	0	0	0	0	0	0	0	0	0	0.003726	0	0	0	0	0.002402	0	0	0	0	0	0	0	0	0	0	0	0	0	0	0	0	0	0	0	0	0	0	0
2192	G	A	MISSENSE	Ggt/Agt	G570S	0	0	0	0	0	0	0.003259	0	0	0	0	0	0	0	0	0	0	0	0	0	0	0.001211	0	0	0	0	0	0	0	0	0.002523	0	0	0	0	0	0	0	0.001717	0	0	0	0	0
2192	G	C	MISSENSE	Ggt/Cgt	G570R	0	0	0.002685	0	0	0	0	0.003974	0	0	0	0	0	0	0	0	0	0	0	0	0	0	0	0	0	0	0	0	0	0	0.007744	0	0	0	0	0	0	0	0	0.01967	0	0	0	0
2192	G	T	MISSENSE	Ggt/Tgt	G570C	0	0	0	0	0	0	0	0	0	0	0	0	0	0	0	0	0	0	0	0	0	0.001298	0	0	0	0	0	0.002665	0	0	0	0	0	0	0	0	0	0	0	0	0	0	0	0
2193	G	T	MISSENSE	gGt/gTt	G570V	0	0	0	0	0	0	0	0	0	0	0	0	0	0	0	0	0	0	0	0	0	0	0	0	0	0	0	0	0	0	0	0	0	0	0	0	0	0	0	0.002784	0	0	0	0
2194	T	C	SILENT	ggT/ggC	G570	0	0	0	0	0	0	0	0	0	0	0	0	0	0	0	0	0	0	0	0	0	0	0	0	0	0	0	0	0	0	0	0	0	0	0	0	0	0	0	0	0	0	0	0.006347
2196	T	A	MISSENSE	gTc/gAc	V571D	0	0	0	0	0	0	0	0	0	0	0	0	0	0	0	0	0	0	0	0	0	0	0	0	0	0	0	0	0	0	0	0	0	0	0	0	0	0	0	0	0	0	0	0
2196	T	C	MISSENSE	gTc/gCc	V571A	0	0	0	0	0	0	0	0.028457	0	0	0	0	0	0	0	0.093377	0	0	0	0	0	0	0	0	0	0	0	0	0	0	0	0	0	0	0	0	0	0	0	0	0	0	0.00677	0
2196	T	G	MISSENSE	gTc/gGc	V571G	0	0	0	0	0	0	0	0.115532	0.999214	0	0	0	0	0	0	0.74928	0	0	0	0	0.933279	0	0	0	0	0.202312	0	0	0	0.002998	0.175122	0	0	0	0	0	0	0	0	0.999049	0	0	0.609478	0
2197	C	T	SILENT	gtC/gtT	V571	0	0.003758	0	0.004046	0	0	0	0.003287	0	0	0.001885	0	0	0	0.010478	0	0	0	0.004136	0	0.007952	0.001817	0.002169	0.003826	0.00927	0.039133	0.002071	0.001895	0.004086	0.018336	0.003896	0	0.002388	0.003879	0.002672	0.001952	0	0.002654	0.004932	0	0.001908	0.003885	0.002781	0
2198	G	A	MISSENSE	Gct/Act	A572T	0	0	0	0	0	0	0	0	0	0	0	0	0	0	0	0	0	0	0	0	0	0	0	0	0	0	0	0	0	0	0	0	0	0	0	0	0	0	0	0	0	0	0	0
2198	G	T	MISSENSE	Gct/Tct	A572S	0	0	0	0	0	0	0	0	0.021388	0	0	0	0	0	0	0	0	0	0	0	0	0	0	0	0	0	0	0	0	0	0	0	0	0	0	0	0	0	0	0	0	0	0	0
2199	C	T	MISSENSE	gCt/gTt	A572V	0	0	0.004695	0	0.011625	0	0	0	0	0	0	0	0	0	0	0	0	0	0	0	0	0	0	0	0	0	0	0	0	0	0.003099	0.002895	0	0	0	0.00441	0	0	0	0	0	0	0	0
2200	T	C	SILENT	gcT/gcC	A572	0	0	0	0	0	0	0	0	0	0	0	0	0	0	0	0.007838	0	0	0	0	0.003469	0	0	0	0	0	0	0	0	0	0	0	0	0	0	0	0	0	0	0.004562	0	0	0	0
2201	C	A	MISSENSE	Cag/Aag	Q573K	0	0	0	0	0	0	0	0	0	0	0	0	0	0	0	0	0	0	0	0	0	0	0	0	0	0.00803	0	0	0	0	0	0	0	0	0	0	0	0	0	0	0	0	0	0
2202	A	G	MISSENSE	cAg/cGg	Q573R	0	0	0	0	0	0	0	0	0	0	0	0	0	0.007855	0	0	0	0	0	0	0	0	0	0	0	0	0	0	0	0	0	0	0	0	0	0	0	0	0	0	0	0	0	0
2203	G	A	SILENT	caG/caA	Q573	0	0	0	0	0	0	0	0	0	0	0	0	0.001787	0	0	0	0	0.001775	0	0.002643	0.005712	0	0	0.002766	0	0.003583	0	0	0	0.003435	0	0	0	0.002015	0.022066	0	0	0	0	0.0032	0	0.00359	0	0
2203	G	T	MISSENSE	caG/caT	Q573H	0	0	0	0	0	0	0	0	0.001417	0	0	0	0	0	0	0	0	0	0	0	0	0	0	0	0	0	0	0	0	0	0	0	0	0	0	0	0	0	0	0	0	0	0	0
2209	C	A	SILENT	acC/acA	T575	0	0	0	0	0	0	0	0	0	0	0	0	0	0	0	0	0	0	0	0.00282	0	0	0	0	0	0	0	0	0	0	0	0	0	0	0	0	0	0	0	0	0	0	0	0
2209	C	T	SILENT	acC/acT	T575	0	0	0	0	0	0	0	0	0	0	0	0	0	0	0	0	0	0	0	0	0	0	0	0	0	0	0	0	0	0	0	0	0	0	0	0	0	0	0	0	0	0	0	0
2211	C	T	MISSENSE	aCc/aTc	T576I	0	0	0	0	0	0	0	0	0	0	0	0	0.001541	0	0	0	0	0	0	0	0	0	0	0	0	0	0	0	0	0	0	0	0	0	0	0	0	0	0	0	0	0	0	0
2212	C	T	SILENT	acC/acT	T576	0	0	0	0	0	0	0	0	0	0	0	0	0	0	0	0	0	0	0	0	0	0	0	0	0	0	0	0	0	0	0	0.001531	0	0	0	0	0	0	0	0	0	0	0.002295	0
2213	A	G	MISSENSE	Ata/Gta	I577V	0	0	0	0.002934	0	0	0	0	0	0	0	0	0	0	0	0	0	0	0	0	0	0	0	0.007076	0.001854	0.031041	0	0	0.001602	0.194842	0	0	0	0.00407	0	0	0	0	0	0	0	0	0	0
2215	A	G	MISSENSE	atA/atG	I577M	0	0	0	0	0	0	0	0	0	0	0	0	0	0	0	0	0	0	0	0	0	0	0	0	0	0	0	0	0	0	0	0	0.002745	0	0	0	0	0	0	0	0	0	0	0
2215	A	T	SILENT	atA/atT	I577	0	0	0	0	0	0	0	0	0	0	0	0	0	0	0	0	0	0	0	0	0	0	0	0	0	0	0	0	0	0	0	0	0	0	0	0	0	0	0	0	0	0	0	0
2216	C	A	SILENT	Cga/Aga	R578	0	0	0	0	0	0	0	0	0	0	0	0	0	0	0	0	0	0	0	0	0	0	0	0	0	0.003467	0	0	0	0	0	0	0	0	0	0	0	0	0	0	0	0	0	0
2217	G	A	MISSENSE	cGa/cAa	R578Q	0	0	0	0	0	0	0	0	0	0	0	0	0.001784	0	0	0	0	0	0	0	0	0	0	0	0	0	0	0	0	0	0	0.001307	0	0	0	0	0	0	0	0	0	0	0	0
2219	T	C	MISSENSE	Ttc/Ctc	F579L	0	0	0	0	0	0	0.00254	0.014693	0.001637	0	0	0	0	0	0	0	0.007142	0	0	0	0.003017	0	0	0	0	0	0	0	0	0.00231	0	0	0	0	0	0	0	0	0	0.001972	0	0.002941	0	0
2221	C	T	SILENT	ttC/ttT	F579	0	0	0	0	0	0.001633	0	0	0	0	0	0	0	0	0	0	0	0	0	0	0	0	0.001419	0	0	0	0	0.001858	0	0	0	0	0	0	0.001872	0	0	0	0	0	0	0	0	0
2222	C	A	MISSENSE	Cag/Aag	Q580K	0	0	0	0	0	0	0	0	0	0	0	0	0	0	0	0	0	0	0	0	0	0.002107	0.00213	0	0	0	0	0.002507	0	0	0	0	0	0	0	0	0	0	0	0	0	0	0	0
2226	A	G	MISSENSE	gAc/gGc	D581G	0	0	0	0	0	0	0	0	0	0	0	0	0	0.005374	0	0	0	0	0	0	0	0	0	0	0	0	0	0	0	0	0	0	0	0	0	0	0	0	0	0	0	0	0	0
2228	G	A	MISSENSE	Gga/Aga	G582R	0	0	0	0	0	0	0	0	0	0	0	0	0	0	0	0	0	0	0.001692	0	0	0	0	0	0	0	0	0	0	0	0	0	0	0	0	0	0	0	0	0	0	0	0	0
2229	G	A	MISSENSE	gGa/gAa	G582E	0	0	0	0	0	0	0	0	0	0	0	0	0	0	0	0	0	0	0	0	0	0	0	0	0	0	0	0	0	0	0	0	0	0	0	0	0	0	0	0	0	0	0	0
2230	A	G	SILENT	ggA/ggG	G582	0	0	0	0	0	0.002695	0	0	0	0	0	0	0	0	0	0	0	0	0	0.003023	0.011021	0	0	0	0	0.003822	0	0	0.002809	0.003331	0	0	0	0	0	0	0	0	0.002901	0.003399	0	0	0	0
2230	A	T	SILENT	ggA/ggT	G582	0	0	0	0	0	0	0	0	0	0	0	0	0	0	0	0	0	0	0	0	0.049398	0	0	0	0	0	0	0	0	0	0	0	0	0	0	0	0	0	0	0	0	0	0	0
2233	T	C	SILENT	caT/caC	H583	0	0	0	0	0	0	0	0	0	0	0	0	0	0	0	0.003452	0	0	0	0	0.008399	0	0	0	0	0	0	0	0	0	0	0	0	0	0	0	0	0	0	0	0	0	0	0
2234	C	T	MISSENSE	Ccc/Tcc	P584S	0	0	0	0	0	0	0	0.002678	0.043836	0	0	0	0.002974	0	0	0	0	0.00213	0.002067	0	0.007814	0	0	0.00287	0	0	0	0	0.003386	0.215027	0	0	0	0.005145	0.001922	0	0	0.002277	0.002234	0	0	0.004581	0	0
2235	C	T	MISSENSE	cCc/cTc	P584L	0	0	0	0	0	0	0	0	0	0	0	0	0	0	0	0	0	0	0	0	0	0	0	0	0	0	0	0	0	0	0	0	0	0	0	0.001486	0	0	0	0	0	0	0	0
2236	C	A	SILENT	ccC/ccA	P584	0	0	0	0	0	0	0	0	0	0	0	0	0	0	0	0	0.006145	0	0	0	0	0	0	0	0	0	0	0	0	0	0	0	0	0	0	0	0	0	0	0	0	0	0	0
2238	T	C	MISSENSE	gTg/gCg	V585A	0	0	0	0	0	0	0	0	0	0	0	0	0	0	0	0	0	0	0	0	0	0	0	0	0	0	0	0	0	0	0	0	0	0	0	0	0	0	0	0	0	0	0	0
2241	T	C	MISSENSE	aTg/aCg	M586T	0	0.023692	0	0.03134	0	0	0	0	0	0	0	0	0	0	0	0	0	0	0	0	0	0.001621	0.110349	0.075853	0.015667	0.041742	0	0.063085	0.071769	0.798719	0.275965	0	0.081	0.087225	0.126892	0	0.107305	0.036527	0.095359	0	0	0	0	0
2242	G	A	MISSENSE	atG/atA	M586I	0	0	0	0	0	0	0	0	0.001037	0	0	0	0	0	0	0	0	0	0	0	0	0.001225	0	0	0	0	0	0	0	0	0	0.001606	0	0	0	0.001136	0	0	0	0	0	0	0	0
2242	G	T	MISSENSE	atG/atT	M586I	0	0	0	0	0	0	0	0	0	0	0	0	0	0	0	0	0	0	0	0	0	0	0	0	0	0	0	0.001196	0	0	0	0	0	0	0	0	0	0	0	0	0	0	0	0
2243	G	T	MISSENSE	Gtt/Ttt	V587F	0.003689	0	0	0	0	0.001875	0	0	0	0	0	0	0.00217	0	0	0	0	0	0	0	0	0	0	0.003211	0	0	0	0.002139	0.002175	0	0	0	0	0.001726	0	0	0	0	0	0	0	0	0	0
2244	T	C	MISSENSE	gTt/gCt	V587A	0	0	0	0	0	0	0	0	0	0	0	0	0	0	0	0	0	0	0	0.00464	0	0	0	0	0	0	0	0	0	0	0	0	0	0	0	0	0	0	0	0	0	0	0	0
2245	T	C	SILENT	gtT/gtC	V587	0	0	0	0	0	0	0	0	0	0	0.002442	0	0	0	0	0	0	0	0	0	0.001891	0	0	0.003975	0	0	0	0	0	0	0	0	0	0.002653	0	0	0	0	0	0	0	0	0	0
2246	T	C	MISSENSE	Tgg/Cgg	W588R	0	0	0	0	0	0	0	0	0	0	0	0	0	0	0	0	0	0	0	0	0	0	0	0	0	0	0	0	0	0	0.056623	0	0	0	0	0	0	0	0	0	0	0	0	0
2247	G	T	MISSENSE	tGg/tTg	W588L	0	0	0	0	0.002163	0.002171	0.001956	0	0	0.002365	0	0.002901	0	0.002355	0	0	0	0.001721	0.003379	0	0	0.003838	0.003059	0.003145	0	0	0	0.003119	0.005235	0	0	0.00138	0.00343	0.003332	0	0.006691	0	0	0.001133	0	0	0	0	0
2249	T	C	MISSENSE	Tac/Cac	Y589H	0	0	0	0	0	0	0	0.003262	0	0	0	0	0	0	0	0	0	0	0	0	0.004693	0	0	0	0	0	0	0	0	0	0	0	0	0.003011	0	0	0	0	0	0.002602	0	0	0	0
2250	A	G	MISSENSE	tAc/tGc	Y589C	0	0	0	0	0	0	0	0	0	0	0	0	0	0	0	0	0	0	0	0	0	0	0	0	0	0	0	0	0	0	0	0	0	0	0	0	0	0	0	0	0	0	0	0
2250	A	T	MISSENSE	tAc/tTc	Y589F	0	0	0	0	0	0	0	0	0	0	0	0	0	0	0	0	0	0	0	0	0	0	0	0	0	0	0	0	0.003235	0.009659	0.936916	0	0	0	0.120648	0	0	0	0.05008	0	0	0	0	0
2251	C	T	SILENT	taC/taT	Y589	0	0	0	0	0	0	0	0	0.001578	0	0	0	0	0	0	0	0	0	0	0	0	0	0	0	0	0	0	0	0	0	0	0	0	0	0	0	0	0	0	0	0	0	0	0
2252	A	G	MISSENSE	Aag/Gag	K590E	0	0	0	0	0	0	0	0	0	0	0	0	0	0	0	0	0	0	0	0.002126	0	0	0	0	0	0	0	0	0	0	0	0	0	0	0	0	0	0	0	0	0	0	0	0
2253	A	G	MISSENSE	aAg/aGg	K590R	0	0	0	0	0	0	0	0	0	0	0	0.017618	0	0	0	0	0	0	0	0	0	0	0	0	0	0	0	0	0	0	0	0	0	0	0	0	0	0	0	0	0	0	0	0
2254	G	A	SILENT	aaG/aaA	K590	0	0	0	0	0	0	0	0	0	0	0	0	0	0	0	0	0	0	0	0	0	0	0	0	0	0	0	0	0	0	0	0	0	0	0	0.001222	0	0	0	0	0	0	0	0
2254	G	T	MISSENSE	aaG/aaT	K590N	0	0	0	0	0	0	0	0	0	0	0	0	0.001436	0	0	0	0	0	0	0	0	0	0	0	0	0	0	0	0	0	0	0	0	0	0	0	0	0	0	0	0	0	0	0
2255	G	A	MISSENSE	Gta/Ata	V591I	0	0	0	0	0	0	0.001919	0	0	0	0	0	0	0	0	0	0	0	0	0	0	0	0	0	0	0	0	0	0	0	0	0	0	0	0	0	0	0	0	0	0	0	0	0
2256	T	C	MISSENSE	gTa/gCa	V591A	0	0	0	0	0	0	0	0	0	0	0	0	0	0	0	0	0	0	0	0	0.004533	0	0	0	0	0	0	0	0	0	0.004091	0	0	0	0	0	0	0	0	0	0	0	0	0
2257	A	G	SILENT	gtA/gtG	V591	0	0	0	0	0	0	0	0	0.001463	0	0.001922	0	0	0	0	0	0	0	0	0	0.001817	0	0	0	0	0	0	0	0	0.002849	0	0	0	0	0	0	0	0	0	0.002946	0	0	0	0
2259	G	A	NONSENSE	tGg/tAg	W592*	0	0	0	0	0	0	0	0	0	0	0	0	0	0	0	0	0	0	0.001143	0	0	0.001766	0	0.001575	0	0	0	0	0.001204	0	0	0.001772	0	0	0	0.002275	0	0	0	0	0	0	0	0
2261	G	A	MISSENSE	Gac/Aac	D593N	0	0	0	0	0	0	0	0	0.003589	0	0	0	0	0.007087	0	0	0.005503	0	0	0	0	0	0	0	0	0	0	0	0	0	0	0	0	0	0	0	0	0	0	0	0	0	0	0
2262	A	G	MISSENSE	gAc/gGc	D593G	0	0	0	0	0	0	0	0	0	0	0	0	0	0	0	0	0	0	0	0	0	0	0	0	0	0	0	0	0	0	0	0	0	0	0	0	0	0	0	0	0	0	0	0
2263	C	T	SILENT	gaC/gaT	D593	0	0	0	0	0	0	0	0	0.002177	0	0	0	0	0	0	0.006293	0	0	0	0.003712	0.007056	0	0	0	0	0.004932	0	0	0.001934	0.002449	0	0	0.002436	0.00366	0	0	0	0.002318	0	0	0	0	0	0
2265	A	G	MISSENSE	aAg/aGg	K594R	0	0	0	0	0	0	0	0	0	0	0	0	0	0.005428	0	0	0	0	0	0	0	0	0	0	0	0	0	0	0	0	0	0	0	0	0	0	0	0	0	0	0	0	0	0
2268	C	T	MISSENSE	cCt/cTt	P595L	0	0	0	0	0	0	0	0	0	0	0	0	0	0	0	0	0	0	0	0	0	0	0	0	0.002365	0	0	0	0	0.002077	0	0	0	0	0	0	0	0	0	0	0	0	0	0
2269	T	C	SILENT	ccT/ccC	P595	0	0	0	0	0	0	0	0	0.002306	0	0.002093	0	0	0	0	0	0	0.003557	0	0	0.002653	0	0	0	0	0	0	0	0.002495	0.00189	0.002621	0.001801	0.002015	0	0	0	0	0	0	0	0	0	0	0
2270	G	A	MISSENSE	Gcc/Acc	A596T	0	0	0	0	0	0	0	0	0	0	0	0	0	0	0	0	0	0	0	0	0	0	0	0	0.001872	0	0	0	0	0	0	0	0	0	0	0	0	0	0	0	0	0	0	0
2272	C	T	SILENT	gcC/gcT	A596	0	0	0	0	0	0	0	0	0	0	0	0	0	0	0	0	0	0	0	0	0	0	0	0	0	0	0	0	0	0	0	0	0	0	0	0	0	0	0	0	0	0	0	0
2273	T	C	MISSENSE	Tca/Cca	S597P	0	0	0	0	0	0	0	0	0	0	0	0	0	0	0	0	0	0.002263	0.001966	0.00509	0.003596	0	0.002019	0	0	0.001851	0	0	0.00226	0	0	0	0	0.002546	0	0	0	0	0	0.001564	0	0.004571	0	0
2274	C	T	MISSENSE	tCa/tTa	S597L	0	0.002915	0	0.003075	0	0	0.0023	0	0.001235	0	0	0	0	0.001908	0	0	0	0	0.001728	0.00522	0.001934	0	0.0021	0	0.008057	0	0	0	0.002006	0.00272	0	0	0	0.001654	0.001635	0	0.002411	0	0.001474	0.002295	0	0	0	0
2275	A	G	SILENT	tcA/tcG	S597	0	0.001961	0	0	0	0.001984	0.005237	0	0.001258	0	0	0	0.002574	0	0	0.00297	0	0	0	0	0.003392	0	0	0	0	0.004788	0	0	0	0.001866	0.003472	0	0	0.002821	0	0	0	0	0	0.002023	0	0	0	0
2275	A	T	SILENT	tcA/tcT	S597	0	0	0	0	0	0	0.003043	0	0	0	0	0	0	0	0	0	0	0	0	0	0.001737	0	0	0	0	0	0	0	0	0	0	0	0	0	0	0	0	0	0	0	0	0	0	0
2277	A	G	MISSENSE	cAg/cGg	Q598R	0	0	0	0	0	0	0	0	0	0	0	0	0	0	0	0	0	0	0	0	0.001649	0	0	0	0	0	0	0	0	0	0	0	0	0	0	0	0	0	0	0	0	0	0	0
2278	G	A	SILENT	caG/caA	Q598	0	0	0	0	0	0	0.002029	0	0	0	0	0	0	0	0	0	0	0	0	0	0	0	0	0.001323	0	0	0	0	0	0	0	0	0	0	0	0	0	0	0	0	0	0	0	0
2279	T	G	MISSENSE	Tgg/Ggg	W599G	0	0	0	0	0	0	0.003342	0	0	0	0	0	0	0	0	0	0	0	0	0	0	0	0	0	0	0	0	0	0	0	0	0	0	0	0	0	0	0	0	0	0	0	0	0
2280	G	A	NONSENSE	tGg/tAg	W599*	0	0	0	0	0	0	0	0	0	0	0	0	0	0	0	0	0	0	0.001135	0	0	0	0	0	0	0	0	0	0	0	0	0	0	0	0	0.001707	0	0	0	0	0	0	0	0
2281	G	T	MISSENSE	tgG/tgT	W599C	0	0	0	0	0	0	0	0	0	0	0	0	0	0	0	0	0	0	0	0	0	0	0	0	0	0	0	0	0.002305	0	0	0	0	0	0	0	0	0	0	0	0	0	0	0
2282	G	A	MISSENSE	Gcc/Acc	A600T	0	0	0	0	0	0	0	0	0	0	0	0	0	0	0	0	0	0	0	0.003794	0	0	0	0	0	0	0	0	0	0	0	0	0	0	0	0	0	0	0	0	0	0	0	0
2283	C	T	MISSENSE	gCc/gTc	A600V	0	0	0	0	0	0	0	0	0	0	0	0	0	0	0	0	0.010466	0	0	0	0	0	0	0	0	0	0	0	0	0	0	0	0	0	0	0	0	0	0	0	0	0	0	0
2284	C	A	SILENT	gcC/gcA	A600	0	0	0	0	0.002087	0	0	0	0	0	0	0	0.001828	0	0	0	0	0.002271	0	0	0	0.004165	0.003685	0	0	0	0	0.00358	0	0	0	0	0	0	0	0.001791	0	0	0	0	0	0	0	0
2284	C	T	SILENT	gcC/gcT	A600	0	0	0	0	0	0	0	0	0	0	0	0	0	0	0	0	0	0	0	0	0	0	0	0	0	0	0	0	0	0	0	0	0	0	0	0	0	0	0	0	0	0	0	0
2289	T	C	MISSENSE	cTc/cCc	L602P	0	0	0	0	0	0	0.006081	0	0.002912	0	0	0	0	0.006862	0	0	0	0	0	0	0.002409	0	0	0	0	0	0	0	0	0	0.002711	0	0	0	0	0	0	0	0	0.002882	0	0.002254	0.003023	0
2292	C	T	MISSENSE	cCg/cTg	P603L	0	0	0	0	0	0	0	0	0	0	0.00185	0	0	0	0	0	0	0	0	0	0	0	0	0	0	0	0	0	0	0	0	0	0	0	0	0	0	0	0	0	0	0	0	0
2293	G	A	SILENT	ccG/ccA	P603	0	0	0	0	0	0	0	0	0	0	0.001594	0	0	0	0	0	0	0	0	0	0	0	0	0	0	0	0	0	0	0	0	0	0	0	0	0	0	0	0	0	0	0	0	0
2294	G	A	MISSENSE	Ggc/Agc	G604S	0	0	0	0	0	0	0.002544	0	0	0	0	0	0	0	0	0	0	0	0	0	0	0	0	0	0	0	0	0	0	0	0	0	0	0	0	0	0	0	0	0	0	0	0	0
2295	G	A	MISSENSE	gGc/gAc	G604D	0	0	0	0	0	0	0.002686	0	0	0	0	0	0	0	0	0	0	0	0	0	0	0	0	0	0	0	0	0	0	0	0	0	0	0	0	0	0	0	0	0	0	0	0	0
2296	C	T	SILENT	ggC/ggT	G604	0	0	0	0.002855	0	0.002301	0	0.002562	0.182606	0	0	0	0.002349	0	0	0.003659	0	0	0.001747	0.008516	0	0	0	0	0	0.002795	0	0	0	0.002456	0.002947	0	0	0.00211	0.001866	0	0	0.002731	0.00169	0.004446	0	0	0	0
2298	C	T	MISSENSE	aCa/aTa	T605I	0	0.007668	0	0.014658	0	0	0	0	0.172823	0	0	0	0	0	0	0	0	0	0	0	0	0	0.009319	0.011005	0.002944	0.003183	0	0.007428	0.021424	0.206285	0	0	0.004621	0.043237	0.366013	0.001532	0.002302	0.03128	0.2	0	0	0	0	0
2299	A	G	SILENT	acA/acG	T605	0	0.003218	0	0.005189	0	0	0.0027	0	0.001722	0	0.002278	0	0	0	0.002316	0.004866	0	0	0	0.003943	0.00506	0	0.003284	0.002462	0.002423	0.003611	0	0	0	0.002985	0	0	0	0.003826	0.002076	0.002348	0	0.002817	0.002151	0.003575	0	0	0.004913	0
2299	A	T	SILENT	acA/acT	T605	0	0	0	0	0	0	0	0	0	0	0	0	0	0.0067	0	0	0	0	0	0	0	0	0	0	0	0	0	0	0	0	0	0	0	0	0	0	0	0	0	0	0	0	0	0
2300	C	T	MISSENSE	Cca/Tca	P606S	0	0	0	0	0	0	0	0	0	0	0	0	0	0	0	0	0	0	0.001334	0	0	0	0	0	0	0	0	0	0	0	0	0	0	0	0	0	0	0	0	0	0	0	0	0
2301	C	A	MISSENSE	cCa/cAa	P606Q	0	0	0	0	0.003734	0	0.002957	0	0	0.002055	0	0.003132	0.001502	0.003097	0	0	0	0.002982	0.003549	0	0	0.005635	0.00322	0.00559	0	0	0	0.004437	0.004766	0	0	0.002501	0.002876	0.002583	0	0.005051	0	0	0	0	0	0	0	0
2302	A	G	SILENT	ccA/ccG	P606	0	0	0	0	0	0	0	0	0	0	0	0	0	0	0	0	0	0	0	0	0	0	0	0	0	0	0	0	0	0	0	0	0	0	0	0	0.009436	0	0	0	0	0	0	0
2302	A	T	SILENT	ccA/ccT	P606	0	0	0	0	0	0	0.002114	0	0	0	0	0	0	0	0	0	0	0	0	0	0	0	0	0	0	0	0	0	0	0	0	0	0	0	0	0	0	0	0	0	0	0	0	0
2305	G	A	SILENT	gaG/gaA	E607	0	0	0	0	0	0	0	0	0	0	0	0	0	0	0	0	0.005303	0	0.005244	0	0	0	0	0	0	0	0	0.001557	0.00126	0	0	0	0	0	0	0	0	0	0.001253	0	0	0	0	0
2308	G	A	SILENT	caG/caA	Q608	0	0	0	0	0	0	0	0	0.001495	0	0	0	0	0	0	0.002617	0	0	0	0	0.00362	0	0	0.001962	0.001845	0.001566	0	0	0.001377	0	0.002456	0	0	0	0	0	0	0	0	0	0	0	0	0
2309	T	C	MISSENSE	Tac/Cac	Y609H	0	0	0	0	0	0	0	0	0	0	0.002329	0	0	0	0	0	0	0	0	0	0	0	0	0	0	0	0	0	0	0	0	0	0	0	0	0	0	0	0	0	0	0	0	0
2311	C	T	SILENT	taC/taT	Y609	0	0	0	0	0	0	0.001595	0	0.016239	0	0	0	0	0	0	0	0	0	0	0	0	0	0	0	0	0	0	0	0	0	0	0	0	0	0	0	0	0	0	0	0	0	0	0
2312	C	A	SILENT	Cgg/Agg	R610	0	0	0	0	0	0	0	0	0	0	0	0	0	0	0	0	0	0	0	0	0	0.001101	0	0	0	0	0	0	0	0	0	0	0	0	0	0.001161	0	0	0	0	0	0	0	0
2312	C	T	MISSENSE	Cgg/Tgg	R610W	0	0	0	0	0	0	0	0	0	0	0	0	0	0	0	0	0	0	0	0	0	0	0	0	0	0	0	0	0	0	0	0	0	0	0	0.001712	0	0	0	0	0	0	0	0
2313	G	A	MISSENSE	cGg/cAg	R610Q	0	0	0	0	0	0	0.001696	0	0	0	0	0	0	0	0	0	0	0	0	0	0	0	0	0	0	0	0	0	0	0	0	0	0	0	0	0	0	0	0	0	0	0	0	0
2313	G	T	MISSENSE	cGg/cTg	R610L	0	0	0	0	0	0	0	0	0	0	0	0	0	0	0	0	0	0	0	0	0	0.001524	0	0	0	0	0	0	0	0	0	0	0	0	0	0	0	0	0	0	0	0	0	0
2320	G	A	SILENT	tcG/tcA	S612	0	0.002799	0.001769	0.003011	0	0.003745	0	0.001742	0.002938	0	0	0	0	0	0	0.003984	0	0.001752	0.002133	0.003674	0.006508	0.002843	0.001776	0.002581	0.003245	0.002673	0	0.001882	0.002479	0.0037	0.002661	0.001243	0.075334	0.001889	0.00226	0.00176	0	0.002234	0.003855	0.004531	0	0.001557	0.003492	0
2320	G	T	SILENT	tcG/tcT	S612	0	0	0	0	0	0	0	0	0	0	0	0	0	0	0	0	0	0	0	0	0	0	0	0	0	0	0	0	0	0	0	0	0	0	0	0	0	0	0	0	0	0.003366	0	0
2322	G	T	MISSENSE	tGg/tTg	W613L	0	0	0	0	0	0	0	0	0	0	0	0	0	0	0	0	0	0	0	0	0	0.001271	0	0	0	0	0	0	0	0	0	0	0	0	0	0	0	0	0	0	0	0	0	0
2326	G	A	MISSENSE	atG/atA	M614I	0.002099	0	0	0	0	0.001927	0	0	0	0	0.007094	0	0.001727	0	0	0	0	0.003789	0.002766	0.003737	0	0.003614	0.002975	0.005713	0.002151	0	0.002413	0.002384	0.00287	0.003438	0	0.002394	0.002797	0.005271	0.002473	0.002071	0.006488	0.002433	0.001684	0	0	0.002176	0	0.003383
2327	A	G	MISSENSE	Aaa/Gaa	K615E	0	0	0	0	0	0	0	0	0	0	0	0	0	0	0	0	0	0	0.00153	0	0.001505	0	0	0	0	0	0	0	0.001884	0	0	0	0	0	0	0	0	0	0	0	0	0	0	0
2328	A	G	MISSENSE	aAa/aGa	K615R	0	0	0	0	0	0	0	0	0.040012	0	0	0	0	0	0	0	0	0	0	0	0	0	0	0	0	0	0	0	0	0	0	0	0	0	0	0	0	0	0	0	0	0	0	0
2328	A	T	MISSENSE	aAa/aTa	K615I	0	0	0	0	0	0	0	0	0	0	0	0	0	0	0	0	0	0	0	0	0	0	0	0	0	0	0	0	0	0.004905	0	0	0	0	0	0	0	0	0	0	0	0	0	0
2329	A	G	SILENT	aaA/aaG	K615	0	0	0	0	0	0	0	0.003229	0.001083	0	0.003519	0	0	0	0	0.001935	0	0	0.001676	0.002247	0.001542	0	0	0	0	0	0	0	0.001561	0.007249	0.002329	0	0	0.00249	0.001557	0.001377	0	0.002198	0	0	0	0.001927	0	0
2331	T	C	MISSENSE	gTt/gCt	V616A	0	0	0	0	0	0	0.002033	0	0	0	0	0	0	0	0	0	0	0	0	0	0	0	0	0	0	0	0	0	0	0	0	0	0	0	0	0	0	0	0	0	0	0	0	0
2332	T	A	SILENT	gtT/gtA	V616	0	0	0	0	0	0	0	0	0	0	0	0	0	0	0	0	0	0	0	0.003254	0	0	0	0	0	0	0	0	0	0	0	0	0	0	0	0	0	0	0	0	0	0	0	0
2333	C	T	MISSENSE	Cct/Tct	P617S	0	0	0	0	0	0	0	0	0	0	0	0	0	0	0	0	0	0	0.001013	0	0	0	0	0	0	0	0	0	0	0	0	0	0	0	0	0	0	0	0	0	0	0	0	0
2334	C	T	MISSENSE	cCt/cTt	P617L	0	0	0	0	0	0	0	0	0	0	0	0	0	0	0	0	0	0	0	0	0	0	0	0	0	0	0	0	0.001213	0	0	0	0	0	0	0	0	0	0	0	0	0	0	0
2335	T	A	SILENT	ccT/ccA	P617	0	0	0	0	0	0	0	0	0	0	0	0.00129	0	0	0	0	0	0	0.001067	0	0	0.002053	0	0.00201	0	0	0	0	0.001362	0	0	0	0	0.0012	0	0.002039	0	0	0	0	0	0	0	0
2335	T	C	SILENT	ccT/ccC	P617	0	0	0	0	0	0	0	0.001502	0.752796	0	0	0	0.001596	0.005459	0.001377	0.002593	0	0	0	0.002578	0.005498	0	0	0.001436	0.002498	0.002437	0.002746	0.001285	0.001131	0.001358	0.004507	0	0	0	0.002677	0.001107	0.003044	0	0.001313	0.001643	0	0	0	0
2336	A	G	MISSENSE	Aag/Gag	K618E	0	0.002993	0	0.006034	0	0	0	0.003228	0	0	0	0	0	0	0	0	0	0	0	0.003134	0	0	0.006176	0	0	0	0	0	0.005607	0.002818	0	0	0	0.011915	0	0	0.003441	0	0	0	0	0	0	0
2336	A	T	NONSENSE	Aag/Tag	K618*	0	0	0	0	0	0	0	0	0	0	0	0	0	0	0	0	0	0	0	0	0	0.001696	0	0	0	0	0	0	0	0	0	0	0	0	0	0	0	0	0	0	0	0	0	0
2337	A	G	MISSENSE	aAg/aGg	K618R	0	0	0	0	0	0	0.006103	0	0	0	0	0	0	0	0	0	0	0	0	0.004522	0.002298	0	0	0	0	0	0	0	0	0	0	0	0	0	0	0	0	0.002581	0	0	0	0	0	0
2338	G	A	SILENT	aaG/aaA	K618	0	0	0	0	0	0	0	0	0	0	0	0	0	0	0.001518	0	0	0	0	0	0	0	0	0	0	0	0.001695	0	0.001981	0	0	0.001305	0	0	0	0.001925	0	0.001661	0	0	0	0	0	0
2339	G	A	MISSENSE	Gga/Aga	G619R	0	0	0	0	0	0	0	0	0	0	0	0	0	0	0	0	0	0	0	0	0	0	0	0	0	0	0	0	0	0	0	0	0	0	0	0.001458	0	0	0	0	0	0	0	0
2341	A	G	SILENT	ggA/ggG	G619	0	0	0	0	0	0	0	0	0.001908	0	0	0	0	0.007673	0	0	0	0	0.002546	0	0.003661	0	0	0	0	0	0	0	0	0	0	0	0	0	0	0	0	0	0	0	0	0	0	0
2341	A	T	SILENT	ggA/ggT	G619	0	0	0	0	0	0	0	0	0	0	0	0	0	0	0	0	0	0	0	0	0	0	0	0	0	0	0	0	0	0	0	0	0	0	0	0	0	0	0	0	0	0	0	0
2342	T	C	MISSENSE	Tat/Cat	Y620H	0	0	0	0	0	0	0	0	0	0	0	0	0	0	0	0	0	0	0	0	0	0	0	0	0	0	0	0	0	0.002339	0	0	0	0	0	0	0	0	0	0	0	0	0	0
2343	A	G	MISSENSE	tAt/tGt	Y620C	0	0	0	0	0	0	0	0	0	0	0	0	0	0	0	0	0	0.002405	0	0	0	0	0	0	0	0	0	0	0	0	0	0	0	0	0	0	0	0	0	0	0	0	0	0
2344	T	C	SILENT	taT/taC	Y620	0	0	0	0	0	0	0	0	0.00138	0	0	0	0	0	0	0.001748	0.008566	0	0	0	0.001257	0.001375	0	0.002099	0	0	0	0	0.001176	0.002703	0	0	0.257647	0	0	0	0	0	0	0.001346	0.007315	0.001313	0.299799	0
2345	T	C	MISSENSE	Tat/Cat	Y621H	0	0.001914	0	0.002301	0	0	0	0	0	0	0	0	0	0	0	0	0	0	0	0.003677	0	0	0.002432	0	0	0	0	0.001582	0.003707	0	0	0	0	0.002357	0	0	0	0	0	0	0	0	0	0
2346	A	G	MISSENSE	tAt/tGt	Y621C	0	0	0	0	0	0	0	0	0	0	0	0	0	0	0	0	0	0	0.001166	0	0	0	0	0	0.001405	0	0	0	0	0	0	0	0	0	0	0	0	0	0	0	0	0	0	0
2347	T	C	SILENT	taT/taC	Y621	0	0	0	0	0	0	0	0.279687	0.002159	0	0	0	0	0	0	0.002879	0	0	0.001884	0	0.002789	0	0	0.001957	0.006456	0.002642	0	0	0	0.003258	0.004996	0	0	0	0.002436	0	0	0	0.003037	0	0.001841	0	0	0
2349	C	T	MISSENSE	tCg/tTg	S622L	0	0	0	0	0	0	0	0	0	0	0.002759	0	0	0	0	0	0	0	0.00117	0	0	0	0	0	0	0	0	0	0	0	0	0	0	0	0	0.001823	0.002933	0.001135	0	0	0	0	0	0
2350	G	A	SILENT	tcG/tcA	S622	0.003351	0.003185	0	0	0	0	0.008141	0.002242	0.002279	0	0	0	0	0	0	0.003642	0	0	0	0.004907	0.006875	0	0.001811	0	0.006402	0.004166	0	0	0	0.004042	0.003324	0.001603	0	0.003917	0.436848	0.001797	0.001889	0	0.001432	0.003231	0	0	0	0
2350	G	T	SILENT	tcG/tcT	S622	0	0	0	0	0	0	0	0	0	0	0	0	0	0	0	0	0	0	0	0	0	0	0	0	0	0	0	0	0	0	0	0	0	0	0	0	0	0	0	0	0	0	0	0
2351	T	C	MISSENSE	Tcc/Ccc	S623P	0	0	0	0	0	0	0	0	0	0	0	0	0	0.015145	0	0	0	0	0	0	0	0	0	0	0	0	0	0	0	0	0	0	0	0	0	0	0	0	0	0	0	0	0	0
2353	C	T	SILENT	tcC/tcT	S623	0	0	0	0	0	0	0	0	0	0	0	0	0	0	0	0	0	0	0	0	0	0	0	0	0	0	0	0	0.00156	0	0	0	0	0	0	0	0	0	0	0	0	0	0	0
2354	C	A	SILENT	Cgg/Agg	R624	0	0	0	0	0	0	0	0	0	0	0	0	0.001674	0	0	0	0	0	0	0	0	0	0	0	0	0	0	0	0	0	0	0	0	0	0	0	0	0	0	0	0	0	0	0
2354	C	T	MISSENSE	Cgg/Tgg	R624W	0	0	0	0	0	0	0	0	0	0	0	0	0	0	0	0	0	0	0	0	0	0	0	0	0	0	0	0	0	0	0	0	0	0.001524	0	0	0	0	0	0	0	0	0	0
2355	G	A	MISSENSE	cGg/cAg	R624Q	0	0	0	0	0	0	0	0	0	0	0	0	0	0.00747	0	0	0	0	0	0	0	0.001163	0	0	0	0	0	0.001485	0	0	0	0	0	0.002427	0.002286	0	0.00195	0	0	0	0	0	0	0
2355	G	T	MISSENSE	cGg/cTg	R624L	0	0	0	0	0	0	0	0	0	0	0	0	0	0	0	0	0	0	0	0	0	0	0.00164	0	0	0	0	0	0	0	0	0	0	0	0	0	0	0	0	0	0	0	0	0
2356	G	A	SILENT	cgG/cgA	R624	0	0	0	0	0	0	0	0	0	0	0	0	0	0	0	0	0	0	0	0	0	0	0	0	0	0	0	0	0	0	0	0	0	0	0	0	0	0	0	0	0	0	0	0
2358	G	A	MISSENSE	cGg/cAg	R625Q	0	0	0	0	0	0	0	0	0	0	0	0	0	0	0	0	0	0	0.00121	0	0	0.001342	0	0	0	0	0	0	0	0.001344	0	0	0	0	0.001366	0.001599	0	0	0	0	0	0	0	0
2359	G	A	SILENT	cgG/cgA	R625	0	0	0	0	0	0	0	0	0	0	0	0	0.001599	0	0	0	0	0	0	0	0	0	0	0	0	0	0	0.00142	0	0	0	0	0	0	0	0	0	0	0	0	0	0	0	0
2359	G	T	SILENT	cgG/cgT	R625	0	0	0	0	0	0	0	0	0	0	0	0	0	0	0	0	0	0	0	0	0	0.001293	0	0	0	0	0	0	0.001941	0	0	0	0	0	0	0	0	0	0	0	0	0	0	0
2362	C	T	SILENT	gaC/gaT	D626	0	0	0	0	0	0	0	0	0	0	0	0	0	0	0	0	0	0	0	0	0	0	0	0	0	0	0	0	0	0	0	0	0	0	0	0	0	0	0	0	0	0	0	0
2363	T	C	SILENT	Ttg/Ctg	L627	0	0	0	0	0	0	0	0	0	0	0	0	0	0	0	0.002237	0	0	0	0	0	0	0	0	0	0	0	0	0	0	0	0	0	0.003356	0	0	0	0	0	0	0	0	0	0
2365	G	A	SILENT	ttG/ttA	L627	0	0	0	0	0	0	0	0	0	0	0	0	0	0	0	0	0	0	0	0	0	0	0	0	0	0	0	0	0	0	0	0	0	0	0	0	0	0	0	0	0	0	0.020184	0
2368	C	T	SILENT	agC/agT	S628	0	0	0	0	0	0	0	0	0	0	0	0	0	0	0	0	0	0	0	0.006882	0	0	0	0	0	0	0	0	0	0	0	0	0	0	0	0	0	0	0	0	0	0	0	0
2369	A	T	MISSENSE	Act/Tct	T629S	0	0	0	0	0	0	0	0	0	0	0	0	0	0	0	0	0.010856	0	0	0	0	0	0	0	0	0	0	0	0	0	0	0	0	0	0	0	0	0	0	0	0	0	0	0
2371	T	A	SILENT	acT/acA	T629	0	0	0	0	0	0	0	0	0	0	0	0	0	0	0	0	0	0	0	0	0	0.001607	0	0	0	0	0	0	0	0	0	0	0	0	0	0	0	0	0	0	0	0	0	0
2371	T	C	SILENT	acT/acC	T629	0	0	0	0	0	0	0.002777	0	0	0	0	0	0	0	0	0.00269	0	0	0	0	0	0	0	0	0	0	0	0	0	0	0	0	0	0	0	0	0	0	0	0	0	0	0	0
2372	G	A	MISSENSE	Ggc/Agc	G630S	0	0	0	0	0	0	0	0	0	0	0	0	0	0	0	0	0	0	0	0	0	0	0	0	0	0	0	0	0	0	0	0	0	0	0	0.001653	0	0	0	0	0	0	0	0
2372	G	T	MISSENSE	Ggc/Tgc	G630C	0	0	0	0	0.002089	0	0	0	0	0.001692	0	0.003073	0	0	0	0	0	0.002649	0.00263	0	0	0.003388	0.003885	0.002976	0	0	0	0.005014	0.003833	0	0	0	0.002933	0.001838	0	0.002588	0	0	0	0	0	0	0	0
2375	C	T	MISSENSE	Ctc/Ttc	L631F	0	0	0	0	0	0	0	0	0	0	0	0	0	0.00673	0	0	0	0	0	0	0	0	0	0	0	0	0	0	0	0	0	0	0	0	0	0	0	0	0	0	0	0	0	0
2377	C	A	SILENT	ctC/ctA	L631	0	0	0	0	0	0	0	0	0	0	0	0	0.001832	0	0	0	0	0	0	0	0	0	0	0	0	0	0	0	0	0	0	0	0	0	0	0	0	0	0	0	0	0	0	0
2377	C	T	SILENT	ctC/ctT	L631	0	0	0	0	0	0	0	0	0.001801	0	0	0	0	0	0.001753	0	0	0.002342	0.002369	0.008491	0	0.001652	0	0.003548	0	0	0	0.001424	0.001852	0	0.009216	0	0.002024	0	0.002536	0	0	0	0	0	0	0	0	0
2379	T	C	MISSENSE	aTt/aCt	I632T	0	0	0	0	0	0	0	0	0	0	0	0	0	0	0	0	0.00319	0	0	0	0	0	0	0	0	0	0	0	0	0	0	0	0	0	0	0	0	0	0	0	0	0	0	0
2381	T	C	MISSENSE	Tcc/Ccc	S633P	0	0	0	0	0	0	0	0	0	0	0	0	0	0	0	0	0	0	0	0	0	0	0	0.002419	0	0	0	0	0	0	0	0	0	0	0	0	0	0	0	0	0	0	0	0
2383	C	A	SILENT	tcC/tcA	S633	0	0	0	0	0.001111	0	0.001486	0	0	0.001378	0	0.001242	0	0.001461	0	0	0	0	0.001481	0	0	0.001643	0	0.002917	0	0	0.001434	0	0.002388	0.001231	0	0.001614	0	0.001878	0	0.002446	0	0	0.001046	0	0	0	0	0
2383	C	T	SILENT	tcC/tcT	S633	0.002381	0.001695	0.002251	0.00179	0	0.002451	0	0	0	0	0	0.001352	0	0	0	0	0	0.001534	0	0	0.002343	0.00167	0	0.002414	0.00241	0.183428	0.001527	0.001572	0.002841	0.003386	0.00325	0.002113	0.001235	0.003611	0.001663	0.003454	0	0.001614	0.001133	0.002377	0	0.001632	0	0
2384	A	C	MISSENSE	Aaa/Caa	K634Q	0	0	0	0	0.008181	0	0	0	0	0	0	0	0	0	0	0	0	0	0	0	0	0	0	0	0	0	0	0	0	0	0	0	0	0	0	0	0	0	0	0	0	0	0	0
2386	A	G	SILENT	aaA/aaG	K634	0	0	0	0	0	0	0	0	0	0	0	0	0.00201	0	0	0	0.003711	0	0	0	0	0	0	0	0	0	0	0	0	0	0	0	0	0	0	0	0	0	0	0	0	0	0	0
2389	C	T	SILENT	gaC/gaT	D635	0	0	0	0	0	0	0	0	0	0	0	0	0	0	0	0	0	0	0.001524	0	0	0	0.001535	0.001953	0.002674	0.00294	0	0	0	0	0	0	0.002229	0	0	0	0	0.002085	0.00204	0	0	0	0	0
2390	A	G	MISSENSE	Agc/Ggc	S636G	0	0	0	0	0	0	0	0	0	0	0	0	0	0	0	0	0	0	0	0.004458	0	0	0	0	0	0	0	0	0	0	0	0	0	0	0	0	0	0	0	0	0	0	0	0
2392	C	T	SILENT	agC/agT	S636	0	0	0	0	0	0.002576	0	0	0.02469	0	0	0	0	0	0	0	0.002553	0	0	0	0.005458	0	0	0	0.003133	0	0	0	0.036487	0	0.004733	0.001752	0	0.001728	0.016836	0	0.009261	0.001877	0.002579	0	0	0.002607	0	0
2395	C	T	SILENT	aaC/aaT	N637	0	0	0	0	0	0	0.002617	0	0.002009	0	0	0	0	0	0	0	0	0	0	0	0	0	0	0	0	0.002987	0	0	0.002771	0.002995	0.004221	0.002609	0	0.001835	0.002647	0.00239	0	0	0	0.002304	0	0.018684	0.003635	0
2396	T	C	MISSENSE	Tac/Cac	Y638H	0	0	0	0	0	0	0.00281	0	0	0	0	0	0	0	0	0	0	0	0	0	0	0	0	0	0	0	0	0	0	0	0	0	0	0	0	0	0	0	0	0	0	0	0	0
2398	C	T	SILENT	taC/taT	Y638	0	0	0	0	0	0	0	0	0	0	0	0	0	0	0	0	0	0	0.00195	0	0	0	0.002009	0	0	0	0	0.00232	0	0	0.002778	0	0	0	0	0	0	0.005136	0	0	0	0	0	0
2400	C	A	MISSENSE	cCt/cAt	P639H	0	0	0	0	0.001061	0	0	0	0	0	0	0	0	0	0	0	0	0	0	0	0	0.001041	0	0	0	0	0	0	0	0	0	0	0	0	0	0.00113	0	0	0	0	0	0	0	0
2402	G	A	MISSENSE	Gac/Aac	D640N	0	0	0	0	0	0	0.00189	0	0	0	0	0	0	0	0	0	0	0	0	0.004913	0	0	0	0	0	0	0	0	0	0	0	0	0	0	0	0	0	0	0	0	0	0	0	0
2402	G	T	MISSENSE	Gac/Tac	D640Y	0	0	0	0	0	0	0	0	0	0	0	0.00198	0	0	0	0	0	0	0	0	0	0.003172	0	0	0	0	0	0	0.00228	0	0	0.001767	0	0	0	0.002539	0	0	0	0	0	0	0	0
2404	C	T	SILENT	gaC/gaT	D640	0	0.00198	0	0	0	0.002306	0	0.003672	0.002481	0	0	0	0.001624	0.004415	0	0.002546	0.005993	0	0.003291	0	0	0.001274	0.002726	0.001872	0.002292	0.00343	0.002936	0.001745	0.002357	0.001823	0.004388	0.002406	0	0.001916	0.001994	0	0	0.002226	0.002971	0.003193	0.001477	0	0	0
2407	C	T	SILENT	taC/taT	Y641	0	0	0	0	0	0	0	0	0	0	0	0	0.001613	0	0	0	0	0	0	0.004554	0	0	0	0	0	0	0	0	0	0	0	0	0	0	0	0	0	0	0	0	0	0	0	0
2408	C	A	MISSENSE	Cag/Aag	Q642K	0	0	0	0	0.004013	0	0.002469	0	0	0.001906	0	0.003981	0.001608	0.002574	0	0	0	0.003047	0.003269	0	0	0.006419	0.003264	0.006092	0	0	0.001399	0.005305	0.004862	0	0	0.001554	0.003131	0.002517	0	0.005337	0	0	0	0	0	0	0	0
2412	T	C	MISSENSE	cTt/cCt	L643P	0	0.006138	0.005944	0.005085	0	0.008994	0.011888	0.006083	0.005934	0	0.012639	0	0.01134	0.025562	0.005282	0.006265	0.01962	0.009728	0.008233	0	0.004338	0.010109	0.012048	0.008633	0.009266	0.004206	0.0099	0.012978	0.009462	0.012314	0.004957	0.008686	0.009721	0	0.014359	0.00799	0.012054	0.01204	0.011983	0.004008	0.004871	0.00411	0.004885	0.010453
2413	T	C	SILENT	ctT/ctC	L643	0	0	0	0	0	0	0	0	0	0	0	0	0	0	0	0	0	0	0	0	0	0	0	0	0	0	0	0	0	0	0	0	0	0	0	0	0	0	0.22229	0	0	0	0	0
2416	T	C	SILENT	ttT/ttC	F644	0	0	0	0	0	0	0	0	0	0	0	0	0	0	0.002644	0	0	0	0	0	0.015286	0	0	0	0	0	0	0	0	0.009481	0.016927	0	0	0	0.440331	0	0	0.016998	0	0	0	0	0	0
2419	C	T	SILENT	taC/taT	Y645	0	0.005723	0	0.01648	0	0.003992	0.003523	0.006279	0.007012	0	0	0	0.006595	0.015153	0.057861	0.009129	0.006259	0	0.00943	0.005481	0.010642	0.004268	0.006364	0.006601	0.008246	0.011246	0.005517	0.003233	0.00698	0.007258	0.02079	0.003009	0.004753	0.008138	0.005952	0.002957	0.00805	0.004585	0.014798	0.648233	0.00369	0.007165	0.681675	0.003476
2421	C	T	MISSENSE	tCc/tTc	S646F	0	0	0	0	0	0	0	0	0	0	0	0	0	0.002707	0	0	0	0	0	0	0	0	0	0	0	0	0	0	0	0	0	0	0	0	0	0	0	0	0	0	0	0	0	0
2422	C	T	SILENT	tcC/tcT	S646	0	0.001877	0	0	0	0	0	0	0.002941	0	0	0	0	0.011297	0	0.003026	0	0.002409	0.00288	0	0.007485	0.001146	0.003199	0.003055	0.002421	0.004193	0.001585	0	0.003531	0.002172	0.004085	0.002679	0	0.001739	0	0.002695	0	0	0.001645	0.003417	0	0	0	0
2426	T	G	MISSENSE	Tcg/Gcg	S648A	0	0	0	0	0	0	0	0	0	0	0	0	0	0.007325	0	0	0	0	0	0	0	0	0	0	0	0	0	0	0	0	0	0	0	0	0	0	0	0	0	0	0	0	0	0
2427	C	A	NONSENSE	tCg/tAg	S648*	0	0	0	0	0	0	0	0	0	0	0	0	0	0	0	0	0	0	0	0	0	0.00133	0	0	0	0	0	0	0	0	0	0	0	0	0	0	0	0	0	0	0	0	0	0
2427	C	T	MISSENSE	tCg/tTg	S648L	0	0	0	0	0	0	0	0	0	0	0	0	0	0	0	0	0	0	0	0	0	0	0	0	0	0	0	0	0	0	0	0	0	0	0	0.001448	0	0	0	0	0	0	0	0
2428	G	A	SILENT	tcG/tcA	S648	0	0	0	0	0	0	0.002446	0	0	0	0	0	0	0	0	0	0	0	0	0	0	0	0	0	0	0	0	0	0	0	0	0.001604	0	0	0	0.001703	0	0	0	0	0	0	0	0
2434	A	G	SILENT	tcA/tcG	S650	0.003615	0.003718	0.002888	0.003612	0	0	0	0.002678	0.750737	0	0	0	0.002977	0.008907	0	0.004289	0	0.003252	0	0	0.004675	0	0	0	0.00493	0.004892	0	0	0	0.003548	0.005198	0	0	0.002637	0.002417	0	0	0	0.003093	0.00233	0	0	0	0
2436	T	C	MISSENSE	cTt/cCt	L651P	0	0	0	0	0	0	0.002576	0	0	0	0	0	0	0	0	0	0	0	0	0	0	0	0	0	0	0	0	0	0	0	0	0	0	0	0	0	0	0	0	0	0	0	0	0
2437	T	C	SILENT	ctT/ctC	L651	0	0	0	0	0	0	0	0	0	0	0	0	0	0	0	0	0	0	0	0	0.002533	0	0	0	0	0	0	0	0	0	0	0	0	0	0	0	0	0	0	0	0	0	0	0
2438	C	A	MISSENSE	Cag/Aag	Q652K	0	0	0	0	0.001576	0	0	0	0	0	0	0.001401	0	0.00117	0	0	0	0	0.0016	0	0	0.001927	0.001521	0.001851	0	0	0	0.001852	0.002209	0	0	0	0.001268	0.00131	0	0.001848	0	0	0	0	0	0	0	0
2438	C	T	NONSENSE	Cag/Tag	Q652*	0	0	0	0	0	0	0	0	0	0	0	0	0	0	0	0	0	0	0	0	0	0	0	0	0	0	0	0	0	0	0	0	0	0	0	0	0.001547	0	0	0	0	0	0	0
2439	A	G	MISSENSE	cAg/cGg	Q652R	0	0	0	0	0	0	0	0	0	0	0	0	0	0	0	0	0	0	0	0	0	0	0	0	0	0	0	0	0	0	0	0	0	0	0	0	0	0	0	0	0	0	0	0
2440	G	A	SILENT	caG/caA	Q652	0	0	0	0	0	0	0	0	0	0	0.002253	0	0	0	0	0	0	0	0.001213	0.005193	0	0	0	0	0	0	0	0	0	0.001797	0	0	0	0	0	0	0	0	0	0	0	0	0	0
2441	A	G	MISSENSE	Atc/Gtc	I653V	0	0.002571	0	0.002815	0	0.002954	0	0	0	0	0	0.019697	0	0	0	0	0	0	0	0	0.006005	0	0.002782	0.002061	0	0	0	0	0.003389	0.0063	0	0	0	0.004342	0.002359	0	0	0	0.001468	0.002124	0	0	0	0
2443	C	T	SILENT	atC/atT	I653	0.003177	0.001981	0.002205	0	0	0.001453	0	0	0	0	0	0	0	0	0.002119	0	0	0	0	0	0.002747	0	0	0	0	0	0	0	0	0.002205	0	0	0	0	0	0.001702	0	0	0	0.001874	0	0	0	0
2444	G	A	MISSENSE	Gcc/Acc	A654T	0	0	0	0	0	0	0.002927	0	0	0	0	0	0	0	0	0	0	0	0	0	0	0	0	0	0	0	0	0	0	0	0	0	0	0	0	0	0	0	0	0	0	0	0	0
2446	C	T	SILENT	gcC/gcT	A654	0	0	0.002597	0	0	0	0	0	0.001156	0	0	0	0	0	0	0.001922	0	0	0.001669	0	0	0	0	0.002414	0	0.001819	0	0	0.001494	0	0	0.001561	0	0	0	0.001424	0	0.001385	0	0.003446	0	0.002008	0	0
2449	G	A	SILENT	ggG/ggA	G655	0	0	0	0	0	0	0	0	0	0	0.002025	0	0	0	0	0	0	0	0	0	0	0	0	0	0	0	0	0	0.002265	0	0	0	0	0	0	0	0	0	0	0	0	0	0	0
2451	T	C	MISSENSE	aTc/aCc	I656T	0	0	0	0	0	0	0	0	0	0	0.002089	0	0	0	0	0	0	0	0	0	0	0	0	0	0	0	0	0	0	0	0	0	0	0	0	0	0	0	0	0	0	0	0	0
2452	C	T	SILENT	atC/atT	I656	0	0.002984	0	0.00322	0	0	0	0	0.004107	0	0.002989	0	0.003991	0	0	0.594911	0.009159	0	0.001806	0	0.010734	0.00206	0	0.004724	0.016503	0.00472	0	0	0	0.005191	0.010078	0	0.002222	0.003518	0.002464	0.002894	0.003552	0.002969	0.001773	0.006019	0	0.005526	0	0
2455	C	T	SILENT	acC/acT	T657	0	0	0	0.002296	0	0	0.002455	0	0.002148	0	0	0	0	0	0	0.003285	0	0	0.003018	0	0.003177	0	0	0.003977	0	0.002641	0.00153	0	0.001878	0.002543	0.006753	0	0.002102	0.001659	0.002074	0.001711	0	0	0	0.002512	0	0	0.001936	0
2463	T	C	MISSENSE	cTt/cCt	L660P	0	0	0	0	0	0	0	0	0	0	0	0	0	0.006618	0	0	0	0	0	0	0	0	0	0	0	0	0	0	0	0	0	0	0	0	0	0	0	0	0	0	0	0	0	0
2464	T	C	SILENT	ctT/ctC	L660	0	0.002931	0	0.002436	0.014989	0.002698	0	0	0.002532	0	0.001732	0	0.001873	0.005754	0.020576	0.281768	0	0	0.001443	0.001867	0.005568	0	0	0	0.004192	0.002765	0.001766	0	0.002389	0.005098	0.060013	0	0.002325	0.007923	0.001404	0	0.002757	0.001905	0.002506	0.003594	0.001326	0	0.002064	0
2465	G	A	MISSENSE	Gtc/Atc	V661I	0	0	0	0	0	0	0	0	0	0	0	0	0	0	0	0	0	0	0	0	0	0	0	0	0	0.006832	0	0	0	0	0	0	0	0	0	0	0	0	0	0	0	0	0	0
2465	G	C	MISSENSE	Gtc/Ctc	V661L	0	0	0	0	0	0	0	0	0	0	0	0	0	0.00641	0	0	0	0	0	0	0	0	0	0	0	0	0	0	0	0	0	0	0	0	0	0	0	0	0	0	0	0	0	0
2467	C	T	SILENT	gtC/gtT	V661	0.002751	0.003059	0.002532	0.003035	0	0.003588	0.001606	0	0.002049	0	0.003389	0	0.004644	0	0	0.002153	0.006116	0	0	0	0.004736	0.001405	0.002222	0	0.002325	0.002855	0	0	0	0.003149	0	0	0.002456	0.001596	0.003724	0.002188	0.002589	0.001401	0.00135	0.002418	0	0.001874	0	0
2469	T	C	MISSENSE	aTt/aCt	I662T	0	0	0	0	0.992655	0.187734	0	0	0	0.998867	0.762977	0.998989	0.057145	0	0	0	0.992143	0.01383	0	0	0	0	0	0	0	0	0	0	0	0	0	0	0	0	0	0	0	0	0	0	0.698665	0	0	0.613361
2470	T	C	SILENT	atT/atC	I662	0	0.002068	0	0	0	0	0.003102	0.001908	0.001127	0	0	0	0.003411	0	0	0.001933	0	0	0	0	0.005793	0	0	0.003224	0.00267	0.001641	0	0.002243	0.004694	0.007121	0	0	0	0	0.002175	0	0.003558	0.055301	0.067367	0.002952	0	0	0	0
2472	T	C	MISSENSE	gTt/gCt	V663A	0	0	0	0	0	0	0	0	0	0	0	0	0	0	0	0	0	0	0	0	0	0	0	0	0	0	0	0	0	0	0	0	0	0	0	0	0	0	0.00171	0	0	0	0	0
2473	T	C	SILENT	gtT/gtC	V663	0	0	0	0	0	0	0	0	0	0	0	0	0	0	0	0	0	0	0	0	0	0	0	0	0	0	0	0	0	0	0	0	0	0	0	0	0	0	0	0	0	0	0	0
2477	T	A	MISSENSE	Tgc/Agc	C665S	0	0	0	0	0	0	0	0	0	0	0	0	0	0	0	0	0	0	0	0	0	0	0	0	0	0	0	0	0	0	0	0	0	0	0	0	0	0	0	0	0	0	0	0
2477	T	C	MISSENSE	Tgc/Cgc	C665R	0	0	0	0	0	0	0.002051	0	0	0	0	0	0	0	0	0	0	0	0	0	0	0	0	0	0	0	0	0	0	0	0	0	0	0	0	0	0	0	0	0	0	0	0	0
2478	G	A	MISSENSE	tGc/tAc	C665Y	0	0	0	0	0	0	0	0	0	0	0	0	0	0	0	0	0	0	0	0.004408	0	0	0	0	0	0	0	0	0	0	0	0	0	0	0	0	0	0	0	0	0	0	0	0
2480	C	T	SILENT	Ctg/Ttg	L666	0	0	0	0	0	0	0	0	0	0	0.001424	0	0	0	0	0	0	0	0	0	0	0	0	0	0	0	0	0	0	0	0	0	0	0	0	0	0	0	0	0	0	0	0	0
2482	G	T	SILENT	ctG/ctT	L666	0	0	0	0	0	0	0	0	0	0	0	0	0	0	0	0	0	0	0	0	0	0.001697	0	0	0	0	0	0.0015	0	0	0	0	0	0	0	0	0	0	0	0	0	0	0	0
2484	C	G	MISSENSE	gCg/gGg	A667G	0	0	0	0	0	0	0	0	0	0	0	0	0.002017	0	0	0	0	0	0	0	0	0	0	0	0	0	0	0	0	0	0	0	0	0	0	0	0	0	0	0	0	0	0	0
2485	G	A	SILENT	gcG/gcA	A667	0	0	0	0	0	0	0	0	0	0	0	0	0	0	0	0	0	0	0	0.009239	0	0	0	0	0	0	0	0	0	0	0	0	0	0	0	0	0	0	0	0	0	0	0	0
2488	C	A	SILENT	gcC/gcA	A668	0	0	0	0	0	0	0	0	0	0	0	0	0	0	0	0	0	0	0	0	0	0	0	0	0	0	0	0.004267	0	0	0	0	0	0	0	0	0	0.00301	0	0	0	0	0	0
2488	C	T	SILENT	gcC/gcT	A668	0	0	0	0	0	0	0.002516	0	0	0	0	0	0	0	0	0	0	0	0.001574	0.003008	0	0	0	0.001826	0.002181	0	0	0	0	0.002857	0.002719	0	0	0.002266	0	0.001346	0	0.00301	0.001821	0	0	0	0	0
2489	T	C	SILENT	Ttg/Ctg	L669	0	0	0.002698	0	0	0	0	0	0.001267	0	0	0	0	0	0.004517	0	0.013258	0	0	0	0.003806	0	0	0	0	0	0	0	0.002147	0.002939	0	0	0	0	0.002545	0	0	0	0	0.002519	0	0	0	0
2499	G	A	MISSENSE	cGt/cAt	R672H	0	0	0	0	0	0	0	0	0	0	0	0	0	0	0.001736	0	0	0	0	0	0	0	0	0	0	0	0	0	0	0	0	0	0	0	0	0	0	0	0	0	0	0	0	0
2502	G	T	MISSENSE	tGg/tTg	W673L	0	0	0	0	0.001702	0	0	0	0	0.001751	0	0.002458	0	0.00213	0	0	0	0	0.001978	0	0	0.002999	0	0.003376	0	0	0	0.002364	0.00337	0	0	0	0.00191	0.001739	0	0.002987	0	0.001762	0	0	0	0	0	0
2506	C	T	SILENT	tgC/tgT	C674	0	0	0	0	0	0	0	0	0	0	0	0	0	0	0	0	0	0	0	0.00466	0	0	0	0	0	0	0	0	0	0	0	0	0	0	0	0	0	0	0	0	0	0	0	0
2509	T	A	SILENT	ctT/ctA	L675	0	0	0	0	0	0	0	0	0	0	0	0	0	0	0	0	0	0	0	0	0	0	0	0	0	0	0	0	0	0	0	0	0	0	0	0	0	0	0	0	0	0	0	0
2509	T	C	SILENT	ctT/ctC	L675	0	0	0	0	0	0	0	0	0.001107	0	0	0	0	0	0	0.001746	0	0	0	0	0.001871	0	0.002702	0.00411	0.003708	0.002361	0	0	0.001875	0.002559	0	0	0.002362	0.001593	0	0	0.001632	0	0	0.00161	0	0.001816	0	0.002099
2511	T	C	MISSENSE	gTa/gCa	V676A	0	0	0	0.002978	0	0	0	0	0	0	0	0	0	0	0	0	0	0	0	0	0	0	0.004158	0	0	0	0	0	0	0	0	0	0	0.001523	0	0	0	0.002033	0.002694	0	0	0	0	0
2512	A	G	SILENT	gtA/gtG	V676	0	0	0	0	0	0	0	0	0	0	0	0	0.003049	0	0	0	0	0	0.002262	0.003895	0.002606	0	0	0	0	0	0	0	0	0	0	0	0	0	0	0	0	0	0.006874	0.002289	0	0	0	0
2515	C	T	SILENT	gcC/gcT	A677	0	0	0	0	0	0	0	0	0	0	0	0	0	0	0.002053	0	0	0.002274	0.009083	0.002745	0.001827	0	0	0.002025	0.003436	0	0	0	0.002811	0.003055	0	0	0	0.003516	0.002772	0.001482	0	0.003949	0.001587	0.002315	0	0.003943	0	0
2518	T	C	SILENT	taT/taC	Y678	0	0	0	0	0	0	0	0	0.001331	0	0	0	0	0	0	0	0	0	0	0	0.002963	0	0	0.002661	0.00246	0	0	0.027053	0.001507	0.00127	0.00348	0	0	0	0.010215	0.001459	0	0.00286	0.003071	0.002675	0	0.001644	0	0
2519	G	A	MISSENSE	Gct/Act	A679T	0	0	0	0	0	0	0	0	0	0	0	0	0	0	0	0	0	0	0	0	0	0	0	0	0	0	0	0	0	0	0	0	0	0.001812	0	0	0	0	0	0	0	0	0	0
2519	G	C	MISSENSE	Gct/Cct	A679P	0	0	0	0	0	0	0.001947	0	0	0	0	0	0	0	0	0	0	0	0	0	0	0	0	0	0	0	0	0	0	0	0	0	0	0	0	0	0	0	0	0	0	0	0	0
2521	T	C	SILENT	gcT/gcC	A679	0	0	0	0	0	0	0	0	0	0	0	0	0	0	0	0	0	0	0	0	0	0	0	0	0	0	0	0	0	0	0	0	0	0	0.00176	0	0	0	0	0	0	0	0	0
2522	C	T	SILENT	Ctg/Ttg	L680	0	0	0	0	0	0	0	0	0	0	0	0	0	0	0	0	0	0	0	0	0	0	0	0	0	0	0	0	0	0	0	0	0	0	0	0	0	0	0	0	0	0	0	0
2524	G	A	SILENT	ctG/ctA	L680	0	0	0	0	0.997789	0.995821	0.998833	0.995455	0.996277	0.00176	0.995214	0	0.003076	0	0	0.003381	0	0	0.00148	0	0.002559	0	0	0	0	0.003009	0	0	0.001308	0	0.004316	0.001318	0	0.001768	0	0	0	0	0	0	0.998051	0.997074	0.997302	0.997873
2525	T	C	MISSENSE	Ttc/Ctc	F681L	0	0.002405	0	0	0	0	0	0	0	0	0	0	0	0	0	0	0	0	0	0	0	0	0	0.002503	0	0	0	0	0	0	0	0	0	0	0	0	0	0	0	0	0	0	0	0
2526	T	C	MISSENSE	tTc/tCc	F681S	0	0	0	0	0	0	0.00175	0	0	0	0	0	0	0	0	0	0	0	0	0	0	0	0	0	0	0	0	0	0	0	0	0	0	0	0	0	0	0	0	0	0	0	0	0
2527	C	T	SILENT	ttC/ttT	F681	0	0.00284	0	0.002284	0	0.002912	0.01922	0	0.002276	0.286351	0.002141	0	0.003658	0.040528	0.002547	0.004343	0	0.00352	0.003214	0.007676	0.004624	0.001454	0.002309	0.002139	0.004628	0.00492	0.001886	0.002585	0.001418	0.0069	0.004745	0.001665	0.003607	0.003596	0.002272	0.001812	0.001656	0.002732	0.004133	0.005155	0.001599	0.003805	0.003043	0.001991
2530	C	T	SILENT	aaC/aaT	N682	0	0.006572	0	0.002851	0	0.002384	0.009079	0.001579	0.232284	0	0.002677	0	0.001717	0.025296	0.002516	0.009043	0	0.00397	0.002293	0	0.012194	0	0.002175	0.003731	0.00209	0.006865	0	0.003761	0.003368	0.004978	0.008499	0.001407	0	0.001764	0.004405	0.001784	0.002312	0.001775	0.004617	0.004814	0	0.00229	0.004928	0.002373
2532	C	T	MISSENSE	tCt/tTt	S683F	0	0	0	0	0	0	0	0	0	0	0.001375	0	0	0	0	0	0	0	0	0	0	0	0	0	0	0	0	0	0	0	0	0	0	0	0	0	0	0	0	0	0	0	0	0
2533	T	C	SILENT	tcT/tcC	S683	0	0.002331	0	0	0.009431	0.003981	0	0	0.002009	0	0.002099	0	0	0.002864	0	0.007578	0	0	0.011522	0	0.006646	0	0.006771	0.001747	0.001966	0.002544	0	0.001977	0.003131	0.003219	0.002929	0	0.003143	0.005295	0.001322	0	0	0	0.002488	0.002989	0.002313	0.001659	0.002182	0.002585
2535	T	C	MISSENSE	aTg/aCg	M684T	0	0	0	0	0	0	0	0	0	0	0	0	0	0	0.001785	0	0	0	0	0	0	0	0	0	0	0	0	0	0	0	0	0	0	0	0	0	0	0	0	0	0	0	0	0
2535	T	G	MISSENSE	aTg/aGg	M684R	0	0	0	0	0.011222	0	0	0	0	0	0	0	0	0	0	0	0	0	0	0	0	0	0	0	0	0	0	0	0	0	0	0	0	0	0	0	0	0	0	0	0	0	0	0
2536	G	A	MISSENSE	atG/atA	M684I	0	0	0	0	0	0	0	0	0	0	0	0	0	0	0	0.001934	0	0	0	0	0	0	0	0	0	0	0	0	0	0	0	0	0	0	0	0	0	0	0	0	0	0	0	0
2538	T	C	MISSENSE	cTg/cCg	L685P	0	0	0	0	0	0	0	0	0	0	0	0	0	0	0	0	0	0	0	0	0	0	0	0	0	0	0	0	0	0	0	0	0	0	0	0	0	0	0	0	0	0	0	0
2540	C	T	MISSENSE	Ccc/Tcc	P686S	0	0	0	0	0	0	0	0	0	0	0	0	0.001816	0	0	0	0	0	0	0	0	0	0	0	0	0	0	0	0	0	0	0	0	0	0	0	0	0	0	0	0	0	0	0
2542	C	T	SILENT	ccC/ccT	P686	0	0	0	0	0	0	0	0	0	0	0	0	0.002877	0	0	0.00321	0	0	0.001912	0	0	0.002133	0	0	0.00299	0.002107	0.002609	0.00188	0.002746	0.002584	0.003383	0.001976	0	0.002943	0	0.001772	0	0.001759	0.002108	0.00303	0	0	0.002748	0
2543	G	C	MISSENSE	Gtc/Ctc	V687L	0	0	0	0	0	0	0	0	0	0	0	0	0	0	0	0	0.009233	0	0	0	0	0	0	0	0	0	0	0	0	0	0	0	0	0	0	0	0	0	0	0	0	0	0	0
2544	T	C	MISSENSE	gTc/gCc	V687A	0	0	0	0.005609	0	0	0	0	0	0	0	0	0	0	0	0	0	0	0	0	0	0	0	0	0	0	0	0	0	0	0	0	0	0	0	0	0	0	0	0	0	0	0	0
2545	C	A	SILENT	gtC/gtA	V687	0	0	0	0	0	0	0.002305	0	0	0	0	0	0	0	0	0	0	0	0	0	0	0	0	0	0	0	0	0	0	0	0	0	0	0	0	0	0	0	0	0	0	0	0	0
2545	C	T	SILENT	gtC/gtT	V687	0	0.00289	0.002299	0.003134	0	0.003769	0	0.002471	0.002177	0	0	0	0.002601	0	0	0.004089	0	0	0.001447	0	0.004629	0.002406	0	0.00468	0.008133	0.098075	0.001656	0	0.002692	0.003021	0.002683	0.001659	0	0.001586	0.002385	0	0.002356	0.001652	0.002933	0.003727	0	0.002643	0	0
2546	G	A	MISSENSE	Ggt/Agt	G688S	0	0.003373	0	0.00302	0	0.002121	0	0	0	0	0	0	0	0.005977	0	0	0	0.003855	0	0.004308	0.002204	0	0	0.005488	0.002887	0.104498	0	0	0.003077	0.010111	0.026461	0	0.003279	0.004258	0.00393	0	0	0.003511	0.006129	0	0	0	0	0
2546	G	T	MISSENSE	Ggt/Tgt	G688C	0	0	0	0	0	0	0	0	0	0	0	0	0	0	0	0	0	0	0	0	0	0.001907	0	0.002008	0	0	0	0	0	0	0	0	0	0.001584	0	0.001503	0	0	0	0	0	0	0	0
2547	G	A	MISSENSE	gGt/gAt	G688D	0	0	0	0	0	0	0.002923	0	0.001938	0	0	0	0	0.008328	0.006867	0	0	0	0	0.019788	0.095081	0	0	0	0	0	0	0	0	0.002462	0	0	0	0.003983	0	0	0	0	0.002455	0.00417	0	0	0	0
2548	T	C	SILENT	ggT/ggC	G688	0	0	0	0	0	0	0	0	0	0	0	0.008741	0	0	0	0	0	0	0	0.005918	0.005904	0	0	0	0	0	0	0	0.003005	0.003507	0	0	0	0	0.003454	0	0	0	0	0.003048	0	0	0	0
2551	C	T	SILENT	gcC/gcT	A689	0	0.003051	0.002562	0.002634	0	0	0.006761	0.002362	0.768412	0	0.002936	0	0	0.004665	0	0.008031	0	0	0	0	0.192869	0.001315	0	0	0.002978	0.009111	0	0	0.002342	0.004575	0.121747	0.001341	0	0.002451	0.00196	0.001721	0	0.00197	0.002725	0.004524	0	0.002933	0.003928	0
2552	T	A	MISSENSE	Ttg/Atg	L690M	0	0	0	0	0	0	0	0	0	0	0	0	0	0	0	0	0	0	0	0	0	0	0	0.001524	0	0	0	0	0	0	0	0	0	0	0	0	0	0	0	0	0	0	0	0
2552	T	C	SILENT	Ttg/Ctg	L690	0	0	0.002251	0	0	0.00218	0	0	0	0	0	0	0	0	0	0.001881	0	0	0	0.003199	0.003597	0	0	0	0	0	0	0	0	0.002962	0.002716	0	0.001769	0.001295	0	0	0	0	0	0.002555	0	0	0	0
2552	T	G	MISSENSE	Ttg/Gtg	L690V	0	0	0	0	0	0	0	0	0	0	0	0	0.001984	0	0	0	0	0	0	0	0	0	0	0	0	0	0	0	0	0	0	0	0	0	0	0	0	0	0	0	0	0	0	0
2553	T	C	MISSENSE	tTg/tCg	L690S	0	0	0	0	0	0	0	0	0	0	0	0	0	0	0	0	0	0	0	0	0	0	0	0	0	0	0	0	0	0	0	0	0	0	0	0	0	0	0	0	0	0	0	0
2554	G	A	SILENT	ttG/ttA	L690	0	0	0	0	0	0	0.002308	0.001523	0	0	0	0	0	0	0.001203	0	0	0	0	0	0.001768	0	0	0	0	0	0.001728	0	0	0	0	0.001154	0.001583	0.001657	0.001615	0.001409	0	0.001271	0.001358	0.002367	0	0	0	0
2554	G	T	MISSENSE	ttG/ttT	L690F	0	0	0	0	0	0	0	0	0	0	0	0	0	0.001211	0	0	0	0	0.001063	0	0	0.001719	0	0.001252	0	0	0	0	0.001352	0	0	0	0.001618	0.001723	0	0.001336	0	0	0	0	0	0	0	0
2557	A	G	SILENT	gaA/gaG	E691	0	0	0	0	0	0	0	0	0	0	0	0	0	0	0	0	0	0	0	0	0	0	0	0	0	0	0	0	0	0	0	0	0	0	0	0	0	0	0	0	0	0	0	0
2558	G	A	MISSENSE	Gtt/Att	V692I	0	0	0	0	0	0	0	0	0	0	0	0	0	0	0	0	0.008334	0	0	0	0	0	0	0	0	0	0	0	0	0	0	0	0	0	0	0	0	0	0	0	0	0	0	0
2560	T	C	SILENT	gtT/gtC	V692	0	0	0	0	0	0	0.001984	0.011796	0.986377	0	0	0	0.003443	0	0.001209	0.031962	0	0.003099	0.001037	0	0.003355	0	0.002396	0	0.001655	0.002971	0	0	0.002704	0	0.004208	0	0	0.002516	0	0.001285	0	0.001239	0.000945	0.001999	0.000989	0.001927	0.002247	0
2560	T	G	SILENT	gtT/gtG	V692	0	0	0	0	0	0	0	0	0	0	0	0	0	0	0	0	0	0	0	0	0	0	0	0	0	0	0	0	0	0	0	0	0	0	0	0	0	0	0	0	0	0	0	0
2561	G	A	MISSENSE	Gtc/Atc	V693I	0	0	0	0	0	0	0	0	0.001486	0	0.00233	0	0.001278	0	0	0	0	0	0	0	0.001318	0	0	0	0	0	0	0	0	0.001225	0	0	0	0	0	0	0	0	0	0.001174	0	0	0	0
2562	T	C	MISSENSE	gTc/gCc	V693A	0	0	0	0	0	0	0	0	0	0	0.001804	0	0	0.001605	0	0	0	0	0	0	0	0	0	0	0	0	0	0	0	0	0	0	0	0	0	0	0	0	0	0	0	0	0	0
2563	C	T	SILENT	gtC/gtT	V693	0	0.003239	0.002394	0.003181	0	0.001738	0	0.031015	0.00202	0	0	0	0	0	0	0.003685	0	0	0.001492	0	0.005265	0	0	0	0.005392	0.115171	0	0.001818	0.004442	0.004949	0.037763	0	0	0.002269	0.003218	0.001222	0.001605	0	0.00149	0.006149	0.015454	0.009417	0.002214	0
2565	A	G	MISSENSE	aAg/aGg	K694R	0	0	0	0.00302	0	0	0	0	0	0	0	0	0.005403	0	0	0	0	0	0	0	0	0	0	0	0	0	0	0	0	0	0	0	0	0	0	0	0	0	0	0	0	0	0	0
2566	G	A	SILENT	aaG/aaA	K694	0	0	0	0	0	0	0	0	0.001581	0	0	0	0	0.006616	0.00152	0.004274	0	0	0.001545	0	0.007193	0	0	0	0	0.015541	0	0	0.00145	0.001727	0	0	0	0	0.119973	0	0	0	0.001463	0.001736	0	0	0	0
2569	T	C	SILENT	gcT/gcC	A695	0.002734	0.002572	0.002822	0.003106	0	0.001912	0	0	0.001874	0	0.002178	0	0	0	0.001821	0.003423	0	0	0	0.003023	0.015011	0	0	0	0.002573	0	0	0	0.00168	0.002856	0.005483	0	0	0.001755	0.003244	0.001967	0.002208	0	0.002502	0.003297	0	0.002146	0	0
2572	C	T	SILENT	gcC/gcT	A696	0	0	0	0	0	0	0.003166	0.002473	0.005699	0	0.002371	0	0.00343	0	0	0	0	0	0.003348	0	0.005226	0	0	0	0.009258	0.003711	0	0	0.002635	0.003032	0.006207	0	0.002451	0	0.004682	0	0	0	0.004161	0.005343	0	0.005214	0	0
2575	C	A	SILENT	acC/acA	T697	0	0	0.002511	0	0	0	0	0	0	0	0	0	0	0	0	0	0	0	0	0	0.004193	0	0	0	0	0	0	0	0.001342	0.001656	0	0	0	0	0	0	0	0	0	0	0	0	0	0
2575	C	T	SILENT	acC/acT	T697	0	0.002229	0	0	0.011014	0.00143	0	0	0.00278	0	0.001416	0	0	0	0.001783	0.003216	0	0	0.002288	0	0.005088	0.001479	0.001467	0.003486	0	0	0	0.001971	0.003068	0.002052	0.004474	0.001562	0.001642	0.001578	0.001783	0.002364	0	0	0	0.002241	0	0.001608	0	0
2577	C	T	MISSENSE	gCg/gTg	A698V	0	0	0	0.002994	0	0	0	0	0	0	0	0	0	0	0	0	0	0	0	0	0	0	0	0	0	0	0	0	0	0	0	0	0	0	0	0	0	0	0	0	0	0	0	0
2578	G	A	SILENT	gcG/gcA	A698	0	0	0	0	0	0.002909	0	0	0.005811	0	0	0	0.003444	0	0	0.006706	0	0	0.003119	0	0.012817	0.001531	0.002299	0.002873	0.00347	0.002641	0	0.001976	0.001838	0.002426	0.061672	0.002107	0.002032	0.003721	0.011022	0.00203	0	0	0.006847	0.004039	0	0.006561	0.002405	0
2578	G	T	SILENT	gcG/gcT	A698	0	0	0	0	0.01286	0	0	0	0	0	0	0	0	0.003958	0	0	0	0	0	0	0	0	0	0	0	0	0	0	0	0	0	0	0	0	0	0	0	0	0	0	0	0	0	0
2581	C	T	SILENT	gcC/gcT	A699	0	0	0	0	0	0	0	0	0	0	0	0	0	0	0	0	0	0	0	0	0.002914	0	0	0	0.003012	0	0	0	0	0	0	0	0	0	0	0	0	0	0	0	0	0	0	0
2582	T	G	MISSENSE	Tcg/Gcg	S700A	0	0	0	0	0	0	0	0	0	0	0	0	0	0	0	0	0	0	0	0.002025	0	0	0	0	0	0	0	0	0	0	0	0	0	0	0	0	0	0	0	0	0	0	0	0
2583	C	T	MISSENSE	tCg/tTg	S700L	0	0	0	0	0	0	0	0	0	0	0.001346	0	0	0	0	0	0	0	0	0	0	0	0	0	0	0	0	0	0.001226	0	0	0.001112	0	0	0	0	0	0.001357	0	0	0	0	0	0
2584	G	A	SILENT	tcG/tcA	S700	0	0	0	0	0	0	0	0	0	0	0	0	0	0	0	0	0	0	0	0	0	0	0	0	0	0	0	0	0	0	0	0	0	0	0	0	0	0	0	0.00361	0	0	0	0
2585	A	G	MISSENSE	Aca/Gca	T701A	0	0	0	0.011805	0	0	0	0	0	0	0	0	0	0	0	0	0	0	0	0	0	0	0.002663	0	0	0	0	0	0	0	0	0	0	0	0	0	0	0	0	0	0	0	0	0
2587	A	G	SILENT	acA/acG	T701	0	0	0	0	0.011275	0	0.002905	0	0.007726	0	0	0	0	0	0	0.017614	0	0	0	0	0	0	0	0.003653	0	0	0	0	0	0	0	0	0	0	0	0	0	0	0	0.002507	0	0	0	0
2587	A	T	SILENT	acA/acT	T701	0	0	0	0	0	0	0	0	0	0	0	0	0	0	0	0	0	0	0	0.004542	0	0	0	0	0	0	0	0	0	0	0	0	0	0	0	0	0	0	0	0	0	0	0	0
2589	A	G	MISSENSE	cAc/cGc	H702R	0	0	0	0	0	0	0	0	0	0	0	0	0	0.004475	0	0	0	0	0	0	0	0	0	0	0	0	0	0	0	0	0	0	0	0	0	0	0	0	0	0	0	0	0	0
2590	C	T	SILENT	caC/caT	H702	0	0	0	0	0	0	0.002505	0.002361	0.001444	0	0	0	0	0	0	0	0	0	0	0	0	0	0	0.00188	0	0	0	0	0.001414	0	0	0	0.001808	0	0	0	0	0.003057	0.001931	0.00232	0	0	0	0
2591	G	A	MISSENSE	Gac/Aac	D703N	0	0.004029	0	0.011662	0	0	0	0	0	0	0	0	0.002136	0	0	0	0	0	0	0	0	0	0.002378	0	0	0	0	0	0	0	0	0	0	0.003376	0	0.00173	0.0022	0	0	0	0	0	0	0
2592	A	G	MISSENSE	gAc/gGc	D703G	0	0	0	0.005716	0	0	0	0	0	0	0	0	0	0	0	0	0	0	0	0	0	0	0	0	0	0	0	0	0	0	0	0	0	0	0	0	0	0	0	0	0	0	0	0
2593	C	T	SILENT	gaC/gaT	D703	0	0	0	0	0	0	0	0	0	0	0	0	0	0	0	0	0	0	0	0	0	0	0	0	0	0	0	0	0	0	0	0	0	0	0	0	0	0	0	0.001904	0	0	0	0
2594	C	T	SILENT	Cta/Tta	L704	0	0	0	0	0	0	0	0	0.002267	0	0	0	0	0	0	0	0	0	0	0	0.002515	0	0	0	0	0	0	0	0	0	0	0	0	0	0	0	0	0	0	0.00227	0	0	0	0
2595	T	C	MISSENSE	cTa/cCa	L704P	0	0	0	0.003547	0	0	0	0	0	0	0	0	0	0	0	0	0	0	0	0	0	0	0	0	0	0	0	0	0	0	0	0	0.001772	0	0	0	0.002425	0.001635	0	0	0	0	0	0
2596	A	G	SILENT	ctA/ctG	L704	0	0	0.002972	0.003532	0	0.00213	0	0.003193	0.002194	0	0	0	0	0	0	0.002528	0	0	0	0	0.02795	0	0	0	0.00311	0.002779	0	0	0.003989	0.004621	0	0	0	0	0.003048	0	0	0	0	0.00255	0	0.002292	0	0
2597	T	C	MISSENSE	Tgg/Cgg	W705R	0	0	0	0	0	0	0	0	0	0	0	0	0	0	0	0	0	0	0	0	0	0	0	0	0	0	0	0	0	0	0	0	0	0	0	0	0	0	0.001313	0	0	0	0	0
2598	G	A	NONSENSE	tGg/tAg	W705*	0	0	0	0	0	0	0	0	0	0.001008	0	0	0	0	0	0	0	0	0	0	0	0.001269	0	0	0	0	0	0	0.001188	0	0	0.001858	0	0	0	0.002358	0	0	0.00122	0	0	0	0	0
2600	A	G	MISSENSE	Att/Gtt	I706V	0	0	0	0.003069	0	0	0.002383	0.002457	0	0	0	0	0	0.013936	0	0	0.967427	0.994759	0.992303	0.998436	0.028523	0	0.003067	0	0	0	0	0	0.002812	0	0	0	0.002751	0	0	0	0	0	0.002921	0.005204	0	0	0	0
2601	T	C	MISSENSE	aTt/aCt	I706T	0	0	0	0	0	0	0	0	0	0	0	0	0	0	0	0	0	0	0.002715	0	0	0	0.02039	0	0	0	0	0.001545	0	0	0	0	0	0	0	0	0	0	0	0	0	0	0	0
2602	T	A	SILENT	atT/atA	I706	0	0	0	0	0	0	0	0	0	0	0	0	0	0	0	0	0	0	0	0	0	0	0	0	0	0	0	0	0	0	0	0	0	0	0	0	0	0	0	0	0	0	0	0
2602	T	C	SILENT	atT/atC	I706	0.002868	0.002051	0	0	0	0	0	0.001613	0	0	0.001346	0	0.002595	0	0	0	0	0	0.011396	0.009672	0.0015	0.001823	0	0	0.001688	0	0.001764	0	0	0.002634	0	0.001416	0	0.001789	0	0	0.003431	0	0.004006	0.003473	0.001291	0.001571	0.003552	0
2604	T	C	MISSENSE	gTg/gCg	V707A	0	0	0	0	0	0	0	0	0	0	0	0	0	0	0	0	0	0	0.003487	0	0	0	0	0	0	0	0	0	0	0	0	0	0.00186	0	0	0	0	0	0	0	0	0	0	0
2604	T	G	MISSENSE	gTg/gGg	V707G	0	0	0	0	0	0	0	0	0	0	0	0	0	0	0	0	0.00429	0	0	0	0	0	0	0	0	0	0	0	0	0	0	0	0	0	0	0	0	0	0	0	0	0	0	0
2605	G	A	SILENT	gtG/gtA	V707	0	0	0	0	0	0	0	0	0	0	0	0	0	0	0	0.0027	0	0	0	0	0	0	0	0	0.002061	0.004497	0	0	0	0	0	0	0	0	0.003123	0	0	0	0	0	0	0.00218	0	0
2605	G	C	SILENT	gtG/gtC	V707	0	0	0	0	0	0	0	0	0	0	0	0	0	0	0	0	0	0	0	0	0	0	0	0	0	0	0	0	0	0	0	0	0	0	0	0	0	0	0	0	0	0	0	0
2606	C	T	MISSENSE	Cgg/Tgg	R708W	0	0	0	0	0	0	0	0	0	0	0	0	0	0	0	0	0	0	0	0	0	0	0	0	0	0	0	0	0	0	0	0	0	0	0	0	0	0	0	0	0	0	0	0
2607	G	A	MISSENSE	cGg/cAg	R708Q	0	0	0	0	0	0	0	0	0	0	0	0	0	0	0	0	0	0	0	0	0	0	0	0	0	0	0	0.001849	0	0	0	0	0	0	0	0.001643	0	0	0	0	0	0	0	0
2611	G	A	SILENT	gcG/gcA	A709	0	0.003156	0	0	0	0.002132	0.002704	0	0.001666	0	0.001613	0	0	0	0.003584	0.136806	0	0	0.003451	0.00193	0.006602	0.001464	0.002306	0.004581	0.001832	0.002315	0	0	0.003693	0.003144	0.011226	0.001499	0.001587	0.002063	0.00178	0.001832	0	0.002465	0.004828	0.003718	0	0.001743	0.003648	0
2611	G	T	SILENT	gcG/gcT	A709	0	0	0	0	0	0	0	0	0	0	0	0	0	0	0	0	0	0	0	0	0	0	0	0	0	0	0	0	0	0	0	0	0	0	0	0	0	0	0	0	0	0	0	0
2612	G	A	MISSENSE	Gta/Ata	V710I	0	0	0	0	0	0	0	0	0	0	0	0	0	0	0	0	0	0	0	0.004452	0	0	0	0	0	0	0	0	0	0	0	0	0	0	0	0	0	0	0	0	0	0	0	0
2613	T	C	MISSENSE	gTa/gCa	V710A	0	0	0	0	0	0	0	0	0	0	0	0	0	0	0	0	0	0	0	0.004545	0	0	0	0	0	0	0	0	0	0	0	0	0	0	0	0	0	0	0	0	0	0	0	0
2614	A	G	SILENT	gtA/gtG	V710	0	0	0	0	0.013849	0	0	0	0.002025	0	0	0	0	0	0	0	0.018615	0	0.002146	0	0	0	0	0	0	0	0	0	0	0	0.783772	0	0.002621	0	0.002788	0	0	0	0.002977	0.002168	0	0	0	0
2614	A	T	SILENT	gtA/gtT	V710	0	0	0	0	0	0	0	0	0	0	0	0	0	0	0	0	0	0	0	0	0.003387	0	0	0	0	0	0	0	0	0	0	0	0	0	0	0	0	0	0	0	0	0	0	0
2615	G	A	MISSENSE	Gtc/Atc	V711I	0	0.005555	0	0.003089	0	0.00178	0	0	0.003417	0	0	0	0	0	0	0	0	0	0	0	0.003097	0	0	0	0.003913	0.002165	0	0	0.006996	0.016727	0	0	0	0.00293	0.002293	0	0.001817	0.001827	0.006428	0.666723	0	0	0	0.013427
2616	T	C	MISSENSE	gTc/gCc	V711A	0	0	0	0	0	0	0	0	0	0	0	0	0	0.006577	0	0	0	0	0.001955	0	0	0	0	0	0	0	0	0	0	0	0	0	0	0	0	0	0	0	0	0	0	0	0	0
2617	C	A	SILENT	gtC/gtA	V711	0	0	0	0	0	0	0.002326	0	0	0	0	0	0	0	0	0	0	0	0	0	0	0	0	0	0	0	0	0	0	0	0	0	0	0	0	0	0	0	0	0	0	0	0	0
2617	C	T	SILENT	gtC/gtT	V711	0	0	0	0	0	0.006991	0	0	0.001564	0	0.006599	0	0.001661	0	0	0.002667	0	0	0	0.005131	0.00436	0	0.001905	0.00273	0.002038	0.004361	0	0	0	0	0.002637	0	0	0.003002	0.002432	0	0	0	0.001189	0.002951	0	0.006779	0.684418	0.116983
2620	C	T	SILENT	taC/taT	Y712	0	0.001857	0	0.002385	0	0.002556	0	0.002613	0.234283	0	0.004058	0	0	0	0.002214	0.00474	0	0	0.001664	0.011469	0.005978	0.001372	0	0.00303	0	0.004608	0	0.002103	0.00152	0.0015	0.005434	0.001024	0.001588	0.00273	0.003977	0.002113	0.001655	0.002857	0.00336	0.003412	0.001458	0.00186	0.008252	0.074449
2621	A	G	MISSENSE	Att/Gtt	I713V	0	0	0	0	0	0	0	0	0	0	0	0	0	0	0	0	0	0	0	0	0	0	0	0	0	0	0	0	0	0	0	0	0	0	0	0	0	0	0	0	0	0	0	0
2622	T	C	MISSENSE	aTt/aCt	I713T	0	0	0	0	0	0	0	0	0	0	0	0	0	0	0	0	0	0	0	0	0	0	0	0	0	0	0	0.001961	0	0	0	0	0	0	0	0	0	0	0	0	0	0	0	0
2623	T	C	SILENT	atT/atC	I713	0	0	0	0	0	0.001468	0	0	0.001154	0	0	0	0	0	0	0.001943	0	0.001718	0	0	0.002724	0.001253	0	0.002254	0.001438	0	0	0	0	0.001686	0	0	0	0.002153	0	0.001181	0	0	0	0.001727	0	0	0.001906	0
2623	T	G	MISSENSE	atT/atG	I713M	0	0	0	0	0	0	0.001795	0	0	0	0	0	0	0	0	0	0	0	0	0	0	0	0	0	0	0	0	0	0	0	0	0	0	0	0	0	0	0	0	0	0	0	0	0
2626	G	A	SILENT	gtG/gtA	V714	0	0	0	0	0	0	0	0	0	0	0	0	0.002826	0	0.013053	0	0	0	0	0.001789	0	0	0.001808	0	0	0.003009	0	0	0	0	0	0	0	0	0.001897	0.00144	0	0.001587	0	0.004096	0	0	0	0
2626	G	C	SILENT	gtG/gtC	V714	0	0	0	0	0	0	0	0	0	0	0	0	0	0	0	0	0	0	0	0	0	0	0	0	0	0	0	0	0	0	0	0	0	0	0	0	0	0	0	0	0	0	0	0
2626	G	T	SILENT	gtG/gtT	V714	0	0	0	0	0	0	0	0	0	0	0	0	0	0	0	0	0	0	0	0	0	0	0	0	0	0	0	0	0	0	0	0	0	0	0	0	0	0	0	0	0	0	0	0
2630	C	T	MISSENSE	Ctt/Ttt	L716F	0	0	0	0	0	0	0	0	0	0	0	0	0	0	0	0	0	0	0	0	0	0	0	0	0	0	0	0	0	0	0	0	0	0	0	0	0	0	0.001455	0	0	0	0	0
2632	T	A	SILENT	ctT/ctA	L716	0	0	0	0	0	0	0	0	0	0	0	0	0	0	0	0	0	0	0	0	0	0	0	0	0	0	0	0	0	0	0	0	0	0	0	0	0	0	0	0.001694	0	0	0	0
2632	T	C	SILENT	ctT/ctC	L716	0	0	0	0	0	0	0.003245	0	0	0	0	0	0	0	0	0	0	0	0	0	0.004609	0	0	0	0	0	0	0	0.00209	0	0.002851	0	0	0	0.002243	0	0	0	0	0	0	0	0	0
2633	C	T	MISSENSE	Cgc/Tgc	R717C	0	0	0	0	0	0	0.001789	0	0	0	0.002611	0	0	0	0	0	0	0	0	0	0	0	0	0	0	0	0	0	0	0	0	0	0	0	0	0	0.003166	0	0	0	0	0	0	0
2636	T	C	MISSENSE	Tgg/Cgg	W718R	0	0	0	0	0	0	0	0	0	0	0	0	0	0	0	0	0	0	0	0	0	0	0	0	0	0	0	0	0.00148	0	0	0	0	0	0	0	0	0	0	0	0	0	0	0
2637	G	T	MISSENSE	tGg/tTg	W718L	0	0	0	0	0.002907	0	0	0	0	0	0	0	0	0	0	0	0	0	0.002286	0	0	0.004598	0.003107	0.001966	0	0	0	0.004922	0.002244	0	0	0	0.002197	0.001842	0	0.002213	0	0	0	0	0	0	0	0
2639	T	C	MISSENSE	Tct/Cct	S719P	0	0	0	0	0	0	0	0	0	0	0	0	0	0.007219	0	0	0	0	0	0	0	0	0	0	0	0	0	0	0	0	0	0	0	0	0	0	0	0	0	0	0	0	0	0
2640	C	T	MISSENSE	tCt/tTt	S719F	0	0	0	0	0	0	0	0	0	0	0	0	0	0	0	0	0	0.002208	0	0	0	0	0	0	0	0	0	0	0	0	0	0	0	0	0	0	0	0	0	0	0	0	0	0
2641	T	C	SILENT	tcT/tcC	S719	0	0	0	0.001994	0	0.001956	0.003114	0.001542	0.001592	0	0	0	0	0	0	0	0	0	0.001475	0.006812	0.003762	0	0	0.001777	0.004174	0	0	0.00169	0	0.001807	0.002081	0	0	0	0.001389	0	0	0	0.002353	0.002013	0	0	0	0
2642	A	G	MISSENSE	Atg/Gtg	M720V	0	0	0	0	0	0	0.003102	0	0	0	0	0	0	0	0	0	0.004497	0	0	0	0	0	0	0	0.002009	0	0	0	0	0	0	0	0	0	0	0.001465	0	0	0.001545	0	0	0.001799	0	0
2642	A	T	MISSENSE	Atg/Ttg	M720L	0	0	0	0	0	0	0	0	0	0	0	0	0	0	0	0	0	0	0	0	0	0	0	0	0	0	0	0	0	0	0	0	0	0	0	0	0	0	0	0	0	0	0	0
2643	T	C	MISSENSE	aTg/aCg	M720T	0	0.00144	0	0.003001	0	0	0	0	0	0	0	0	0	0.003188	0	0	0	0	0	0	0	0	0	0.001508	0	0	0	0.001332	0.003029	0	0	0	0.001283	0.00149	0	0.001518	0.001455	0.0015	0.002142	0	0	0.001292	0	0
2644	G	A	MISSENSE	atG/atA	M720I	0	0	0	0	0	0	0	0	0	0	0	0	0	0	0	0	0	0	0	0	0	0	0	0	0	0	0	0	0.001269	0	0	0	0	0	0	0	0	0	0	0	0	0	0	0
2644	G	T	MISSENSE	atG/atT	M720I	0	0	0	0	0	0	0	0	0	0	0	0	0	0	0	0	0	0	0	0.004438	0	0	0	0	0	0	0	0	0	0	0	0	0	0	0	0	0	0	0	0	0	0	0	0
2645	T	C	SILENT	Ttg/Ctg	L721	0	0	0	0	0	0	0	0	0.001666	0	0	0	0	0	0.002129	0	0	0	0	0	0	0	0	0	0	0.00301	0	0.001876	0.002461	0	0	0	0	0.002942	0.002205	0	0.002036	0.001996	0.00188	0.002263	0	0	0	0
2646	T	A	NONSENSE	tTg/tAg	L721*	0	0	0	0	0	0	0	0	0	0	0	0	0	0	0	0	0	0	0	0	0	0.001561	0	0	0	0	0	0.001289	0	0	0	0	0	0	0	0	0	0	0	0	0	0	0	0
2646	T	C	MISSENSE	tTg/tCg	L721S	0	0	0	0	0	0	0	0	0	0	0.001883	0	0	0	0	0	0	0	0	0	0	0	0	0	0	0	0	0	0	0	0	0	0	0	0	0	0	0	0	0	0	0	0	0
2647	G	A	SILENT	ttG/ttA	L721	0	0	0	0	0	0	0	0	0	0	0	0	0	0	0	0	0	0	0	0	0	0.001533	0	0	0	0	0	0	0.001957	0.002118	0	0	0	0	0	0.001474	0	0	0	0	0	0	0	0
2647	G	T	MISSENSE	ttG/ttT	L721F	0	0	0	0	0.002333	0	0.001903	0	0	0.001711	0	0.002827	0	0.003021	0	0	0	0.002367	0.00428	0	0	0.002935	0.003615	0.002758	0	0	0.001893	0.003895	0.004707	0	0	0.002078	0.002524	0.003412	0	0.004611	0	0.001661	0	0	0	0	0	0
2650	T	A	SILENT	gcT/gcA	A722	0	0	0	0	0	0	0	0	0	0	0	0	0	0	0	0	0	0	0	0	0	0.001444	0	0	0	0	0	0	0.00169	0	0	0	0	0	0	0.00136	0	0	0	0	0	0	0	0
2650	T	C	SILENT	gcT/gcC	A722	0	0	0	0	0	0	0	0	0.006921	0	0.003357	0	0	0	0	0.00222	0	0	0	0	0.003734	0.001261	0	0.002741	0	0	0	0	0.003781	0	0.002446	0	0	0	0.002228	0	0.001624	0	0	0.001372	0	0	0	0
2651	A	T	NONSENSE	Aag/Tag	K723*	0	0	0	0	0.001911	0	0.001692	0	0	0.001519	0	0.002546	0	0.002106	0	0	0	0.002012	0.00148	0	0	0.003044	0.002108	0.002605	0	0	0	0.003144	0.003323	0	0	0.001261	0.001641	0.001673	0	0.002997	0	0	0	0	0	0	0	0
2653	G	A	SILENT	aaG/aaA	K723	0	0	0	0	0	0	0	0	0	0	0	0	0	0	0	0	0	0	0	0	0	0	0	0	0	0	0	0	0	0.001726	0	0	0	0.001557	0	0	0	0	0	0.002298	0	0	0	0
2653	G	C	MISSENSE	aaG/aaC	K723N	0	0	0	0	0	0	0	0	0	0	0	0	0	0	0	0	0.007324	0	0	0	0	0	0	0	0	0	0	0	0	0	0	0	0	0	0	0	0	0	0	0	0	0	0	0
2654	C	T	SILENT	Ctg/Ttg	L724	0	0	0	0	0	0	0	0	0	0	0	0	0	0	0	0	0	0	0	0.00152	0	0	0	0	0	0	0	0	0	0	0	0	0	0	0	0	0	0	0	0	0	0	0	0
2655	T	C	MISSENSE	cTg/cCg	L724P	0	0	0	0	0	0	0	0	0	0	0	0	0	0	0	0	0	0	0	0	0	0	0	0	0	0	0	0.001454	0	0.001486	0	0	0	0	0	0	0	0	0	0	0	0	0	0
2655	T	G	MISSENSE	cTg/cGg	L724R	0	0	0	0	0	0	0	0	0	0	0.002613	0	0	0	0	0	0	0	0	0	0	0	0	0	0	0	0	0	0	0	0	0	0	0	0	0	0	0	0	0	0	0	0	0
2656	G	A	SILENT	ctG/ctA	L724	0	0	0	0	0	0	0	0	0	0	0	0	0	0	0.002298	0	0	0	0	0	0.002627	0	0	0	0	0	0	0	0	0	0	0	0	0	0	0	0	0	0	0	0	0	0	0
2659	T	C	SILENT	ctT/ctC	L725	0	0	0	0	0	0	0	0	0	0	0.006069	0	0	0	0.002172	0	0	0.002372	0.001521	0.008687	0.001909	0.001105	0	0	0	0	0	0	0	0.001378	0.00264	0	0	0	0	0	0	0	0.001286	0.001534	0	0.002109	0.002366	0.001609
2660	A	G	MISSENSE	Act/Gct	T726A	0	0	0	0	0	0	0	0	0	0	0	0	0	0	0.004807	0	0	0	0	0	0	0	0	0	0	0	0	0	0	0	0	0	0	0	0	0	0	0	0	0	0	0	0	0
2660	A	T	MISSENSE	Act/Tct	T726S	0	0	0	0	0	0	0	0	0	0	0	0	0	0	0	0	0	0	0	0	0	0	0	0	0	0	0	0	0	0.002162	0	0	0	0	0	0	0	0	0	0	0	0	0	0
2661	C	T	MISSENSE	aCt/aTt	T726I	0	0	0	0	0	0	0.001898	0	0	0	0	0	0	0	0	0	0	0	0	0	0	0	0	0	0.001404	0	0	0	0	0	0	0	0.001941	0.001266	0	0	0	0	0	0	0	0	0	0
2662	T	A	SILENT	acT/acA	T726	0	0	0	0	0.001765	0.001529	0.001376	0	0	0.001099	0	0.002077	0.002958	0	0	0	0	0	0.001833	0	0	0.003649	0.002596	0.002433	0	0	0.001411	0.003194	0.004138	0.001598	0	0.001982	0.002232	0.002955	0.002095	0.003101	0	0.001256	0.001489	0	0	0	0	0
2662	T	C	SILENT	acT/acC	T726	0	0.002021	0	0.002325	0	0.003058	0	0.002683	0.001054	0	0	0	0	0	0	0.004503	0	0	0.001239	0	0.004376	0	0.002551	0.001847	0.001273	0.002153	0	0	0.00204	0.001385	0.007555	0.001239	0.002337	0	0	0	0	0.001852	0.001947	0.01159	0	0.001757	0	0.001662
2663	A	T	NONSENSE	Aaa/Taa	K727*	0	0	0	0	0.001539	0	0	0	0	0	0	0.001836	0	0.002427	0	0	0	0	0.002183	0	0	0.002182	0.001649	0.001975	0	0	0	0.002038	0.003542	0	0	0	0	0.002639	0	0.002339	0	0	0	0	0	0	0	0
2664	A	G	MISSENSE	aAa/aGa	K727R	0	0.002646	0	0.003855	0	0	0	0	0	0	0	0	0.011941	0	0	0	0	0	0.007749	0	0	0	0	0.002728	0.00587	0	0	0	0.002502	0.003659	0	0	0	0.001996	0	0	0	0.005356	0.006227	0	0	0	0	0
2665	A	G	SILENT	aaA/aaG	K727	0	0	0	0	0	0	0	0	0	0	0	0	0	0	0.989924	0	0	0	0	0	0	0	0	0	0	0	0	0	0	0	0	0	0	0	0	0	0	0	0	0	0	0	0	0
2667	A	G	MISSENSE	cAg/cGg	Q728R	0	0	0	0	0	0	0	0	0.00129	0	0	0	0	0.007438	0	0	0	0	0	0	0	0	0	0	0	0	0	0	0	0	0	0	0.002808	0	0	0	0	0	0	0.001917	0.001858	0	0	0
2671	C	T	SILENT	tcC/tcT	S729	0	0	0	0	0	0	0	0	0.001125	0	0	0	0	0	0	0	0	0	0	0	0	0	0	0	0	0	0	0	0	0	0	0	0	0	0	0	0	0.001664	0	0	0	0	0	0
2672	T	C	MISSENSE	Tgc/Cgc	C730R	0	0	0	0	0	0	0	0	0	0	0	0	0.001606	0	0	0	0	0.002113	0	0	0	0	0	0	0	0	0	0	0	0	0	0	0	0	0	0	0	0	0	0	0	0	0	0
2674	C	T	SILENT	tgC/tgT	C730	0	0	0	0	0.997553	0.99389	0.993855	0.987342	0.982183	0.001602	0.990461	0	0.002401	0	0.001826	0.003521	0	0	0.001933	0	0.004106	0.002027	0	0	0.002495	0.004011	0.002422	0	0.002994	0	0.00781	0.001459	0.002275	0.002064	0	0	0	0.001758	0	0	0.995971	0.982963	0.988101	0.995173
2675	T	C	MISSENSE	Ttt/Ctt	F731L	0	0	0	0	0	0	0	0	0	0	0	0	0	0.004646	0	0.003163	0	0	0.003035	0	0	0	0	0	0.006395	0	0	0	0	0.007966	0	0.003215	0	0	0	0.002937	0	0	0	0.002301	0	0	0	0
2677	T	C	SILENT	ttT/ttC	F731	0	0	0	0	0.012645	0	0	0	0	0	0	0	0	0	0	0	0	0	0	0	0.017982	0	0	0	0	0	0	0	0	0.005678	0.004182	0	0	0	0	0	0	0	0.008765	0.003315	0	0	0	0
2679	T	C	MISSENSE	tTc/tCc	F732S	0	0.00247	0	0	0	0.007508	0	0.0045	0.003949	0	0	0	0	0	0	0	0.009211	0	0.002261	0	0	0	0	0	0	0	0	0	0	0	0	0.002077	0	0	0	0	0	0	0	0.001871	0.004309	0.002807	0.00403	0
2680	C	T	SILENT	ttC/ttT	F732	0	0.003064	0	0.002444	0	0.004171	0.004764	0.003275	0.004714	0	0.004826	0	0.008173	0	0.001496	0.005587	0	0.006061	0.003307	0.008474	0.007273	0.003071	0.004026	0.002151	0.003536	0.004494	0.001447	0.00191	0.005281	0.005145	0.099284	0.001835	0	0.004698	0.002968	0.002686	0.005735	0.003367	0.005265	0.009446	0.002109	0.005618	0.002969	0
2681	A	G	MISSENSE	Att/Gtt	I733V	0	0	0	0	0	0	0	0	0	0	0	0	0	0	0	0	0	0	0	0	0	0	0	0	0	0	0.002474	0	0	0	0	0	0	0	0	0	0	0	0	0	0	0	0	0
2683	T	A	SILENT	atT/atA	I733	0	0	0	0	0	0	0	0	0	0	0	0	0	0	0	0	0	0	0	0	0	0	0	0	0	0.002939	0	0	0	0	0	0	0	0	0	0	0	0	0	0	0	0	0	0
2683	T	C	SILENT	atT/atC	I733	0	0	0	0	0	0	0	0	0.002563	0	0	0	0	0.007719	0	0.002916	0	0	0	0.004152	0.005725	0	0	0	0	0	0	0	0	0	0.004277	0	0	0	0	0	0	0	0	0	0	0	0	0
2684	T	C	SILENT	Ttg/Ctg	L734	0	0	0	0	0	0	0.001954	0	0	0	0	0.009519	0	0	0	0	0	0	0	0	0.005851	0	0	0.004229	0	0	0	0	0.002327	0	0.098655	0	0.019789	0	0	0	0	0	0	0.002464	0.001723	0	0	0
2686	G	A	SILENT	ttG/ttA	L734	0	0	0.002265	0	0	0	0.002456	0	0.002127	0	0.001629	0	0	0	0	0.002185	0	0	0	0	0.002337	0	0	0	0.002464	0	0	0	0	0.002287	0.002981	0	0	0.001477	0	0	0	0	0.003577	0.002496	0	0	0	0
2687	C	T	MISSENSE	Ctt/Ttt	L735F	0	0	0	0	0	0	0	0	0	0	0	0	0	0	0	0	0	0	0	0	0	0	0	0.001714	0	0	0	0	0	0	0	0	0	0	0	0	0	0	0	0	0	0	0	0
2688	T	C	MISSENSE	cTt/cCt	L735P	0	0	0	0	0	0	0.003257	0	0	0	0	0	0	0	0	0	0	0	0	0	0	0	0	0	0	0	0	0	0.002231	0	0	0	0	0.00365	0	0	0	0	0	0	0	0	0	0
2689	T	C	SILENT	ctT/ctC	L735	0	0	0	0	0	0	0	0	0	0	0	0	0	0	0	0	0	0	0	0	0.002856	0	0	0	0	0	0	0	0	0	0	0	0	0	0	0	0	0	0	0	0	0	0	0
2690	T	A	MISSENSE	Tcc/Acc	S736T	0	0	0	0	0	0	0	0	0	0	0	0	0	0	0	0	0	0	0	0	0.013225	0	0	0	0	0	0	0	0	0	0.006069	0	0	0	0	0	0	0	0	0	0	0	0	0
2690	T	C	MISSENSE	Tcc/Ccc	S736P	0	0	0	0	0	0	0	0	0	0	0	0	0	0	0	0	0	0	0	0	0	0	0	0	0	0	0	0	0.002143	0	0	0	0	0	0	0	0	0	0	0	0	0	0	0
2692	C	T	SILENT	tcC/tcT	S736	0	0	0	0	0	0	0	0	0	0	0	0	0.001876	0	0	0	0	0	0	0	0	0	0	0	0	0	0	0	0	0	0	0.001668	0	0.001992	0	0.001842	0	0	0	0	0	0	0	0
2693	C	A	MISSENSE	Ctg/Atg	L737M	0	0	0	0	0	0	0	0	0	0	0	0	0	0	0	0	0	0	0	0	0	0.001053	0	0	0	0	0	0	0	0	0	0	0	0	0	0	0	0	0	0	0	0	0	0
2693	C	T	SILENT	Ctg/Ttg	L737	0	0	0	0	0	0	0	0	0	0	0	0	0	0	0	0	0	0	0.001228	0.005598	0	0	0.001566	0	0	0	0	0	0.002266	0	0	0.00176	0	0	0	0.001564	0	0	0	0	0	0	0	0
2694	T	A	MISSENSE	cTg/cAg	L737Q	0	0	0	0	0	0	0	0	0	0	0	0	0	0	0	0	0	0	0	0	0	0.001576	0	0	0	0	0	0	0	0	0	0	0	0	0	0.001701	0	0	0	0	0	0	0	0
2695	G	A	SILENT	ctG/ctA	L737	0	0	0	0	0	0	0	0	0	0	0.003216	0	0	0.010806	0	0	0	0	0	0	0	0	0	0.001828	0	0	0	0	0	0	0	0	0	0	0	0	0	0	0.001528	0	0	0	0	0
2695	G	T	SILENT	ctG/ctT	L737	0	0	0	0	0.002282	0	0.001734	0	0	0	0	0.002629	0.002018	0.00179	0	0	0	0.003031	0.001465	0	0	0.004456	0.00507	0.002148	0	0	0	0.004835	0.002316	0	0	0	0.002145	0	0	0.002983	0	0	0	0	0	0	0	0
2696	G	A	MISSENSE	Gca/Aca	A738T	0	0	0	0	0	0	0	0	0	0	0	0	0	0	0	0	0.004345	0	0	0	0	0	0	0	0	0	0	0	0	0	0	0	0	0	0	0	0	0	0	0	0	0	0	0
2697	C	T	MISSENSE	gCa/gTa	A738V	0	0.002475	0	0.003934	0	0	0	0	0	0	0	0	0.005111	0	0	0	0	0	0	0	0	0	0	0	0	0	0	0.002724	0	0	0	0	0	0.009217	0	0	0	0	0.00129	0	0	0	0	0
2698	A	G	SILENT	gcA/gcG	A738	0	0	0	0	0	0	0	0	0	0	0	0	0	0	0	0	0	0	0.002331	0	0.00456	0	0	0	0	0	0	0	0	0	0	0	0	0	0	0	0	0	0	0	0	0	0	0
2698	A	T	SILENT	gcA/gcT	A738	0	0	0	0	0	0	0	0	0	0	0	0	0	0	0	0	0	0	0	0.002974	0	0	0	0	0	0	0	0	0	0	0	0	0	0	0	0	0	0	0	0	0	0	0	0
2701	T	C	SILENT	gaT/gaC	D739	0	0	0	0	0	0	0	0.002884	0.002249	0	0	0	0	0.00664	0.002772	0.002225	0.017113	0.001967	0.001914	0	0.003323	0	0	0	0.00205	0.001963	0	0	0.003261	0.00354	0.004879	0	0	0.001737	0	0.001403	0	0.002837	0.00363	0.001677	0	0	0	0
2704	G	A	SILENT	gtG/gtA	V740	0	0	0	0	0	0	0	0	0	0	0.002282	0	0	0	0	0	0	0	0	0	0	0.001465	0	0	0	0	0	0.001922	0	0	0	0	0	0	0	0.002557	0	0	0	0	0	0	0	0
2707	T	A	SILENT	gtT/gtA	V741	0	0	0	0	0	0	0	0	0	0	0	0	0	0	0	0	0	0	0.001246	0	0	0	0	0	0	0	0	0	0	0	0	0	0	0	0	0	0	0	0	0	0	0	0	0
2707	T	C	SILENT	gtT/gtC	V741	0	0	0	0.002277	0	0.002405	0	0	0.001219	0	0	0	0	0	0	0.002642	0	0	0.001322	0	0	0.001384	0	0	0.001489	0	0	0.002208	0.00154	0	0	0	0	0.002178	0.002399	0	0	0	0.00227	0.001699	0	0.00169	0	0
2708	G	C	MISSENSE	Gag/Cag	E742Q	0	0	0	0	0	0	0	0	0	0	0	0	0	0	0	0	0.003343	0	0	0	0	0	0	0	0	0	0	0	0	0	0	0	0	0	0	0	0	0	0	0	0	0	0	0
2708	G	T	NONSENSE	Gag/Tag	E742*	0	0	0	0	0	0	0	0	0	0	0	0	0	0	0	0	0	0	0	0	0	0	0	0	0	0	0	0	0.001774	0	0	0	0	0	0	0.001393	0	0	0	0	0	0	0	0
2709	A	G	MISSENSE	gAg/gGg	E742G	0	0	0	0	0	0	0.002984	0	0	0	0	0	0	0	0	0	0	0	0	0	0	0	0	0	0	0	0	0	0	0	0	0	0	0	0	0	0	0	0	0	0	0	0	0
2710	G	A	SILENT	gaG/gaA	E742	0	0	0	0	0	0	0	0	0	0	0	0	0	0	0	0	0	0	0	0	0	0	0	0	0	0	0	0	0	0	0	0	0	0.001497	0	0	0	0	0	0	0	0	0	0
2711	G	C	MISSENSE	Gct/Cct	A743P	0	0	0	0	0	0	0	0	0	0	0	0	0	0	0	0	0	0	0	0.002775	0	0	0	0	0	0	0	0	0	0	0	0	0	0	0	0	0	0	0	0	0	0	0	0
2713	T	C	SILENT	gcT/gcC	A743	0	0	0	0	0	0	0.002415	0	0	0	0.001839	0	0	0	0	0	0	0	0	0	0	0	0	0	0	0.003424	0	0	0	0	0	0	0	0	0	0	0	0	0.001627	0	0	0	0	0
2716	C	T	SILENT	taC/taT	Y744	0	0	0	0	0	0	0	0	0.001888	0	0	0.021216	0.002706	0	0.002976	0	0	0	0.001577	0	0	0	0	0	0	0	0	0	0.00128	0.00177	0	0	0.001673	0	0.001867	0	0	0.001384	0.001306	0.001503	0	0	0	0
2717	G	A	MISSENSE	Gag/Aag	E745K	0	0	0	0	0	0	0	0	0	0	0	0	0	0.001129	0	0	0	0	0	0	0	0	0	0	0	0	0	0	0	0	0	0	0	0	0	0.001498	0.002845	0	0	0	0	0	0	0
2717	G	T	NONSENSE	Gag/Tag	E745*	0	0	0	0	0	0	0	0	0.001322	0	0	0	0	0	0	0	0	0	0	0	0	0	0	0	0	0	0	0	0	0	0	0	0	0	0	0	0	0	0	0	0	0	0	0.002116
2719	G	A	SILENT	gaG/gaA	E745	0	0	0	0	0	0	0.002983	0	0	0	0	0	0.002681	0	0	0	0	0.00254	0.003232	0	0	0	0.008814	0	0	0	0	0	0.004286	0.002818	0	0.002916	0	0.002718	0	0.002472	0.007228	0.001862	0	0	0	0	0	0
2719	G	T	MISSENSE	gaG/gaT	E745D	0	0	0	0	0	0	0	0	0	0	0	0	0	0	0	0	0	0	0	0	0	0	0	0	0	0	0	0	0	0.00259	0	0	0	0	0	0	0	0	0	0	0	0	0	0
2722	C	T	SILENT	ggC/ggT	G746	0	0	0	0	0	0	0.002019	0	0	0	0	0	0	0	0.003977	0	0	0	0	0	0	0	0.002026	0.003083	0	0	0	0	0	0	0	0	0	0	0	0	0	0	0	0.002468	0	0	0	0
2723	G	A	MISSENSE	Ggt/Agt	G747S	0	0	0	0	0	0	0.003937	0	0	0	0	0	0.00159	0	0	0	0	0	0	0	0	0	0	0	0	0	0	0	0	0	0	0	0	0	0	0.00138	0	0	0.001237	0	0	0	0	0
2725	T	C	SILENT	ggT/ggC	G747	0	0	0	0	0	0	0.003629	0	0	0	0	0	0	0	0	0.00363	0	0	0.002974	0	0	0	0.004788	0	0	0.010392	0	0	0.007016	0	0	0	0	0	0	0	0	0	0.003035	0	0	0.003973	0	0
2726	G	A	MISSENSE	Gag/Aag	E748K	0	0	0	0	0	0	0	0	0	0	0	0	0	0	0	0	0	0	0	0	0	0	0	0	0	0	0	0	0	0	0	0	0	0	0	0	0	0	0	0	0	0	0	0
2729	T	C	SILENT	Ttg/Ctg	L749	0	0	0	0	0	0	0.004509	0	0.001851	0	0	0	0	0	0	0	0	0	0	0	0.002002	0	0	0	0	0	0	0	0	0	0.002622	0	0	0.002257	0	0	0	0	0	0	0	0	0	0
2731	G	A	SILENT	ttG/ttA	L749	0	0	0	0	0	0.002394	0	0	0	0	0	0	0	0.012139	0.006047	0	0	0	0	0	0	0	0	0	0	0	0	0	0	0	0	0	0	0	0	0	0	0	0	0	0	0	0	0
2732	C	T	MISSENSE	Cgg/Tgg	R750W	0	0	0	0	0	0	0	0	0	0	0	0	0	0	0	0	0	0	0	0	0	0	0	0	0	0	0	0	0	0	0	0	0	0.002152	0	0	0	0	0	0	0	0	0	0
2733	G	A	MISSENSE	cGg/cAg	R750Q	0	0	0	0	0	0	0	0	0	0	0	0	0	0	0	0	0	0	0	0	0	0	0	0	0	0	0	0	0	0	0	0	0	0	0	0.001788	0	0	0	0	0	0	0	0
2734	G	T	SILENT	cgG/cgT	R750	0	0	0	0	0	0.00415	0.001788	0	0	0	0	0	0.004071	0.006461	0	0	0.002305	0.002849	0	0	0	0	0	0.002374	0.002683	0	0.00232	0	0.001583	0.003318	0	0.001726	0.00248	0	0.002533	0.001717	0.004572	0.003054	0.002339	0	0	0	0	0
2737	T	C	SILENT	ttT/ttC	F751	0.002715	0.003909	0.002367	0.004957	0	0	0	0.001822	0.004645	0	0	0	0	0	0.001498	0.004824	0	0	0	0.044671	0.026298	0	0	0.002404	0.0039	0.002944	0	0	0.00175	0.004343	0.003645	0	0	0.00638	0.002317	0	0.002463	0.002175	0.002464	0.003213	0	0.001784	0.00179	0
2740	T	C	SILENT	gcT/gcC	A752	0	0	0	0	0	0	0	0	0	0	0	0	0	0	0	0	0	0	0	0	0	0	0	0	0	0	0	0	0	0	0	0	0	0	0	0	0	0	0.001043	0	0	0	0	0
2741	G	A	MISSENSE	Gga/Aga	G753R	0	0	0	0	0	0	0	0	0	0	0	0	0	0	0	0	0	0	0	0	0	0	0	0	0	0	0	0	0	0	0	0	0	0	0	0	0	0	0.001338	0	0	0	0	0
2741	G	T	NONSENSE	Gga/Tga	G753*	0	0	0	0	0.001492	0	0	0	0	0	0	0.001979	0	0.001434	0	0	0	0.001998	0.002088	0	0	0.003416	0.002661	0.002981	0	0	0	0.003701	0.002263	0	0	0.001863	0	0.00165	0	0.002334	0	0	0	0	0	0	0	0
2744	G	A	MISSENSE	Gcc/Acc	A754T	0	0	0	0	0	0	0	0	0	0	0	0	0	0	0	0	0.003423	0	0	0	0	0	0	0	0	0	0	0	0	0	0	0	0	0	0	0	0	0	0	0	0	0	0	0
2744	G	C	MISSENSE	Gcc/Ccc	A754P	0	0	0	0	0	0	0	0	0	0	0	0	0	0	0	0	0.009958	0	0	0	0	0	0	0	0	0	0	0	0	0	0	0	0	0	0	0	0	0	0	0	0	0	0	0
2746	C	T	SILENT	gcC/gcT	A754	0	0	0	0	0	0	0	0	0.00427	0	0	0	0	0	0	0	0	0	0	0	0.004498	0	0	0	0.002874	0	0	0	0	0.003454	0	0.001988	0	0	0	0.002424	0	0	0	0.005618	0	0	0	0
2747	C	T	SILENT	Cta/Tta	L755	0	0	0	0	0	0	0	0	0.001487	0	0	0	0.002759	0	0.005704	0.003002	0	0	0.001492	0.002545	0.005742	0	0.002254	0.002851	0.001673	0.003176	0	0	0.001548	0.014667	0	0.00166	0.0037	0	0.002062	0	0	0	0.001764	0	0	0	0	0
2748	T	A	MISSENSE	cTa/cAa	L755Q	0	0	0	0	0.002436	0	0.002284	0	0	0.001771	0	0.003147	0	0.001637	0	0	0	0	0.002394	0	0	0.003143	0.001644	0.003336	0	0	0.001882	0.001894	0.003496	0	0	0.002301	0.001652	0.002827	0	0.003472	0	0	0	0	0	0	0	0
2749	A	G	SILENT	ctA/ctG	L755	0.003357	0	0	0	0	0	0.004761	0	0.001496	0	0	0	0.00193	0	0.00191	0	0.004321	0	0	0	0	0.003381	0	0	0	0	0.004062	0	0.003273	0.002034	0.003884	0.003107	0	0	0.001455	0.002929	0	0	0.002366	0	0.001631	0.001758	0	0
2749	A	T	SILENT	ctA/ctT	L755	0	0	0.002381	0	0.002829	0	0	0	0	0	0	0.002582	0.001976	0	0	0	0	0	0.002071	0	0	0.003603	0.002298	0	0	0	0	0.003407	0.002499	0.002109	0	0	0	0.004296	0	0.003339	0	0	0	0	0	0	0	0
2751	T	C	MISSENSE	gTg/gCg	V756A	0	0	0	0	0	0	0	0	0	0	0	0	0	0	0	0	0	0	0	0	0	0	0	0	0	0	0	0	0	0	0	0	0	0.002374	0	0	0	0	0	0	0	0	0	0
2752	G	A	SILENT	gtG/gtA	V756	0	0	0	0	0	0	0	0	0	0	0	0	0	0	0	0	0	0	0	0	0	0	0	0	0	0	0	0	0	0	0.00424	0	0	0	0	0	0	0.002205	0	0	0	0	0	0
2754	T	C	MISSENSE	aTc/aCc	I757T	0	0	0	0	0	0	0.00233	0	0	0	0	0	0	0	0	0	0	0	0	0	0	0	0	0	0	0	0	0	0	0	0	0	0	0	0	0	0	0	0	0	0	0	0	0
2755	C	T	SILENT	atC/atT	I757	0	0	0	0	0	0	0.002649	0	0	0	0	0	0	0	0	0	0	0	0	0	0	0	0	0	0	0	0	0	0	0	0	0	0	0.001354	0.001775	0	0.001829	0	0	0	0	0	0	0
2756	T	C	MISSENSE	Ttt/Ctt	F758L	0	0	0	0	0	0	0.002165	0	0	0	0	0	0	0	0	0	0	0	0	0.003298	0	0	0	0	0	0	0	0	0	0	0	0	0	0	0	0	0	0	0	0	0	0	0	0
2758	T	C	SILENT	ttT/ttC	F758	0	0.01421	0.002414	0.00307	0	0.00229	0	0.001604	0.002056	0	0	0	0	0	0	0.002564	0	0	0.001757	0	0.003221	0	0	0	0.002835	0.002539	0	0	0	0.00465	0	0	0	0	0	0	0.001969	0.002274	0	0.003332	0	0	0	0
2761	C	T	SILENT	gcC/gcT	A759	0	0	0	0	0	0	0	0	0	0	0	0	0	0	0	0	0	0	0	0	0	0	0	0	0	0	0	0	0	0	0	0	0	0	0	0	0	0	0	0	0	0	0	0
2764	C	T	SILENT	acC/acT	T760	0	0	0	0	0	0	0	0	0	0	0	0	0	0	0	0	0	0	0	0	0.002941	0	0	0	0	0	0	0	0	0	0	0	0	0	0	0	0	0	0	0	0	0	0	0
2765	C	T	SILENT	Ctg/Ttg	L761	0	0	0	0	0	0	0.003576	0	0	0	0	0	0	0.008288	0.001276	0	0	0	0	0	0	0	0	0	0.002866	0.002383	0	0	0	0	0	0	0	0.001511	0.001505	0	0	0.001578	0.00212	0	0	0	0	0
2766	T	C	MISSENSE	cTg/cCg	L761P	0	0	0	0	0	0	0	0	0	0	0	0	0	0	0	0	0.003795	0	0	0	0	0	0	0	0.001625	0	0	0	0	0	0	0	0	0	0	0	0	0	0	0	0	0	0	0
2767	G	A	SILENT	ctG/ctA	L761	0	0	0	0	0	0	0	0	0.001375	0	0	0	0.001955	0	0	0	0	0	0	0	0.002468	0	0.002758	0	0.001429	0	0.001375	0	0	0.001329	0	0	0	0.083167	0.021097	0	0	0	0.001279	0	0	0	0.002461	0
2767	G	T	SILENT	ctG/ctT	L761	0	0	0	0	0	0	0	0	0	0	0	0	0	0	0	0	0	0	0	0	0	0	0	0	0	0	0	0	0	0	0	0	0	0	0	0	0	0	0	0	0	0	0	0
2768	T	C	SILENT	Tta/Cta	L762	0	0.002395	0.002499	0.002394	0	0	0	0	0.00175	0	0	0	0.002961	0	0	0.002386	0.008206	0	0	0	0.0027	0	0	0	0	0	0	0.008874	0	0.002772	0	0	0	0	0	0	0	0	0	0.003177	0	0	0	0
2769	T	C	MISSENSE	tTa/tCa	L762S	0	0	0	0	0	0	0.002121	0	0	0	0.001726	0	0	0	0	0	0	0	0	0	0	0	0	0	0	0.002619	0	0	0	0	0	0	0	0.001724	0.001262	0	0	0	0	0	0	0	0	0
2770	A	G	SILENT	ttA/ttG	L762	0	0	0	0	0	0	0	0	0.001759	0	0.001394	0	0	0	0	0.002985	0	0	0.00542	0.006393	0.003147	0	0	0.001833	0.00268	0.009413	0	0	0	0	0	0.001566	0	0.001935	0.00272	0	0	0.001612	0.001164	0.002611	0	0.001804	0	0
2772	C	T	MISSENSE	tCt/tTt	S763F	0	0	0	0	0	0	0	0	0	0	0	0	0	0	0	0	0	0	0	0	0	0	0	0	0	0	0	0.001918	0	0.001289	0	0	0	0	0	0	0	0	0	0	0	0	0	0
2773	T	C	SILENT	tcT/tcC	S763	0	0	0	0	0	0	0	0	0	0	0	0.023385	0.001364	0	0	0	0	0	0	0	0	0	0	0	0	0	0	0	0.001551	0	0	0	0	0	0	0	0	0	0	0	0	0	0	0
2774	G	T	MISSENSE	Ggt/Tgt	G764C	0	0	0	0	0.003706	0	0.002424	0	0	0.001409	0	0.003383	0	0.002439	0	0	0	0.003192	0.003678	0	0	0.005452	0.00472	0.004642	0	0	0.001694	0.004998	0.005399	0	0	0.00167	0.003076	0.002959	0.00153	0.004425	0	0	0	0	0	0	0	0
2776	T	C	SILENT	ggT/ggC	G764	0	0	0	0	0	0	0.001861	0	0	0	0.001941	0	0	0	0.002188	0	0	0	0	0	0	0	0	0	0	0	0	0	0	0	0	0	0	0	0	0	0	0	0	0	0	0	0	0
2779	T	C	SILENT	ctT/ctC	L765	0	0	0	0	0	0	0	0	0	0	0	0	0	0	0	0	0	0	0	0	0	0	0	0	0	0	0	0	0	0	0	0	0	0	0	0	0	0	0	0	0	0	0	0
2779	T	G	SILENT	ctT/ctG	L765	0	0	0	0	0	0	0.002354	0	0	0	0	0	0	0	0	0	0	0	0	0	0	0	0	0	0	0	0	0	0	0	0	0	0	0	0	0	0	0	0	0	0	0	0	0
2780	C	T	MISSENSE	Ctc/Ttc	L766F	0	0	0	0	0	0	0	0	0	0	0	0	0	0	0	0	0	0	0	0	0	0	0	0	0	0	0	0	0	0	0	0	0	0	0	0	0	0	0	0	0	0	0	0
2782	C	T	SILENT	ctC/ctT	L766	0	0	0	0	0	0	0.004487	0	0.001531	0	0	0	0	0	0	0.0023	0	0.00898	0	0.008397	0.004031	0	0.001884	0.0021	0	0	0	0.016583	0.003063	0.004532	0	0	0.002538	0.004172	0	0	0.001726	0.001571	0.001482	0.003001	0	0	0.002133	0
2783	T	C	MISSENSE	Tcc/Ccc	S767P	0	0	0	0	0	0	0	0	0	0	0	0	0	0	0	0	0.008475	0	0	0	0	0	0	0	0	0	0	0	0	0	0	0	0	0	0	0	0	0	0	0	0	0	0	0
2785	C	T	SILENT	tcC/tcT	S767	0	0	0	0	0	0	0	0.002492	0.001808	0	0.002582	0	0.023472	0	0	0.003875	0	0	0.003094	0.002284	0.012809	0	0	0.004943	0	0	0	0	0.005243	0.004036	0.003102	0	0	0.002656	0	0.002005	0	0.00378	0.006875	0	0	0	0.002904	0
2786	A	G	MISSENSE	Acc/Gcc	T768A	0	0	0	0	0	0	0	0	0.005013	0	0	0	0	0	0	0	0	0	0	0	0	0	0	0	0	0	0	0	0	0	0	0	0	0	0	0	0	0	0	0	0	0	0	0
2786	A	T	MISSENSE	Acc/Tcc	T768S	0	0	0	0	0	0	0	0	0	0	0	0	0	0	0	0.012655	0	0	0	0.006265	0	0	0	0	0	0	0	0	0	0	0	0	0	0	0	0	0	0	0	0	0	0	0	0
2787	C	T	MISSENSE	aCc/aTc	T768I	0	0	0	0	0	0	0	0	0	0	0	0	0	0	0.001433	0	0	0	0	0.004475	0	0	0	0	0	0	0	0	0	0	0	0	0	0	0	0	0	0	0	0	0	0	0	0
2788	C	T	SILENT	acC/acT	T768	0	0	0	0	0	0	0	0	0.020492	0	0	0	0.001761	0	0	0	0	0	0	0	0.003993	0.001438	0	0	0	0	0	0	0.001664	0.003001	0.781793	0	0	0.001463	0.01389	0	0	0	0	0.003308	0	0	0	0
2789	C	T	MISSENSE	Ctt/Ttt	L769F	0	0	0	0	0	0	0	0	0	0	0	0	0	0	0	0	0	0	0	0	0	0	0	0	0.001468	0	0.001501	0	0	0	0	0	0	0.001393	0	0.001184	0.001544	0.001436	0	0	0	0	0	0
2791	T	A	SILENT	ctT/ctA	L769	0	0	0	0	0	0	0.001787	0	0	0	0	0	0	0	0	0	0	0	0	0	0	0	0	0	0	0	0	0	0	0	0	0	0	0	0	0	0	0	0	0	0	0	0	0
2791	T	C	SILENT	ctT/ctC	L769	0	0	0	0	0	0	0	0	0.001343	0	0.003337	0	0	0	0	0.001599	0	0	0	0	0.004944	0	0	0	0.001658	0.002165	0	0	0.002636	0.003605	0.004035	0	0.002312	0	0.002189	0	0	0	0.001627	0.00292	0.001274	0.001992	0.002205	0
2794	G	A	SILENT	gtG/gtA	V770	0	0	0	0	0	0	0	0	0	0	0	0	0	0	0	0.00296	0	0	0	0.004962	0	0	0	0.002222	0.002929	0.002468	0	0	0	0.002051	0	0	0	0	0.005812	0	0	0.002232	0.001955	0.003975	0	0	0	0
2795	C	T	MISSENSE	Cct/Tct	P771S	0	0	0	0	0	0	0	0	0	0	0	0	0	0	0	0	0	0	0	0	0	0	0	0	0	0	0	0	0	0	0	0	0	0.001419	0	0	0	0	0	0	0	0	0	0
2797	T	C	SILENT	ccT/ccC	P771	0	0	0	0	0	0	0	0	0	0	0	0	0	0	0	0	0	0	0	0.003944	0	0	0	0	0	0	0	0	0	0	0	0	0	0	0	0	0	0	0	0	0	0	0	0
2799	G	A	MISSENSE	cGa/cAa	R772Q	0	0	0	0	0	0	0	0	0	0	0	0	0	0	0	0	0	0	0.001093	0	0	0	0	0	0	0.002221	0	0	0	0	0	0	0.00135	0	0.002977	0	0	0	0	0	0	0	0	0
2801	T	C	SILENT	Ttg/Ctg	L773	0	0.00263	0.002662	0.003214	0	0.002016	0	0	0	0	0	0	0.001924	0	0	0	0	0	0	0	0.005029	0	0	0	0.001784	0	0	0	0.001533	0.004613	0.001933	0	0	0.001899	0.002225	0	0	0	0.001785	0.002604	0	0	0	0
2802	T	C	MISSENSE	tTg/tCg	L773S	0	0	0	0	0	0	0	0	0	0	0	0	0	0	0	0	0	0	0	0	0	0	0	0	0	0	0	0	0	0	0	0	0	0	0	0	0	0	0	0	0	0	0	0
2803	G	A	SILENT	ttG/ttA	L773	0	0	0	0	0	0	0	0	0	0	0	0	0	0	0	0	0	0	0	0	0	0	0	0	0	0	0	0.001717	0	0	0	0	0	0.001697	0	0.001369	0	0	0.002165	0	0	0	0	0
2803	G	T	MISSENSE	ttG/ttT	L773F	0	0	0	0	0.001529	0	0	0	0	0	0	0.001958	0	0	0	0	0	0.002104	0	0	0	0.001938	0	0.002657	0	0	0	0.001916	0.001788	0	0	0	0	0	0	0.001816	0	0	0	0	0	0	0	0
2805	T	C	MISSENSE	gTt/gCt	V774A	0	0	0	0	0	0	0.002029	0	0	0	0	0	0	0	0	0	0	0	0	0	0	0	0	0	0	0	0	0	0	0	0	0	0	0	0	0	0	0	0	0	0	0	0	0
2809	C	T	SILENT	ctC/ctT	L775	0	0	0	0	0	0	0	0	0.001589	0	0.001318	0	0.00208	0	0.001161	0.002366	0	0	0	0.005037	0	0	0.002547	0.001898	0.001818	0.003167	0.001604	0.0017	0.002905	0.001739	0	0	0	0	0	0	0.002581	0	0.002368	0.001582	0	0	0	0
2812	T	C	SILENT	acT/acC	T776	0	0	0	0	0	0	0	0	0	0	0	0	0	0	0	0	0	0	0	0	0	0	0	0	0	0	0	0	0	0	0	0	0	0	0.001808	0	0	0	0.00133	0	0	0	0	0
2813	C	A	MISSENSE	Ctg/Atg	L777M	0	0	0	0	0	0	0	0	0	0	0	0	0	0	0	0	0	0	0	0	0	0	0	0	0	0	0	0	0	0	0	0	0.00226	0	0	0	0	0	0	0	0	0	0	0
2813	C	T	SILENT	Ctg/Ttg	L777	0	0	0	0	0.007641	0	0	0	0.00112	0	0.002679	0	0	0	0.003167	0	0	0	0	0	0.001522	0.00106	0	0	0.002095	0.002149	0	0	0.001394	0.002317	0	0	0	0	0	0	0	0.001138	0.001787	0.001892	0	0	0	0
2814	T	A	MISSENSE	cTg/cAg	L777Q	0	0	0	0	0	0	0	0	0	0	0	0	0	0	0	0	0	0	0	0	0	0	0	0.001806	0	0	0	0	0	0	0	0	0	0	0	0	0	0	0.000952	0	0	0	0	0
2815	G	A	SILENT	ctG/ctA	L777	0	0.001768	0.00212	0.002833	0	0.001591	0	0	0.001676	0	0	0	0	0	0	0.002088	0	0	0.0015	0	0.003085	0	0.001709	0.00212	0.001814	0.002781	0	0.002322	0.001309	0.002763	0	0	0	0.001567	0.00121	0.00153	0	0.001335	0	0.002795	0	0.001863	0	0
2815	G	T	SILENT	ctG/ctT	L777	0	0	0	0	0	0	0	0	0	0	0	0	0	0	0	0	0	0	0	0	0	0.00228	0	0	0	0	0	0.00181	0.001087	0	0	0.001349	0	0	0	0.002856	0	0	0	0	0	0	0	0
2816	A	G	MISSENSE	Agc/Ggc	S778G	0	0	0	0	0	0	0	0	0	0	0	0	0	0	0	0	0.003939	0	0	0	0	0	0	0	0	0	0	0	0	0	0	0	0	0	0	0	0	0	0	0	0	0	0	0
2818	C	T	SILENT	agC/agT	S778	0	0	0	0	0	0	0	0	0	0	0	0	0	0	0.00149	0	0	0	0	0	0.002113	0	0	0	0	0	0	0	0	0	0	0	0	0.001503	0	0	0	0	0	0	0	0	0	0
2819	T	A	MISSENSE	Tac/Aac	Y779N	0	0	0	0	0	0	0	0	0	0	0	0	0	0	0	0	0	0	0	0	0	0.001095	0	0	0	0	0	0	0	0	0	0	0	0	0	0	0	0	0	0	0	0	0	0
2820	A	G	MISSENSE	tAc/tGc	Y779C	0	0	0	0	0	0	0	0	0	0	0.002696	0	0	0	0	0	0	0	0	0	0	0	0	0.002865	0	0	0	0	0	0	0	0	0	0	0	0	0	0	0	0	0	0	0	0
2821	C	T	SILENT	taC/taT	Y779	0	0	0.004145	0	0	0	0	0	0.001516	0	0	0	0	0	0	0	0	0	0	0.013193	0	0	0.002186	0.002703	0	0	0	0.019019	0.001192	0.001623	0	0.005524	0	0	0	0.006177	0	0.009894	0	0.002732	0	0	0	0
2822	C	A	MISSENSE	Ctg/Atg	L780M	0	0	0	0	0	0	0	0	0	0	0	0	0	0	0	0	0	0	0	0	0	0	0	0	0	0	0	0	0	0	0	0	0	0.001194	0	0	0	0	0	0	0	0	0	0
2822	C	T	SILENT	Ctg/Ttg	L780	0.002594	0.001924	0.001925	0.003176	0	0.001989	0	0.001885	0.00173	0	0	0	0	0	0	0	0	0.001961	0.002726	0	0.004395	0	0.002188	0	0	0.001812	0	0.001379	0	0.003995	0.002101	0	0	0	0	0.001208	0	0.001374	0.002588	0.002749	0	0	0.005848	0
2824	G	A	SILENT	ctG/ctA	L780	0	0	0	0	0	0	0.001683	0	0.001472	0	0	0	0	0	0	0	0	0	0	0	0	0	0	0	0	0	0	0	0	0	0	0	0	0	0	0	0.001609	0.004946	0.001297	0	0	0	0	0
2827	C	T	SILENT	cgC/cgT	R781	0	0	0	0	0	0	0	0	0	0	0	0	0	0	0	0	0	0	0	0	0	0	0	0	0	0	0	0	0	0	0	0	0	0	0	0	0	0	0	0	0	0	0	0
2829	G	T	MISSENSE	tGg/tTg	W782L	0	0	0	0	0	0	0	0	0	0	0	0	0	0	0	0	0	0	0	0	0	0.00302	0.002109	0	0	0	0	0.003239	0.001478	0	0	0	0	0	0	0.001984	0	0	0	0	0	0	0	0
2831	C	A	SILENT	Cgg/Agg	R783	0	0	0	0	0	0	0	0	0	0	0	0	0	0	0	0	0	0	0	0.003844	0	0	0	0	0	0	0	0	0	0	0	0	0	0	0	0	0	0	0	0	0	0	0	0
2832	G	A	MISSENSE	cGg/cAg	R783Q	0	0	0	0	0	0	0	0	0	0.001614	0	0.025476	0	0	0	0	0	0	0	0	0	0.001566	0	0	0	0	0	0	0	0	0	0.001892	0	0	0	0.00149	0	0	0	0	0	0	0	0
2833	G	A	SILENT	cgG/cgA	R783	0	0	0	0	0	0	0	0	0	0	0	0	0	0	0	0	0.001757	0	0	0	0	0	0	0	0	0	0	0	0	0	0	0	0	0	0	0	0	0	0	0	0	0	0	0
2833	G	T	SILENT	cgG/cgT	R783	0	0	0	0	0	0	0	0	0	0	0	0	0	0	0	0	0	0	0	0	0	0	0	0	0	0	0	0	0	0	0	0	0	0	0	0	0	0	0	0	0	0	0	0
2834	C	T	SILENT	Cta/Tta	L784	0	0	0	0	0	0	0	0	0	0	0	0	0	0	0	0	0	0	0	0	0	0	0	0	0.003451	0	0	0	0	0.00231	0	0	0	0	0	0	0	0	0	0	0	0	0	0
2836	A	G	SILENT	ctA/ctG	L784	0	0	0	0	0	0	0.002849	0	0.002376	0	0	0	0.003727	0	0	0.003734	0	0	0	0	0.005692	0	0	0	0	0.003388	0	0	0.004606	0.007844	0.004549	0	0	0	0.002856	0	0.002674	0.002981	0.002298	0.003083	0	0	0.003247	0
2842	C	T	SILENT	ttC/ttT	F786	0	0.002449	0	0	0	0.00166	0	0.002358	0.002258	0	0.002424	0	0.002647	0	0	0.003325	0	0.002201	0.003341	0	0.00209	0.001529	0.002664	0.001613	0.003333	0.002093	0	0.0017	0	0.002851	0	0	0.002587	0.003418	0.002485	0	0.002083	0.001749	0.00373	0.00249	0	0	0	0.00323
2843	T	C	MISSENSE	Ttt/Ctt	F787L	0	0	0	0	0	0	0	0	0	0	0	0	0	0	0	0	0	0	0.002424	0.005367	0	0	0	0	0.002254	0.001763	0	0	0	0	0	0	0	0.002725	0	0	0	0	0	0	0	0	0	0
2845	T	C	SILENT	ttT/ttC	F787	0	0.003275	0.002349	0.003559	0	0.00189	0	0	0.001306	0	0.00156	0	0	0	0	0.00522	0	0.002264	0	0.001992	0.004728	0	0	0	0.001734	0.001987	0	0	0.002268	0.003096	0.002473	0	0.002362	0	0	0.001578	0	0.00178	0.011428	0.00201	0	0.001475	0	0
2846	G	A	MISSENSE	Ggc/Agc	G788S	0	0	0	0	0	0	0	0	0	0	0	0	0.001999	0	0	0	0	0	0	0	0	0	0	0	0	0	0	0	0	0	0	0	0	0	0	0	0	0	0	0	0	0	0	0
2846	G	T	MISSENSE	Ggc/Tgc	G788C	0	0	0	0	0.002847	0	0.003384	0	0	0.002245	0	0.002735	0	0.003132	0	0	0	0.002011	0.00439	0	0	0.003406	0.002663	0.00467	0	0	0	0.004962	0.004847	0	0	0.002005	0.003314	0.003424	0	0.003551	0	0	0	0	0	0	0	0
2847	G	A	MISSENSE	gGc/gAc	G788D	0	0	0	0	0	0	0	0	0	0	0	0	0	0.008974	0	0	0	0	0	0	0	0	0	0	0	0	0	0	0	0	0	0	0	0	0	0	0	0	0	0	0	0	0	0
2848	C	T	SILENT	ggC/ggT	G788	0	0	0	0	0	0	0	0	0	0	0	0	0	0	0	0	0	0	0	0	0	0	0	0	0	0	0	0	0	0	0	0	0	0	0	0	0	0	0	0	0	0	0	0
2849	A	G	MISSENSE	Atc/Gtc	I789V	0	0	0.007335	0	0	0	0.002402	0	0	0	0	0	0	0	0	0	0	0	0	0	0.003313	0	0.003515	0	0	0	0	0	0	0	0	0.003579	0	0	0	0.002598	0	0	0	0	0	0	0	0
2851	C	T	SILENT	atC/atT	I789	0	0	0	0	0	0.002023	0.003215	0.00184	0.001429	0	0	0	0.002301	0	0	0	0	0	0	0	0	0.001112	0	0	0	0	0	0.001464	0.001539	0	0	0	0	0	0	0	0	0	0	0	0	0	0	0
2854	C	T	SILENT	taC/taT	Y790	0	0	0	0	0	0	0	0	0	0	0	0	0	0	0	0	0	0	0	0	0	0	0	0	0	0	0	0	0	0	0	0	0	0	0.001872	0	0	0	0.001472	0	0	0	0	0
2855	C	T	MISSENSE	Ctt/Ttt	L791F	0	0	0	0	0	0	0	0	0	0	0	0	0	0	0.000967	0	0	0.001444	0	0	0	0	0	0	0	0	0	0	0	0	0	0	0	0	0	0	0	0	0	0	0	0	0	0
2856	T	A	MISSENSE	cTt/cAt	L791H	0	0	0	0	0	0	0	0	0	0	0	0	0	0	0	0	0	0	0	0	0	0.001532	0	0	0	0	0	0	0	0	0	0	0	0	0	0	0	0	0	0	0	0	0	0
2857	T	A	SILENT	ctT/ctA	L791	0	0	0	0	0	0	0	0	0	0	0	0	0.00177	0	0	0	0	0	0	0	0	0	0	0	0	0	0	0	0	0	0	0	0	0	0	0	0	0	0.00202	0	0	0.001594	0	0
2857	T	C	SILENT	ctT/ctC	L791	0.002934	0.002587	0.002324	0.002738	0	0.002385	0.003931	0	0.001757	0	0.00189	0	0.001861	0	0	0.002487	0	0	0	0.008149	0.03374	0	0	0	0.00394	0.004523	0	0	0.002972	0.004136	0.005284	0	0.001952	0	0	0.001448	0.001605	0.00175	0.002684	0.002911	0.001041	0.001759	0	0.002491
2858	G	A	MISSENSE	Gct/Act	A792T	0	0	0	0	0	0	0	0	0	0	0	0	0	0	0	0	0	0.002437	0	0	0	0	0	0	0	0	0	0	0	0	0	0	0	0	0	0	0	0	0	0	0	0	0	0
2859	C	T	MISSENSE	gCt/gTt	A792V	0	0	0	0	0	0	0.001506	0	0	0	0	0	0	0	0	0	0	0	0	0	0	0	0	0	0	0	0	0	0	0	0	0	0	0	0	0	0	0	0	0	0	0	0	0
2860	T	A	SILENT	gcT/gcA	A792	0	0	0	0	0	0	0	0	0	0	0	0	0	0	0	0	0	0	0.001041	0	0	0	0	0.001192	0	0	0	0	0.001245	0	0	0	0	0	0	0.001367	0	0	0	0	0	0	0	0
2860	T	C	SILENT	gcT/gcC	A792	0	0.002239	0	0.00245	0	0.009297	0	0.002129	0.002923	0	0.001205	0.021593	0	0	0.00191	0.003303	0	0	0	0	0.010018	0	0	0.001696	0.002928	0.002405	0	0	0.00232	0.003314	0.080377	0	0	0.002791	0.001608	0	0.001289	0.002243	0.003523	0.00183	0	0.001202	0	0
2861	G	T	MISSENSE	Gac/Tac	D793Y	0	0	0	0	0	0	0	0	0	0	0	0	0	0	0	0	0	0	0	0	0	0.001595	0	0	0	0	0	0.002429	0	0	0	0	0	0	0	0	0	0	0	0	0	0	0	0
2863	C	T	SILENT	gaC/gaT	D793	0	0	0	0	0	0	0	0	0.001853	0	0	0	0.002119	0	0.004205	0	0	0	0.004795	0	0.002636	0	0	0.002773	0.003208	0.038575	0	0.002178	0.001842	0	0.002858	0	0	0	0.001812	0	0	0	0	0.002828	0	0.001751	0	0
2865	G	A	MISSENSE	aGg/aAg	R794K	0	0	0	0	0	0	0	0	0.001517	0	0	0.017278	0	0	0	0.004638	0	0	0	0.002578	0	0	0	0	0	0	0	0	0	0	0	0	0	0	0.001495	0	0	0	0.002228	0.002171	0	0	0	0
2866	G	A	SILENT	agG/agA	R794	0	0	0	0	0	0.003504	0	0	0.002074	0	0	0	0	0	0	0	0	0	0	0	0.002429	0	0	0	0	0.002774	0	0	0	0.002221	0	0	0	0.001925	0	0	0	0	0	0.00277	0	0	0	0
2869	C	T	SILENT	cgC/cgT	R795	0	0	0	0	0	0	0.002982	0	0	0	0	0	0	0.00629	0	0	0	0	0	0	0.003675	0	0	0	0	0	0	0	0	0.002582	0	0.001593	0	0.00335	0	0	0	0.003133	0	0	0	0	0	0
2870	A	G	MISSENSE	Att/Gtt	I796V	0	0	0	0	0	0	0.003875	0	0	0	0	0	0	0.004496	0	0	0	0	0	0	0	0	0	0	0	0	0	0	0	0	0	0	0	0	0	0	0	0	0.00267	0	0	0	0	0
2872	T	A	SILENT	atT/atA	I796	0	0	0	0	0	0	0	0	0	0	0	0	0	0.006969	0	0	0	0	0	0	0.001228	0	0	0	0	0	0	0	0	0	0	0	0	0	0	0	0	0	0	0	0	0	0	0
2872	T	C	SILENT	atT/atC	I796	0	0.002181	0	0.002195	0.010595	0	0.002467	0	0.003315	0	0	0	0.004232	0.005042	0.001426	0.004869	0	0.00212	0.001813	0.001253	0.006497	0	0	0.001921	0	0.001932	0	0	0.00192	0.002372	0.008681	0	0	0	0	0	0	0	0.003302	0.001806	0	0.007137	0	0
2874	T	C	MISSENSE	gTa/gCa	V797A	0	0	0	0	0	0	0.002227	0	0	0	0	0	0	0	0.013413	0	0	0.003306	0	0	0	0	0	0	0	0.004484	0	0	0.001783	0	0	0	0	0	0	0	0	0	0	0.002227	0	0	0	0
2875	A	G	SILENT	gtA/gtG	V797	0	0.003113	0.002168	0.004269	0	0.006995	0	0.003722	0.006171	0	0	0	0	0.007628	0.002268	0.005383	0	0	0.001636	0	0.006056	0	0	0.002101	0.003336	0.003243	0	0.002094	0.003783	0.004408	0.00619	0.001376	0	0.002871	0	0.001376	0.002151	0.032479	0.002811	0.004631	0	0.002948	0.002837	0
2876	T	C	SILENT	Ttg/Ctg	L798	0.002593	0.00224	0.001832	0.003251	0.998099	0.987127	0.952618	0.983992	0.615119	0.001905	0.988225	0	0.001862	0	0.002414	0.003566	0	0	0	0	0.003736	0	0	0	0.003669	0.002913	0	0	0.001669	0.005543	0.04462	0	0	0.003079	0.001609	0.001106	0	0	0.003242	0.001883	0.989697	0.985032	0.976353	0.990369
2877	T	C	MISSENSE	tTg/tCg	L798S	0	0	0	0	0	0	0	0	0	0	0	0	0	0	0	0	0	0	0	0.005146	0	0	0	0	0	0	0	0	0	0	0	0	0	0	0	0	0	0	0	0	0	0	0	0
2878	G	A	SILENT	ttG/ttA	L798	0	0	0	0	0	0	0	0	0	0	0	0	0	0.002052	0	0	0	0	0	0	0	0	0	0	0	0	0	0	0	0	0	0	0	0	0	0	0	0	0	0	0	0	0	0
2881	T	C	SILENT	ctT/ctC	L799	0	0	0.001902	0	0	0	0	0	0	0	0	0	0.001996	0	0	0	0	0	0	0	0	0	0	0	0	0	0	0	0.001426	0	0	0	0	0	0	0	0	0	0	0	0	0	0	0
2882	G	A	MISSENSE	Ggt/Agt	G800S	0	0	0	0	0	0	0	0	0	0	0	0	0	0.006877	0	0	0	0	0	0	0	0	0	0	0	0	0	0	0	0	0	0.001359	0	0	0	0.001366	0	0	0	0	0	0	0	0
2882	G	T	MISSENSE	Ggt/Tgt	G800C	0	0	0	0	0	0	0.001609	0	0	0.001394	0	0.001558	0	0.001607	0	0	0	0	0.002124	0	0	0.00161	0	0.003063	0	0	0	0	0.00246	0	0	0.001548	0.002007	0.003057	0	0.002583	0	0	0	0	0	0	0	0
2884	T	C	SILENT	ggT/ggC	G800	0	0	0	0	0	0	0	0	0.002164	0	0	0	0	0	0	0	0	0	0	0.002383	0.002694	0	0	0	0	0	0	0	0	0	0	0	0	0	0	0	0	0	0	0	0	0	0	0
2886	T	C	MISSENSE	gTt/gCt	V801A	0	0	0	0	0	0	0.001915	0	0	0	0	0	0	0	0	0	0	0	0	0	0	0	0	0	0	0	0	0	0	0	0	0	0	0	0	0	0	0	0	0	0	0	0	0
2887	T	C	SILENT	gtT/gtC	V801	0	0	0	0.002109	0	0	0	0	0	0	0	0	0.00177	0	0	0	0	0	0	0	0.002949	0	0	0	0	0	0	0.007007	0	0.003443	0	0	0	0	0	0.003243	0	0	0.001475	0	0	0	0	0
2888	C	T	SILENT	Ctg/Ttg	L802	0	0	0	0	0	0	0.00273	0	0.001554	0	0	0	0	0	0	0	0	0.001996	0.001548	0	0	0.001427	0	0	0	0.002419	0	0	0.001366	0	0	0	0	0.001423	0	0	0	0.001806	0	0	0	0	0	0
2890	G	A	SILENT	ctG/ctA	L802	0	0	0	0	0	0	0	0	0	0	0	0	0	0	0	0	0	0	0	0	0	0	0	0	0	0.00479	0	0	0	0	0	0	0	0	0	0	0	0	0	0	0	0	0	0
2890	G	T	SILENT	ctG/ctT	L802	0	0	0	0	0	0	0	0	0	0	0	0	0	0	0	0	0	0	0	0	0	0	0	0	0	0	0	0	0	0	0	0	0	0	0	0	0	0	0	0	0	0	0	0
2891	C	T	MISSENSE	Ctt/Ttt	L803F	0	0	0	0.002051	0	0.001564	0.003028	0	0.001746	0	0	0	0	0	0	0.003247	0	0	0	0	0.00305	0	0	0	0	0.871761	0	0	0.001366	0.002023	0.002719	0	0	0	0	0	0	0	0	0.002081	0	0	0	0
2892	T	C	MISSENSE	cTt/cCt	L803P	0	0	0	0	0	0	0.002218	0	0	0	0	0	0	0	0	0	0	0	0	0	0	0	0	0	0	0	0	0	0	0	0	0	0	0	0	0	0	0	0	0	0	0	0	0
2893	T	A	SILENT	ctT/ctA	L803	0	0	0	0	0	0	0	0	0	0	0	0	0	0	0	0	0	0	0	0	0	0	0	0	0	0	0	0	0	0.001572	0	0	0	0	0	0	0	0	0	0	0	0	0	0
2893	T	C	SILENT	ctT/ctC	L803	0.002091	0.002174	0.002528	0.002776	0	0.004067	0	0.003669	0.001293	0	0	0	0.001398	0	0	0.004161	0	0.002167	0.001681	0.007046	0.003133	0	0	0.002468	0.002069	0.003667	0.002094	0	0	0.002795	0	0	0	0.001815	0.00209	0.001566	0	0.00203	0	0.001765	0	0	0	0
2894	G	A	MISSENSE	Gct/Act	A804T	0	0	0.002647	0	0	0	0.003057	0	0	0	0	0	0	0	0.004786	0	0	0	0	0	0	0	0	0	0	0	0	0	0	0	0	0.001418	0	0	0	0	0	0	0	0	0	0	0	0
2895	C	T	MISSENSE	gCt/gTt	A804V	0	0	0	0	0	0.001704	0	0	0.004809	0	0	0	0.00998	0	0	0.011915	0	0	0	0.002462	0.012118	0	0.005889	0.004651	0	0	0	0.022649	0	0.003856	0.010174	0.001385	0	0.005262	0.003106	0	0	0.005187	0.004734	0.002699	0	0	0	0
2896	T	C	SILENT	gcT/gcC	A804	0	0	0	0	0	0	0	0	0	0	0	0	0	0	0	0	0.006932	0	0	0	0	0	0	0	0	0	0	0	0	0	0	0	0	0	0.001803	0	0	0	0	0	0	0	0	0
2899	C	A	SILENT	ccC/ccA	P805	0	0	0	0	0	0	0	0	0	0	0	0.001482	0	0	0	0	0	0	0.003427	0	0	0.002124	0	0	0	0	0	0	0.001987	0	0	0	0.001729	0.001571	0	0.00214	0	0	0	0	0	0	0	0
2899	C	T	SILENT	ccC/ccT	P805	0	0	0	0	0	0.001731	0	0	0	0	0	0	0	0	0.002175	0.004238	0	0	0.001396	0.006386	0.004743	0.001371	0.002348	0	0.004167	0.002452	0	0.002331	0.004171	0.003341	0.003676	0.002406	0.00461	0.004086	0.002307	0	0	0.003727	0.002049	0.031104	0	0	0	0
[truncated: 4,960 more rows]
[truncated: 39 more columns]
