# Supplementary material for: In vivo and in vitro recombinant systems of a novel variant demonstrate cross-reactive neutralization for the HCV model virus, Norway rat hepacivirus
Source: PLoS Pathog. 2025 Sep 25;21(9):e1013127. doi: 10.1371/journal.ppat.1013127 (PMC12782370; doi:10.1371/journal.ppat.1013127)
Supplement: S10 Table — Each row represents a specific nucleotide variant, detailing the reference (REF) and alternative (ALT) nucleotides, along with functional annotations such as functional class, codon change, and amino acid change (if applicable). Mutation frequencies are provided for individual mice across various time points. The sample identifiers follow the format XXXX-Y, XXXX-YY or XXX-Y, where XXXX or XXX represents the mouse ID and YY or Y indicates the day of sample collection. (XLSX) [file ppat.1013127.s013.xlsx]

## Sheet: Sheet1
In vivo and in vitro recombinant systems of novel variant demonstrate cross-reactive neutralization for the HCV model, Norway rat hepacivirus -S10 Table: Next-generation sequencing data mice
This dataset contains Next-Generation Sequencing (NGS) data tracking somatic mutations in mice over multiple time points. Each row represents a specific nucleotide variant, detailing the reference (REF) and alternative (ALT) nucleotides, along with functional annotations such as functional class, codon change, and amino acid change (if applicable). Mutation frequencies are provided for individual…
						Passage 1	Passage 2				Mouse derived NrHV-K infection				Rat derived NrHV-K infection
POS	REF	ALT	Functional_Class	Codon_Change	Amino_Acid_Change	CB17-7	USC42-26	USC42-59	USC44-26	USC44-59	139-7	140-7	141-7	142-7	144-7	145-7	146-7	147-7
Genomic coordinate of the mutation	Reference nucleotides	Alternative nucleotides	Mutation classification (e.g., silent, missense)	Effect on codon sequence	Effect on protein sequence (if coding region)	Mutation frequency. The sample identifiers follow the format XXXX-Y, XXXX-YY or XXX-Y, where XXXX or XXX represents the mouse ID and YY or Y indicates the day of sample collection.
199	T	C	-	-	-	0	0	0.006572	0	0	0	0	0	0	0	0	0	0
200	T	C	-	-	-	0	0.002306	0	0	0	0	0	0	0	0	0	0	0
203	T	C	-	-	-	0	0.005071	0	0	0	0	0	0	0	0	0	0	0
208	T	C	-	-	-	0	0.007426	0	0.009398	0	0	0	0	0	0	0	0	0
211	C	A	-	-	-	0	0	0	0	0.002472	0	0	0	0	0	0	0	0
212	C	T	-	-	-	0	0	0	0.002696	0	0	0	0	0	0	0	0	0
214	T	C	-	-	-	0	0	0	0	0.002061	0	0	0	0	0	0	0	0
215	T	C	-	-	-	0	0	0	0	0.002864	0	0	0	0	0	0	0	0
240	A	G	-	-	-	0	0	0	0.002602	0.003422	0	0	0	0	0	0	0	0
245	C	T	-	-	-	0	0	0	0	0.003703	0	0	0	0	0	0	0	0
246	G	A	-	-	-	0	0	0	0.004399	0.005716	0	0	0	0	0	0	0	0
279	G	A	-	-	-	0	0	0	0	0.002954	0	0	0	0	0	0	0	0
282	T	C	-	-	-	0	0	0.005507	0	0.003258	0	0	0	0	0	0	0	0
283	G	A	-	-	-	0	0	0	0	0.002778	0	0	0	0	0	0	0	0
286	T	C	-	-	-	0	0.010341	0.003367	0.1375	0.011727	0	0	0	0	0	0	0	0
301	T	A	-	-	-	0.002588	0	0	0	0	0	0	0	0	0	0	0	0
301	T	C	-	-	-	0	0	0.004733	0	0	0	0	0	0	0	0	0	0
303	A	C	-	-	-	0	0	0.003035	0	0	0	0	0	0	0	0	0	0
323	C	T	-	-	-	0	0	0	0.002714	0	0	0	0	0	0	0	0	0
324	G	A	-	-	-	0.002831	0	0	0	0.004116	0	0	0	0	0	0	0	0
328	G	A	-	-	-	0	0	0.004498	0	0	0	0	0	0	0	0	0	0
332	A	G	-	-	-	0	0	0.002863	0	0	0	0	0	0	0	0	0	0
334	C	T	-	-	-	0	0	0	0.002749	0	0	0	0	0	0	0	0	0
336	T	C	-	-	-	0	0	0.004311	0	0	0	0	0	0	0	0	0	0
341	C	T	-	-	-	0	0	0.005666	0.003308	0	0	0	0	0	0	0	0	0
358	A	G	-	-	-	0	0	0	0	0.0025	0	0	0	0	0	0	0	0
360	A	G	-	-	-	0	0.003566	0	0	0	0	0	0	0	0	0	0	0
368	A	G	-	-	-	0.034864	0	0	0	0.007326	0	0	0	0	0	0	0	0
371	A	G	-	-	-	0	0	0	0	0.002751	0	0	0	0	0	0	0	0
373	C	T	-	-	-	0	0	0.010325	0	0.005982	0	0	0	0	0	0	0	0
374	G	A	-	-	-	0	0	0.003432	0.002565	0.008317	0	0	0	0	0	0	0	0
377	A	C	-	-	-	0	0	0	0.006332	0	0	0	0	0	0	0	0	0
380	T	C	-	-	-	0	0.002463	0	0	0	0	0	0	0	0	0	0	0
383	G	A	-	-	-	0	0	0.004168	0	0	0	0	0	0	0	0	0	0
388	G	T	-	-	-	0	0	0	0	0	0.003632	0.005436	0.003849	0.003855	0.004028	0.003857	0.004785	0.004079
395	A	G	-	-	-	0.031244	0	0	0	0.002656	0	0	0	0	0	0	0	0
398	G	A	-	-	-	0	0	0	0	0.003859	0	0	0	0	0	0	0	0
404	G	T	-	-	-	0	0	0	0	0	0	0	0	0.001631	0	0	0	0.002786
409	A	G	-	-	-	0	0	0	0	0.002601	0	0	0	0	0	0	0	0
439	G	T	-	-	-	0	0	0	0	0	0	0	0	0	0	0	0	0.001338
448	C	T	-	-	-	0	0	0	0	0.003297	0	0	0	0	0	0	0	0
449	T	C	-	-	-	0	0	0.003308	0	0	0	0	0	0	0	0	0	0
455	G	A	-	-	-	0	0	0	0	0.003462	0	0	0	0	0	0	0	0
466	T	C	-	-	-	0.038942	0	0	0	0	0	0	0	0	0	0	0	0.021861
468	T	C	-	-	-	0	0	0	0	0	0	0	0	0.062813	0	0	0	0
473	T	C	-	-	-	0	0	0.002733	0	0	0	0	0	0	0	0	0	0
480	C	T	-	-	-	0	0	0	0.002861	0	0	0	0	0	0	0	0	0
482	T	C	-	-	-	0	0	0.002621	0	0	0	0	0	0	0	0	0	0
484	T	C	-	-	-	0	0.003133	0	0.0046	0.011946	0	0	0	0	0	0	0	0
496	T	C	SILENT	aaT/aaC	N4	0	0	0.003543	0	0	0	0	0	0	0	0	0	0
497	C	T	MISSENSE	Ctc/Ttc	L5F	0	0	0	0	0	0.060417	0	0	0	0	0	0	0
499	C	T	SILENT	ctC/ctT	L5	0	0	0	0	0.005186	0	0	0	0	0	0	0	0
500	T	C	MISSENSE	Ttt/Ctt	F6L	0	0	0.003495	0.003237	0.006172	0	0	0	0	0	0	0	0.191667
502	T	C	SILENT	ttT/ttC	F6	0	0	0.002056	0	0	0	0	0	0	0	0	0	0
504	T	C	MISSENSE	tTc/tCc	F7S	0.030423	0	0.008702	0.003414	0.011813	0	0	0	0	0	0	0	0.03736
505	C	T	SILENT	ttC/ttT	F7	0	0.001789	0	0	0	0	0	0	0	0	0	0	0
508	C	T	SILENT	aaC/aaT	N8	0	0	0	0	0.003858	0	0	0	0	0	0	0	0
511	C	T	SILENT	ttC/ttT	F9	0	0	0.002866	0	0	0	0	0	0	0	0	0	0
514	T	C	SILENT	ccT/ccC	P10	0	0	0	0	0.003438	0	0	0	0	0	0	0	0
529	C	A	MISSENSE	aaC/aaA	N15K	0	0	0	0	0	0	0	0	0	0	0.002613	0	0
531	A	C	MISSENSE	cAa/cCa	Q16P	0	0	0.003516	0	0	0	0	0	0	0	0	0	0
533	A	C	MISSENSE	Aca/Cca	T17P	0	0	0	0	0	0	0	0	0	0	0	0	0.012268
533	A	G	MISSENSE	Aca/Gca	T17A	0	0	0.003447	0	0	0	0	0	0	0	0	0	0
534	C	T	MISSENSE	aCa/aTa	T17I	0	0	0	0	0.006097	0	0	0	0	0	0	0	0
535	A	G	SILENT	acA/acG	T17	0	0	0	0	0.003164	0	0	0	0	0	0	0	0
536	A	G	MISSENSE	Aaa/Gaa	K18E	0	0	0.003296	0	0	0	0	0	0	0	0	0	0
537	A	G	MISSENSE	aAa/aGa	K18R	0	0	0	0	0.004214	0	0	0	0	0	0	0	0
538	A	G	SILENT	aaA/aaG	K18	0	0	0	0	0	0	0	0	0	0.265655	0	0	0
539	A	G	MISSENSE	Agt/Ggt	S19G	0	0	0	0	0	0	0	0	0	0	0	0	0.019669
540	G	A	MISSENSE	aGt/aAt	S19N	0	0	0	0	0.003739	0	0	0	0	0	0	0	0
543	T	C	MISSENSE	gTg/gCg	V20A	0	0	0.004428	0	0.005276	0	0	0	0	0	0	0	0
549	A	G	MISSENSE	cAc/cGc	H22R	0	0	0	0	0.007136	0	0	0	0	0	0	0	0
553	G	A	SILENT	ctG/ctA	L23	0	0.001776	0.004107	0	0	0	0	0	0	0	0	0	0
555	G	T	MISSENSE	tGg/tTg	W24L	0.021881	0	0	0	0	0	0	0	0	0	0	0	0
563	T	C	SILENT	Ttg/Ctg	L27	0	0	0	0.002804	0.003741	0	0	0	0	0	0	0	0
583	C	T	SILENT	ggC/ggT	G33	0	0	0	0	0.004539	0	0	0	0	0	0	0	0
587	G	A	MISSENSE	Gtg/Atg	V35M	0	0	0	0.002838	0	0	0	0	0	0	0	0	0
593	T	C	MISSENSE	Tcc/Ccc	S37P	0	0	0	0	0.004595	0	0	0	0	0	0	0	0
595	C	T	SILENT	tcC/tcT	S37	0	0	0.002725	0	0	0	0	0	0	0	0	0	0
596	A	G	MISSENSE	Aag/Gag	K38E	0	0	0.002471	0	0	0	0	0	0	0	0	0	0
598	G	A	SILENT	aaG/aaA	K38	0	0	0	0	0.005208	0	0	0	0	0	0	0	0
601	C	T	SILENT	ccC/ccT	P39	0	0	0.004482	0	0	0	0	0	0	0	0	0	0
606	G	A	MISSENSE	cGc/cAc	R41H	0	0.080074	0.028686	0.126511	0.250094	0	0	0.073517	0	0	0	0	0
610	G	A	SILENT	ccG/ccA	P42	0	0	0	0	0	0	0	0	0	0	0	0	0.043155
622	T	C	SILENT	atT/atC	I46	0	0	0.001856	0	0	0	0	0	0	0	0	0	0
623	G	A	MISSENSE	Gtc/Atc	V47I	0	0	0.002783	0	0	0	0	0	0	0	0	0	0
625	C	T	SILENT	gtC/gtT	V47	0	0	0	0	0	0	0	0	0.044817	0	0	0	0
627	C	T	MISSENSE	aCg/aTg	T48M	0	0	0.003101	0	0	0	0	0	0	0	0	0	0
628	G	A	SILENT	acG/acA	T48	0	0	0.003021	0.003931	0.002322	0	0	0	0	0	0	0	0
629	A	G	MISSENSE	Acc/Gcc	T49A	0	0	0	0	0.003943	0	0	0	0	0	0	0	0
648	C	A	MISSENSE	cCa/cAa	P55Q	0	0	0	0	0	0	0	0	0	0	0	0	0.001812
649	A	G	SILENT	ccA/ccG	P55	0	0	0	0.002766	0	0	0	0	0	0	0	0	0
652	C	T	SILENT	ggC/ggT	G56	0	0	0.003555	0	0	0	0	0	0	0	0	0	0
656	A	G	MISSENSE	Aag/Gag	K58E	0	0	0	0	0	0	0	0	0.003368	0	0	0	0
662	C	A	MISSENSE	Cgc/Agc	R60S	0	0	0	0	0.01093	0	0	0	0	0	0	0	0
662	C	T	MISSENSE	Cgc/Tgc	R60C	0	0	0	0	0.004435	0	0	0	0	0	0	0	0
663	G	A	MISSENSE	cGc/cAc	R60H	0	0	0.00291	0	0	0	0	0	0	0	0	0	0
666	G	A	MISSENSE	aGg/aAg	R61K	0	0	0.003067	0	0.00375	0	0	0	0	0	0	0	0
668	A	G	MISSENSE	Agg/Ggg	R62G	0	0	0.004567	0	0	0	0	0	0	0	0	0	0
669	G	A	MISSENSE	aGg/aAg	R62K	0.022593	0	0	0	0	0	0	0	0	0	0	0	0
670	G	A	SILENT	agG/agA	R62	0	0	0.00368	0	0	0	0.35673	0	0	0	0	0	0
675	G	A	MISSENSE	cGg/cAg	R64Q	0	0	0	0	0	0	0	0	0	0	0.001108	0	0
677	C	A	SILENT	Cgg/Agg	R65	0	0	0	0	0.00486	0	0	0	0	0	0	0	0
678	G	A	MISSENSE	cGg/cAg	R65Q	0	0	0	0	0.003796	0	0	0	0.001413	0	0	0	0
687	G	C	MISSENSE	gGa/gCa	G68A	0.037222	0	0	0	0	0	0	0	0	0	0	0	0
688	A	G	SILENT	ggA/ggG	G68	0	0	0.003477	0.002522	0	0	0	0	0	0	0	0	0
696	G	A	MISSENSE	cGc/cAc	R71H	0	0	0	0	0	0	0	0	0	0	0	0.002508	0
700	G	A	SILENT	agG/agA	R72	0	0	0.003155	0	0	0	0	0	0	0	0	0	0
716	G	A	MISSENSE	Gtt/Att	V78I	0	0	0.002762	0	0	0	0	0	0	0	0	0	0
728	G	A	MISSENSE	Gtg/Atg	V82M	0	0	0	0	0	0	0	0	0	0	0	0	0.014416
733	A	G	SILENT	cgA/cgG	R83	0	0.002615	0	0	0	0	0	0	0	0	0	0	0
744	A	G	MISSENSE	cAa/cGa	Q87R	0	0	0.003007	0	0	0	0	0	0	0	0	0	0
749	C	T	MISSENSE	Ctc/Ttc	L89F	0	0	0	0	0	0.139314	0	0	0	0	0	0	0
760	T	C	SILENT	tcT/tcC	S92	0	0	0	0.002741	0.004594	0	0	0	0	0	0	0	0
761	G	A	MISSENSE	Gct/Act	A93T	0	0	0.002407	0	0	0	0	0	0	0	0	0	0
763	T	C	SILENT	gcT/gcC	A93	0	0.002676	0.004677	0	0	0	0	0	0	0	0	0	0
769	C	T	SILENT	taC/taT	Y95	0	0	0	0.002836	0	0	0	0	0	0	0	0	0
772	C	T	SILENT	ccC/ccT	P96	0	0	0	0.00396	0	0	0	0	0	0	0	0	0
777	G	A	MISSENSE	cGa/cAa	R98Q	0	0	0.003534	0	0	0	0	0	0	0	0	0	0
789	G	A	MISSENSE	cGg/cAg	R102Q	0	0	0	0	0	0	0	0	0.001208	0	0	0	0
796	G	A	SILENT	tcG/tcA	S104	0	0	0.00345	0	0.003094	0	0	0.067553	0	0	0	0	0
797	A	G	MISSENSE	Agg/Ggg	R105G	0.003353	0	0	0	0	0	0	0	0	0	0	0	0
799	G	A	SILENT	agG/agA	R105	0	0.003773	0.007371	0	0	0	0	0	0	0	0	0	0
804	T	C	MISSENSE	cTg/cCg	L107P	0	0	0.003207	0	0	0	0	0	0	0	0	0	0
805	G	T	SILENT	ctG/ctT	L107	0	0	0	0	0	0	0	0	0.001604	0	0.001423	0	0.003105
811	T	C	SILENT	caT/caC	H109	0	0.003726	0.003535	0	0.00303	0	0	0	0	0	0	0	0
814	C	T	SILENT	atC/atT	I110	0	0	0.005171	0	0	0	0	0	0	0	0	0	0
817	C	T	SILENT	atC/atT	I111	0	0.00818	0.021704	0.002361	0	0	0	0	0	0	0	0	0
820	C	T	SILENT	gaC/gaT	D112	0	0	0.002911	0	0	0	0	0	0	0	0	0	0
829	T	C	SILENT	ctT/ctC	L115	0	0	0	0.003433	0	0	0	0	0	0	0	0	0
830	G	T	MISSENSE	Ggc/Tgc	G116C	0	0	0	0	0	0	0	0	0.001254	0	0	0	0
834	G	T	MISSENSE	tGg/tTg	W117L	0	0	0	0	0	0	0	0	0	0	0	0	0.002375
838	C	T	SILENT	acC/acT	T118	0	0	0	0.002114	0	0	0	0	0.001582	0	0	0	0
840	C	T	MISSENSE	gCt/gTt	A119V	0.029574	0	0	0	0	0	0	0	0	0	0	0	0
856	C	T	SILENT	caC/caT	H124	0	0	0	0	0.002454	0	0	0	0	0	0	0	0
858	T	C	MISSENSE	gTt/gCt	V125A	0	0	0	0	0	0	0	0	0	0.006165	0	0	0
859	T	C	SILENT	gtT/gtC	V125	0	0	0	0	0.007175	0	0	0	0	0	0	0	0
861	C	T	MISSENSE	cCg/cTg	P126L	0	0	0	0	0	0	0	0	0	0.001603	0	0	0
868	C	T	SILENT	gtC/gtT	V128	0	0	0.003409	0.004072	0.007877	0	0	0	0	0	0	0	0
874	G	A	SILENT	ccG/ccA	P130	0	0	0	0	0	0	0	0	0	0.002255	0	0	0
877	G	T	SILENT	ctG/ctT	L131	0	0	0	0	0	0	0	0	0	0	0	0	0.001473
880	C	T	SILENT	gtC/gtT	V132	0	0	0.002975	0	0.003371	0	0	0	0	0	0	0	0
881	G	A	MISSENSE	Ggt/Agt	G133S	0	0	0	0	0	0.006303	0	0	0	0	0	0	0
883	T	C	SILENT	ggT/ggC	G133	0	0	0	0.003696	0.007989	0	0	0	0	0	0	0	0
895	C	T	SILENT	cgC/cgT	R137	0	0	0	0	0.003584	0	0	0	0	0	0	0	0
898	C	T	SILENT	ctC/ctT	L138	0	0	0.00299	0.001706	0	0	0	0	0	0	0	0	0
899	A	G	MISSENSE	Atc/Gtc	I139V	0	0	0.002891	0	0	0	0	0	0	0	0	0	0
900	T	C	MISSENSE	aTc/aCc	I139T	0	0	0	0	0.003512	0	0	0	0	0	0	0	0
901	C	T	SILENT	atC/atT	I139	0	0	0	0	0.003483	0	0	0	0	0	0	0	0
904	C	T	SILENT	tgC/tgT	C140	0.001865	0	0	0	0	0	0	0	0	0	0	0	0
909	C	T	MISSENSE	gCg/gTg	A142V	0	0	0	0	0.003012	0	0	0	0	0	0	0	0
916	T	C	SILENT	cgT/cgC	R144	0	0	0.004584	0.00377	0	0	0	0	0	0	0	0	0
918	C	G	MISSENSE	gCg/gGg	A145G	0	0	0	0	0	0	0	0	0.002515	0	0	0	0
919	G	A	SILENT	gcG/gcA	A145	0	0	0	0	0.00507	0	0	0	0	0	0	0	0
923	G	T	NONSENSE	Gag/Tag	E147*	0	0	0	0	0.002755	0	0	0	0	0	0	0	0
928	C	T	SILENT	gaC/gaT	D148	0	0	0	0	0.006815	0	0.243567	0	0	0	0	0	0
935	A	G	MISSENSE	Aac/Gac	N151D	0	0	0.00268	0	0	0	0	0	0	0	0	0	0
940	G	A	SILENT	tcG/tcA	S152	0	0	0	0	0.002796	0	0	0	0	0	0	0	0
941	T	C	MISSENSE	Ttc/Ctc	F153L	0	0	0	0	0.004258	0	0	0	0	0	0	0	0
952	T	C	SILENT	atT/atC	I156	0	0	0	0.003937	0	0	0	0	0	0	0	0	0
960	T	C	MISSENSE	gTc/gCc	V159A	0	0	0	0	0	0	0	0	0	0	0	0	0.020032
965	C	T	MISSENSE	Ctt/Ttt	L161F	0	0	0	0	0	0	0.240983	0	0	0	0	0	0
966	T	C	MISSENSE	cTt/cCt	L161P	0	0	0	0	0	0	0	0	0	0	0.157184	0	0
968	T	C	MISSENSE	Ttc/Ctc	F162L	0	0	0.003093	0	0	0	0	0	0	0	0	0	0
970	C	T	SILENT	ttC/ttT	F162	0	0	0.002543	0	0	0	0	0	0	0	0	0	0
976	C	T	SILENT	atC/atT	I164	0	0	0.002208	0.004252	0	0	0	0	0	0	0	0	0
991	G	A	MISSENSE	atG/atA	M169I	0	0	0	0	0	0.002209	0	0	0	0	0	0	0
993	T	C	MISSENSE	cTt/cCt	L170P	0	0	0.002795	0	0	0	0	0	0	0	0	0	0
994	T	C	SILENT	ctT/ctC	L170	0.001948	0	0	0	0	0	0	0	0	0	0	0	0
1004	A	G	MISSENSE	Agc/Ggc	S174G	0.041171	0	0	0	0	0	0	0	0	0	0	0	0
1006	C	T	SILENT	agC/agT	S174	0	0	0	0	0.004385	0	0	0	0	0	0	0	0
1010	G	T	MISSENSE	Ggc/Tgc	G176C	0	0	0	0	0	0	0	0	0	0	0	0	0.002372
1011	G	A	MISSENSE	gGc/gAc	G176D	0	0.009713	0	0	0	0	0	0	0	0	0	0	0
1011	G	C	MISSENSE	gGc/gCc	G176A	0	0	0	0.006323	0	0	0	0	0	0	0	0	0
1012	C	T	SILENT	ggC/ggT	G176	0	0	0	0	0.003465	0	0	0	0	0	0	0	0
1015	T	C	SILENT	atT/atC	I177	0	0	0	0	0	0	0.232617	0	0	0	0	0	0
1020	C	T	MISSENSE	cCg/cTg	P179L	0	0	0	0	0	0	0	0	0	0	0	0	0.001784
1025	T	A	MISSENSE	Ttg/Atg	L181M	0	0.005235	0.012851	0	0	0	0	0	0	0	0	0	0
1025	T	C	SILENT	Ttg/Ctg	L181	0	0.002004	0	0	0	0	0	0	0	0	0	0	0
1036	C	T	SILENT	ccC/ccT	P184	0	0	0.007719	0	0	0	0	0	0	0	0	0	0
1039	G	A	SILENT	ctG/ctA	L185	0	0	0.005317	0	0	0	0	0	0	0.26624	0	0	0
1041	A	G	MISSENSE	gAc/gGc	D186G	0.039042	0	0	0	0	0	0	0	0	0	0	0	0
1046	T	C	MISSENSE	Ttt/Ctt	F188L	0	0	0	0	0	0	0.185092	0	0	0	0	0	0
1046	T	G	MISSENSE	Ttt/Gtt	F188V	0	0	0	0	0.041416	0	0	0	0	0	0	0	0
1050	C	T	MISSENSE	gCt/gTt	A189V	0	0	0	0	0	0	0	0	0	0	0	0	0.011379
1051	T	C	SILENT	gcT/gcC	A189	0	0.003023	0.00247	0	0.002653	0	0	0	0	0	0	0	0
1052	A	T	MISSENSE	Acc/Tcc	T190S	0	0	0	0.003618	0	0	0	0	0	0	0	0	0
1053	C	G	MISSENSE	aCc/aGc	T190S	0	0.988956	0.987387	0.994876	0.994566	0.998666	0.998481	0.999214	0.99916	0.002193	0	0	0
1055	T	C	MISSENSE	Tct/Cct	S191P	0	0	0	0.00484	0	0	0	0	0	0	0	0	0
1056	C	T	MISSENSE	tCt/tTt	S191F	0	0.984096	0.986593	0.987899	0.982161	0.998217	0.998412	0.999215	0.999285	0	0	0	0
1057	T	C	SILENT	tcT/tcC	S191	0	0	0	0	0	0	0	0	0.092857	0	0	0	0
1061	T	C	MISSENSE	Ttt/Ctt	F193L	0	0	0.004044	0	0	0	0	0	0	0	0	0	0.005589
1064	G	T	NONSENSE	Gga/Tga	G194*	0	0	0	0	0	0	0	0	0	0	0	0	0.002193
1068	C	A	MISSENSE	aCt/aAt	T195N	0	0	0	0.392238	0.153965	0	0.002978	0.932955	0.998892	0.001987	0	0	0
1069	T	C	SILENT	acT/acC	T195	0	0	0	0.00211	0	0	0	0	0	0	0	0	0
1069	T	G	SILENT	acT/acG	T195	0	0	0.00395	0	0	0	0	0	0	0	0	0	0
1070	A	G	MISSENSE	Att/Gtt	I196V	0	0.004544	0.010156	0.007687	0.008305	0	0	0	0	0	0	0	0
1072	T	C	SILENT	atT/atC	I196	0	0.002649	0.004173	0.004155	0	0	0	0	0	0	0	0	0
1076	A	T	NONSENSE	Aga/Tga	R198*	0	0	0	0	0	0	0	0	0	0	0.001936	0	0.004142
1079	C	T	MISSENSE	Ctt/Ttt	L199F	0	0.005105	0	0	0	0	0	0	0	0	0	0	0
1080	T	C	MISSENSE	cTt/cCt	L199P	0	0	0.004436	0	0	0	0	0	0	0	0	0	0
1081	T	C	SILENT	ctT/ctC	L199	0	0	0.004221	0	0.002885	0	0	0	0	0	0	0	0
1085	T	C	MISSENSE	Tac/Cac	Y201H	0	0	0	0	0.003438	0	0	0	0	0	0	0	0
1087	C	T	SILENT	taC/taT	Y201	0	0	0	0	0.003428	0	0	0	0	0	0	0	0
1097	A	G	MISSENSE	Acc/Gcc	T205A	0	0	0.004465	0	0	0	0	0	0	0	0	0	0
1099	C	T	SILENT	acC/acT	T205	0	0	0	0.008104	0.004974	0	0	0	0	0	0	0	0
1102	C	T	SILENT	gcC/gcT	A206	0	0	0.002831	0	0	0	0	0	0	0	0	0	0
1104	C	T	MISSENSE	aCt/aTt	T207I	0	0	0.003381	0	0	0	0	0	0	0	0	0	0
1105	T	C	SILENT	acT/acC	T207	0	0.001442	0	0.001405	0	0	0	0	0	0	0	0	0
1110	A	G	MISSENSE	gAa/gGa	E209G	0	0	0	0.002706	0	0	0	0	0	0	0	0	0
1111	A	G	SILENT	gaA/gaG	E209	0	0	0	0.002912	0	0	0	0	0	0	0	0	0
1112	A	C	MISSENSE	Acc/Ccc	T210P	0	0	0	0	0.010123	0	0	0	0	0	0	0	0
1119	C	T	MISSENSE	aCg/aTg	T212M	0	0	0	0.001629	0	0	0	0	0	0	0	0	0
1122	T	C	MISSENSE	gTc/gCc	V213A	0	0	0.003636	0	0	0	0	0	0	0	0	0	0
1124	T	C	MISSENSE	Tct/Cct	S214P	0	0.003138	0.006518	0	0	0	0	0	0	0	0	0	0
1126	T	C	SILENT	tcT/tcC	S214	0	0.001997	0	0.002169	0.002446	0	0	0	0	0	0	0	0
1128	C	T	MISSENSE	cCt/cTt	P215L	0	0	0.002387	0	0	0	0	0	0	0	0	0	0
1129	T	C	SILENT	ccT/ccC	P215	0	0	0.002158	0	0	0	0	0	0	0	0	0	0
1132	C	A	SILENT	acC/acA	T216	0	0	0	0	0.002162	0	0	0	0	0	0	0	0
1132	C	T	SILENT	acC/acT	T216	0	0	0	0.002226	0	0	0	0	0	0	0	0	0
1133	G	A	MISSENSE	Gtg/Atg	V217M	0	0	0	0	0	0	0	0	0	0	0	0	0.010631
1139	T	C	MISSENSE	Tct/Cct	S219P	0	0.002225	0	0	0.002788	0	0	0	0	0	0	0	0
1140	C	T	MISSENSE	tCt/tTt	S219F	0	0	0.002731	0	0	0	0	0	0	0	0	0	0
1141	T	C	SILENT	tcT/tcC	S219	0	0	0.002585	0.002299	0	0	0	0	0	0	0	0	0
1142	G	A	MISSENSE	Gtc/Atc	V220I	0	0	0	0.002102	0.00312	0	0	0	0	0	0	0	0
1143	T	C	MISSENSE	gTc/gCc	V220A	0	0	0	0	0.002982	0	0	0	0	0	0	0	0
1144	C	A	SILENT	gtC/gtA	V220	0	0	0	0	0.002318	0	0	0	0	0	0	0	0
1144	C	T	SILENT	gtC/gtT	V220	0	0	0.003246	0	0	0	0	0	0	0	0.00471	0	0
1145	G	A	MISSENSE	Ggt/Agt	G221S	0	0	0.00543	0	0	0	0	0	0	0	0	0	0
1150	T	C	SILENT	ggT/ggC	G222	0	0	0.003322	0	0	0	0	0	0	0	0	0	0
1151	C	T	NONSENSE	Cag/Tag	Q223*	0	0	0	0	0	0.001685	0	0	0	0	0	0	0
1152	A	G	MISSENSE	cAg/cGg	Q223R	0	0	0.00241	0	0	0	0	0	0	0	0	0	0
1153	G	A	SILENT	caG/caA	Q223	0	0	0	0	0.005889	0	0	0	0	0	0	0	0
1155	A	G	MISSENSE	cAg/cGg	Q224R	0	0.002633	0.006557	0.004179	0	0	0	0	0	0	0	0	0
1156	G	A	SILENT	caG/caA	Q224	0	0	0	0	0	0	0.002317	0.817729	0	0	0	0	0
1157	T	C	MISSENSE	Tcg/Ccg	S225P	0	0	0	0.003102	0	0	0	0	0	0	0	0	0
1158	C	T	MISSENSE	tCg/tTg	S225L	0.04141	0	0	0.001892	0	0	0	0	0	0	0	0	0
1160	T	C	MISSENSE	Tac/Cac	Y226H	0	0.002536	0.003467	0.004436	0.005869	0	0	0	0	0	0	0	0
1161	A	G	MISSENSE	tAc/tGc	Y226C	0	0	0.003482	0	0	0	0	0	0	0	0	0	0
1163	C	T	MISSENSE	Cca/Tca	P227S	0	0	0	0	0	0	0	0	0.001732	0	0	0	0
1165	A	G	SILENT	ccA/ccG	P227	0	0	0.002807	0	0	0	0	0	0	0	0	0.006562	0
1167	A	G	MISSENSE	cAg/cGg	Q228R	0	0	0	0.00222	0	0	0	0	0	0	0	0	0
1171	A	G	SILENT	ctA/ctG	L229	0	0	0	0	0.003813	0	0	0	0	0	0	0	0
1171	A	T	SILENT	ctA/ctT	L229	0	0	0	0	0	0	0	0	0.001456	0	0	0	0.00198
1174	C	T	SILENT	gtC/gtT	V230	0	0	0	0.002721	0	0	0	0	0	0	0	0	0
1175	C	T	MISSENSE	Cct/Tct	P231S	0	0	0.003294	0	0	0	0	0	0	0	0	0	0
1180	C	T	SILENT	ctC/ctT	L232	0.002024	0	0	0	0	0	0	0	0	0	0	0	0
1183	T	A	SILENT	acT/acA	T233	0	0	0	0	0	0	0	0	0.001031	0	0	0	0.001534
1183	T	C	SILENT	acT/acC	T233	0	0.002517	0.003622	0.003739	0.00419	0	0	0	0	0.257452	0	0	0
1186	T	C	SILENT	aaT/aaC	N234	0	0.002347	0.003316	0	0	0	0	0	0	0	0	0	0
1187	T	C	MISSENSE	Tgc/Cgc	C235R	0	0	0.00287	0	0	0	0	0	0	0	0	0	0
1189	C	T	SILENT	tgC/tgT	C235	0	0	0	0.003782	0	0	0	0	0	0	0	0	0
1198	C	T	SILENT	caC/caT	H238	0	0	0	0	0	0	0.248553	0	0	0	0	0	0
1201	T	C	SILENT	tcT/tcC	S239	0	0	0	0	0.00425	0	0	0	0	0	0	0	0
1207	T	C	SILENT	gtT/gtC	V241	0	0	0.002806	0	0	0	0	0	0	0.248409	0	0	0
1208	T	C	MISSENSE	Tcc/Ccc	S242P	0	0	0	0	0	0	0.003383	0	0	0	0	0	0
1210	C	T	SILENT	tcC/tcT	S242	0.001797	0	0.00194	0	0	0	0	0	0	0	0	0	0
1212	A	G	MISSENSE	tAc/tGc	Y243C	0	0	0.004871	0	0	0	0	0	0	0	0	0	0
1216	T	C	SILENT	tgT/tgC	C244	0.002429	0	0.002846	0	0	0	0	0	0	0	0	0	0
1220	G	A	MISSENSE	Gag/Aag	E246K	0	0	0.002583	0	0	0	0	0	0	0	0	0	0
1220	G	T	NONSENSE	Gag/Tag	E246*	0	0	0	0	0	0	0	0	0	0	0	0	0.001325
1225	T	C	SILENT	ctT/ctC	L247	0	0	0.003368	0	0	0	0	0	0	0	0	0	0
1228	C	T	SILENT	tcC/tcT	S248	0	0	0	0	0.004567	0	0	0	0	0	0	0	0
1231	C	T	SILENT	tgC/tgT	C249	0	0	0	0.002552	0	0	0	0	0	0	0	0	0
1240	T	C	SILENT	gaT/gaC	D252	0	0.003895	0.004527	0	0	0	0	0	0	0	0	0	0
1241	A	G	MISSENSE	Act/Gct	T253A	0	0	0	0	0	0	0	0	0.042348	0	0	0	0
1243	T	C	SILENT	acT/acC	T253	0.028831	0	0.002133	0	0	0	0	0	0	0	0	0	0
1244	G	T	MISSENSE	Ggc/Tgc	G254C	0	0	0	0	0	0	0	0	0.00147	0	0.001514	0	0.002776
1247	T	C	MISSENSE	Tgt/Cgt	C255R	0	0	0	0.002612	0	0	0	0	0	0	0	0	0
1251	T	C	MISSENSE	gTc/gCc	V256A	0	0	0.003003	0	0	0	0	0	0	0	0	0	0
1252	C	T	SILENT	gtC/gtT	V256	0	0	0	0.003329	0	0	0	0	0	0	0	0	0
1254	T	C	MISSENSE	aTc/aCc	I257T	0	0	0.004926	0	0	0	0	0	0	0	0	0	0
1263	A	G	MISSENSE	cAa/cGa	Q260R	0	0	0.00272	0	0	0	0	0	0	0	0	0	0
1264	A	C	MISSENSE	caA/caC	Q260H	0	0	0	0	0.002949	0	0	0	0	0	0	0	0
1266	T	C	MISSENSE	gTg/gCg	V261A	0	0	0	0	0.004315	0	0	0	0	0	0	0	0
1267	G	A	SILENT	gtG/gtA	V261	0	0	0.002715	0	0	0	0	0	0	0	0	0	0
1270	T	C	SILENT	ggT/ggC	G262	0	0.003456	0	0.004255	0.008105	0	0	0	0	0	0	0	0
1271	A	G	MISSENSE	Aac/Gac	N263D	0	0	0.002424	0	0	0	0	0	0	0	0	0	0
1272	A	G	MISSENSE	aAc/aGc	N263S	0	0	0.003057	0	0	0	0	0	0	0	0	0	0
1272	A	T	MISSENSE	aAc/aTc	N263I	0	0	0	0	0	0	0	0	0	0	0	0	0.020877
1273	C	T	SILENT	aaC/aaT	N263	0	0	0	0	0.002397	0	0	0	0	0	0	0	0
1277	T	A	MISSENSE	Tcc/Acc	S265T	0	0.007499	0.005833	0	0	0	0	0	0	0	0	0	0
1282	G	A	SILENT	ttG/ttA	L266	0	0	0	0	0.002686	0	0	0	0	0	0	0	0
1285	T	C	SILENT	tgT/tgC	C267	0	0	0	0.002461	0	0	0	0	0	0	0	0	0
1287	G	T	MISSENSE	tGg/tTg	W268L	0	0	0	0	0	0	0	0	0	0	0	0	0.002117
1293	C	T	MISSENSE	cCa/cTa	P270L	0	0	0	0	0	0	0	0	0	0	0.001685	0	0
1294	A	G	SILENT	ccA/ccG	P270	0.002791	0.002088	0.002535	0.00223	0	0	0	0	0	0	0	0	0
1304	A	G	MISSENSE	Atg/Gtg	M274V	0	0	0.005259	0	0	0	0	0	0	0	0	0	0
1309	A	G	SILENT	gtA/gtG	V275	0	0	0	0	0.002264	0	0	0	0	0	0	0	0
1312	C	T	SILENT	tcC/tcT	S276	0	0	0.002007	0	0	0	0	0	0	0	0	0	0
1318	A	G	SILENT	tcA/tcG	S278	0	0	0	0	0	0	0	0	0.002507	0	0	0	0
1319	C	T	MISSENSE	Ccg/Tcg	P279S	0.031191	0	0	0	0	0	0	0	0	0	0	0	0
1326	A	G	MISSENSE	tAc/tGc	Y281C	0	0	0	0	0.003431	0	0	0	0	0	0	0	0
1328	C	A	MISSENSE	Caa/Aaa	Q282K	0	0	0	0	0	0	0	0	0	0	0	0	0.001676
1330	A	G	SILENT	caA/caG	Q282	0	0	0.002278	0	0	0	0	0	0	0	0	0	0
1336	T	C	SILENT	gcT/gcC	A284	0	0	0.004318	0	0.00384	0	0	0	0	0	0	0	0
1342	C	A	SILENT	ccC/ccA	P286	0	0	0	0	0	0.002588	0	0	0	0	0	0	0
1342	C	T	SILENT	ccC/ccT	P286	0	0	0	0.003467	0	0	0	0	0	0	0	0	0
1343	T	C	MISSENSE	Ttt/Ctt	F287L	0	0	0.002468	0	0	0	0	0	0	0	0	0	0
1344	T	C	MISSENSE	tTt/tCt	F287S	0	0	0.002668	0	0	0	0	0	0	0	0	0	0
1345	T	C	SILENT	ttT/ttC	F287	0	0	0.002875	0	0	0	0	0	0	0	0	0	0
1349	G	A	MISSENSE	Gcc/Acc	A289T	0	0	0	0.005852	0	0	0	0	0	0	0	0	0
1351	C	T	SILENT	gcC/gcT	A289	0	0	0	0	0.0053	0	0	0	0	0	0	0	0
1353	A	G	MISSENSE	cAc/cGc	H290R	0	0	0.004813	0	0	0	0	0	0	0	0	0	0
1354	C	T	SILENT	caC/caT	H290	0.037386	0	0	0	0	0	0	0	0	0	0	0	0
1355	C	T	MISSENSE	Cat/Tat	H291Y	0	0	0.002972	0	0	0	0	0	0	0	0	0	0
1357	T	C	SILENT	caT/caC	H291	0	0.005264	0.009182	0	0	0	0	0	0	0	0	0	0
1358	A	G	MISSENSE	Ata/Gta	I292V	0	0	0	0	0.004253	0	0	0	0	0	0	0	0
1360	A	G	MISSENSE	atA/atG	I292M	0	0	0.002503	0	0	0	0	0	0	0	0	0	0
1364	T	C	MISSENSE	Ttt/Ctt	F294L	0	0	0	0	0	0	0	0	0.052896	0	0	0	0
1366	T	C	SILENT	ttT/ttC	F294	0.002423	0	0	0	0	0	0	0	0	0	0	0	0
1369	C	T	SILENT	gtC/gtT	V295	0	0.002152	0	0.002304	0	0	0	0	0	0	0	0	0
1370	G	A	MISSENSE	Gca/Aca	A296T	0	0	0.003228	0	0	0	0	0	0	0	0	0	0
1372	A	G	SILENT	gcA/gcG	A296	0	0	0	0	0.002424	0	0	0	0	0	0	0	0
1375	A	G	SILENT	ggA/ggG	G297	0	0	0.004306	0	0	0	0	0	0	0	0	0	0
1378	G	A	MISSENSE	atG/atA	M298I	0	0	0	0	0.002157	0	0	0	0	0	0	0	0
1382	T	C	MISSENSE	Tat/Cat	Y300H	0	0	0.001722	0	0.004206	0	0	0	0	0	0	0	0
1384	T	C	SILENT	taT/taC	Y300	0	0	0	0	0.002337	0	0	0	0	0	0	0	0
1385	A	G	MISSENSE	Atg/Gtg	M301V	0	0	0	0	0.002661	0	0	0	0	0	0	0	0
1386	T	C	MISSENSE	aTg/aCg	M301T	0	0	0	0	0.002076	0	0	0	0	0	0	0	0
1394	C	T	SILENT	Ctg/Ttg	L304	0	0	0.007773	0	0	0	0	0	0	0	0	0	0
1397	G	A	MISSENSE	Gcc/Acc	A305T	0.038961	0	0	0	0	0	0	0	0	0	0	0	0
1400	G	A	MISSENSE	Gca/Aca	A306T	0	0	0.002731	0	0	0	0	0	0	0	0	0	0
1401	C	T	MISSENSE	gCa/gTa	A306V	0	0	0.003536	0	0	0	0	0	0	0	0	0	0
1402	A	G	SILENT	gcA/gcG	A306	0.002461	0	0	0	0	0	0	0	0	0	0	0	0
1404	T	C	MISSENSE	aTg/aCg	M307T	0	0	0.002665	0.002012	0	0	0	0	0	0	0	0	0
1407	A	G	MISSENSE	cAt/cGt	H308R	0	0	0.002196	0	0	0	0	0	0	0	0	0	0
1408	T	C	SILENT	caT/caC	H308	0.002505	0	0	0.001591	0	0	0	0	0	0	0	0	0
1409	G	A	MISSENSE	Gaa/Aaa	E309K	0	0	0	0.001385	0	0	0	0	0	0	0	0	0
1412	T	C	SILENT	Ttg/Ctg	L310	0	0	0	0.00359	0	0	0	0	0	0	0	0	0
1413	T	C	MISSENSE	tTg/tCg	L310S	0	0	0.002489	0	0	0	0	0	0	0	0	0	0
1417	C	T	SILENT	tgC/tgT	C311	0	0	0.005545	0	0	0	0	0	0	0	0	0	0
1418	G	A	MISSENSE	Ggc/Agc	G312S	0	0	0.00306	0	0	0	0	0	0.001169	0	0	0	0
1422	C	T	MISSENSE	gCg/gTg	A313V	0	0	0.00362	0	0	0	0	0	0	0	0	0	0
1423	G	A	SILENT	gcG/gcA	A313	0	0	0	0	0.002202	0	0	0	0	0	0	0	0
1427	G	A	MISSENSE	Gtc/Atc	V315I	0	0	0	0	0	0	0.253025	0	0	0	0	0	0
1430	C	T	SILENT	Ctg/Ttg	L316	0	0	0	0.002119	0	0	0	0	0	0	0	0	0
1431	T	C	MISSENSE	cTg/cCg	L316P	0	0	0	0	0	0	0	0	0.001996	0	0	0	0
1432	G	A	SILENT	ctG/ctA	L316	0	0	0	0.005999	0.007178	0	0	0	0	0.00328	0	0	0
1435	C	T	SILENT	ctC/ctT	L317	0	0	0.00382	0	0	0	0	0	0	0	0	0	0
1436	G	A	MISSENSE	Gca/Aca	A318T	0	0	0	0.002612	0	0	0	0	0	0	0	0	0
1437	C	T	MISSENSE	gCa/gTa	A318V	0	0	0	0.003063	0	0	0	0	0	0	0	0	0
1438	A	G	SILENT	gcA/gcG	A318	0	0	0	0.002806	0.006008	0	0	0	0	0	0	0	0
1448	A	G	MISSENSE	Atc/Gtc	I322V	0	0	0.003784	0	0	0	0	0	0	0	0	0	0
1453	T	C	SILENT	gcT/gcC	A323	0	0	0	0.001914	0	0	0	0	0	0	0	0	0
1454	A	T	MISSENSE	Aca/Tca	T324S	0	0	0	0.002669	0	0	0	0	0	0	0	0	0
1457	G	A	MISSENSE	Gtg/Atg	V325M	0	0.007188	0.005675	0	0	0	0	0	0	0	0	0	0
1468	C	T	SILENT	gcC/gcT	A328	0	0	0.004568	0	0	0	0	0	0	0	0	0	0
1472	C	A	MISSENSE	Cag/Aag	Q330K	0	0	0	0	0	0	0	0	0	0	0	0	0.001875
1477	G	A	SILENT	ctG/ctA	L331	0	0	0.002581	0	0.00271	0	0	0	0	0	0	0	0
1478	A	G	MISSENSE	Aat/Gat	N332D	0	0	0.002589	0	0.003178	0	0	0	0	0	0	0	0
1480	T	C	SILENT	aaT/aaC	N332	0	0	0	0	0.008861	0	0	0	0	0	0	0	0
1483	C	T	SILENT	acC/acT	T333	0	0	0	0	0	0	0	0	0	0	0	0	0.018388
1486	C	A	SILENT	acC/acA	T334	0	0	0	0	0.002048	0	0	0	0	0	0	0	0
1486	C	T	SILENT	acC/acT	T334	0	0	0.006343	0.003438	0	0	0	0	0	0	0	0	0
1490	G	A	MISSENSE	Gac/Aac	D336N	0	0	0.00348	0	0	0	0	0	0	0	0	0	0
1498	C	T	SILENT	taC/taT	Y338	0	0	0	0.002247	0	0	0	0	0	0	0	0	0
1501	G	T	SILENT	ctG/ctT	L339	0	0	0	0	0	0	0	0	0.00091	0.001122	0	0	0.001673
1505	G	A	MISSENSE	Gtg/Atg	V341M	0	0	0.002198	0	0	0	0	0	0	0	0	0	0
1510	G	A	SILENT	caG/caA	Q342	0.001834	0	0	0	0	0	0	0	0	0	0	0	0
1511	T	A	MISSENSE	Tcc/Acc	S343T	0.021626	0	0	0	0	0	0	0	0	0	0	0	0
1516	C	T	SILENT	ggC/ggT	G344	0.002196	0	0	0	0	0	0	0	0	0	0	0	0
1525	G	A	SILENT	ccG/ccA	P347	0	0	0.003869	0	0	0	0	0	0	0	0	0	0
1534	G	A	SILENT	ctG/ctA	L350	0	0	0.002707	0	0	0	0	0	0	0	0	0	0
1534	G	T	SILENT	ctG/ctT	L350	0	0	0	0	0	0	0	0	0.001212	0	0	0	0.002422
1538	T	C	MISSENSE	Tgg/Cgg	W352R	0	0	0	0	0	0	0	0.042518	0	0	0	0	0
1539	G	T	MISSENSE	tGg/tTg	W352L	0	0	0	0	0	0	0	0	0.00146	0	0	0	0.001738
1547	T	C	MISSENSE	Tgg/Cgg	W355R	0	0	0	0	0.002674	0	0	0	0	0	0	0	0
1552	G	A	SILENT	ctG/ctA	L356	0	0	0	0	0.003542	0	0	0	0	0	0	0	0
1552	G	T	SILENT	ctG/ctT	L356	0	0	0.002525	0	0	0	0	0	0	0	0	0	0
1557	A	G	MISSENSE	gAt/gGt	D358G	0	0	0.003338	0	0	0	0	0	0	0	0	0	0
1558	T	C	SILENT	gaT/gaC	D358	0	0	0	0	0	0	0	0	0	0	0.155546	0	0
1564	C	T	SILENT	ttC/ttT	F360	0.002647	0	0	0.003949	0	0	0	0	0	0	0	0	0
1565	G	A	MISSENSE	Gtt/Att	V361I	0	0.003601	0	0	0	0	0	0	0	0	0	0	0
1566	T	G	MISSENSE	gTt/gGt	V361G	0	0	0	0	0.004336	0	0	0	0	0	0	0	0
1567	T	C	SILENT	gtT/gtC	V361	0	0	0	0	0.002505	0	0	0	0	0	0	0	0
1568	T	C	MISSENSE	Tct/Cct	S362P	0	0	0.002465	0	0	0	0	0	0	0	0	0	0
1570	T	C	SILENT	tcT/tcC	S362	0	0	0.002046	0	0	0	0	0	0	0	0	0	0
1572	T	C	MISSENSE	gTa/gCa	V363A	0	0	0	0	0	0	0	0	0	0	0.068271	0	0
1573	A	G	SILENT	gtA/gtG	V363	0	0	0.003877	0	0	0	0	0	0	0	0	0	0
1576	T	C	SILENT	acT/acC	T364	0	0	0.002122	0	0	0	0	0	0	0	0	0	0
1577	G	A	MISSENSE	Gcc/Acc	A365T	0	0.00792	0.007056	0	0	0	0	0	0	0	0	0	0
1580	T	C	SILENT	Tta/Cta	L366	0.00184	0	0	0	0	0	0	0	0	0	0	0	0
1581	T	C	MISSENSE	tTa/tCa	L366S	0	0	0	0	0.002278	0	0	0	0	0	0	0	0
1582	A	G	SILENT	ttA/ttG	L366	0	0	0	0	0.006001	0	0	0	0	0	0	0	0
1585	C	T	SILENT	ttC/ttT	F367	0	0	0	0.002247	0	0	0	0	0	0	0	0	0
1586	A	G	MISSENSE	Agc/Ggc	S368G	0	0	0.002508	0	0	0	0	0	0	0	0	0	0
1589	T	C	MISSENSE	Ttt/Ctt	F369L	0	0.003742	0	0	0	0	0	0	0	0	0	0	0
1591	T	A	MISSENSE	ttT/ttA	F369L	0	0.031137	0.010271	0	0	0	0	0	0	0	0	0	0
1591	T	C	SILENT	ttT/ttC	F369	0	0	0.002221	0.003458	0	0	0	0	0	0	0	0	0
1593	C	T	MISSENSE	gCt/gTt	A370V	0.001904	0	0	0	0	0	0	0	0	0	0	0	0
1594	T	C	SILENT	gcT/gcC	A370	0.00175	0	0	0	0	0	0	0	0	0	0	0	0
1598	A	G	MISSENSE	Aag/Gag	K372E	0	0	0.003599	0	0	0	0	0	0	0	0	0	0
1599	A	G	MISSENSE	aAg/aGg	K372R	0	0	0	0	0.002731	0	0	0	0	0	0	0	0
1606	T	C	SILENT	ccT/ccC	P374	0	0	0.003149	0	0	0	0	0	0	0	0	0	0
1608	C	A	MISSENSE	tCt/tAt	S375Y	0	0	0.002586	0	0	0	0	0	0	0	0	0	0
1609	T	C	SILENT	tcT/tcC	S375	0.001971	0	0.004765	0	0	0	0	0	0	0	0	0	0
1613	C	A	MISSENSE	Ctt/Att	L377I	0	0	0	0	0.002519	0	0	0	0	0	0	0	0
1615	T	C	SILENT	ctT/ctC	L377	0	0.002178	0.002928	0	0.003995	0	0	0	0	0	0	0	0
1616	G	T	MISSENSE	Gcc/Tcc	A378S	0	0	0	0	0	0.060346	0	0	0	0	0	0	0
1618	C	T	SILENT	gcC/gcT	A378	0.00193	0	0	0	0	0	0	0	0	0	0	0	0
1621	T	C	SILENT	ttT/ttC	F379	0.001779	0	0	0	0.00506	0	0	0	0	0	0	0	0
1624	T	G	SILENT	gcT/gcG	A380	0.035775	0	0	0	0	0	0	0	0	0	0	0	0
1625	T	C	MISSENSE	Ttt/Ctt	F381L	0	0.990516	0.991882	0.995591	0.992264	0.456874	0.774122	0.99858	0.999021	0.00172	0	0	0
1627	T	A	MISSENSE	ttT/ttA	F381L	0	0	0.002538	0	0	0	0	0	0	0	0	0	0
1627	T	C	SILENT	ttT/ttC	F381	0	0	0.002538	0	0.003276	0.12188	0	0	0	0	0	0	0.019262
1627	T	G	MISSENSE	ttT/ttG	F381L	0	0	0	0.003404	0.005045	0	0	0	0	0	0	0	0
1628	G	A	MISSENSE	Ggc/Agc	G382S	3.47153	0	0	0	0	0	0	0	0	0	0	0	0
1628	G	T	MISSENSE	Ggc/Tgc	G382C	0	0	0	0	0	0	0	0	0	0.001839	0	0	0.002348
1631	A	G	MISSENSE	Aag/Gag	K383E	0	0	0.003369	0	0	0	0	0	0	0	0	0	0
1636	T	C	SILENT	tcT/tcC	S384	0	0	0.003092	0	0	0	0	0	0	0	0	0	0
1639	T	C	SILENT	caT/caC	H385	0	0	0.00581	0	0.003173	0	0	0	0	0	0	0	0
1640	T	C	MISSENSE	Tac/Cac	Y386H	0	0	0.003632	0	0	0	0	0	0	0	0	0	0
1640	T	G	MISSENSE	Tac/Gac	Y386D	0	0	0.002673	0	0	0	0	0	0	0	0	0	0
1641	A	G	MISSENSE	tAc/tGc	Y386C	0	0	0	0	0	0	0	0	0	0	0	0	0.014461
1642	C	T	SILENT	taC/taT	Y386	0	0	0.004192	0.003061	0.003671	0.001351	0	0	0	0	0	0	0
1645	C	T	SILENT	atC/atT	I387	0	0.002227	0	0.00349	0	0	0	0	0	0	0	0	0
1649	C	T	SILENT	Ctg/Ttg	L389	0	0	0	0.00271	0	0	0	0	0	0	0	0	0
1653	C	T	MISSENSE	gCg/gTg	A390V	0	0	0	0	0.003662	0	0	0	0	0	0	0	0
1657	C	A	SILENT	gcC/gcA	A391	0	0	0	0	0.00251	0	0	0	0	0	0	0	0
1660	C	T	SILENT	atC/atT	I392	0	0	0	0	0.004191	0	0	0	0	0	0	0	0
1663	C	T	SILENT	tgC/tgT	C393	0	0	0.004201	0	0	0	0	0	0	0	0	0	0
1664	G	A	MISSENSE	Ggg/Agg	G394R	0	0	0	0	0	0	0	0	0	0	0.00146	0	0
1665	G	C	MISSENSE	gGg/gCg	G394A	0	0	0	0	0	0	0	0	0.024547	0	0	0	0
1667	T	C	SILENT	Ttg/Ctg	L395	0	0	0	0	0.008908	0	0	0	0	0	0	0	0
1671	C	T	MISSENSE	gCg/gTg	A396V	0	0	0	0	0.00514	0	0	0	0	0	0	0	0
1673	C	T	SILENT	Ctg/Ttg	L397	0	0	0	0	0.003054	0	0	0	0	0	0	0	0
1678	T	C	SILENT	aaT/aaC	N398	0	0.002077	0	0	0	0	0	0	0	0	0	0	0
1681	A	G	SILENT	ggA/ggG	G399	0.030689	0	0	0	0	0	0	0	0	0	0	0	0
1684	T	C	SILENT	caT/caC	H400	0	0.002113	0.002751	0	0	0	0	0	0	0	0	0	0
1686	T	C	MISSENSE	gTc/gCc	V401A	0	0	0.003404	0	0	0	0	0	0	0	0	0	0
1687	C	T	SILENT	gtC/gtT	V401	0	0	0	0	0.004255	0	0	0	0	0	0	0	0
1690	G	A	SILENT	ccG/ccA	P402	0	0	0.01111	0.002048	0.003739	0	0	0	0	0	0	0	0.017093
1693	A	G	SILENT	aaA/aaG	K403	0	0	0.00402	0	0	0	0	0	0	0	0	0	0
1696	T	C	SILENT	gcT/gcC	A404	0	0	0	0.004375	0.00272	0	0	0	0	0	0	0	0
1702	G	A	SILENT	gcG/gcA	A406	0	0	0	0	0	0	0	0	0	0	0	0	0.02136
1705	C	T	SILENT	ctC/ctT	L407	0	0	0.002301	0	0	0	0	0	0	0	0	0	0
1706	A	G	MISSENSE	Aca/Gca	T408A	0	0	0.003323	0.00551	0.013994	0	0	0	0	0	0	0	0
1707	C	T	MISSENSE	aCa/aTa	T408I	0	0	0.001868	0	0	0	0	0	0	0	0	0	0
1708	A	G	SILENT	acA/acG	T408	0.019232	0	0.003404	0	0.002295	0	0	0	0	0	0	0	0
1710	T	C	MISSENSE	gTa/gCa	V409A	0	0	0	0	0.002737	0	0	0	0	0	0	0	0.001881
1712	C	T	SILENT	Ctg/Ttg	L410	0	0.001921	0	0.021233	0.067706	0	0	0	0	0	0	0	0
1714	G	A	SILENT	ctG/ctA	L410	0	0	0.002779	0.001278	0.001767	0	0	0	0	0	0	0	0
1717	T	C	SILENT	taT/taC	Y411	0	0	0.003469	0.002534	0.005496	0	0	0	0	0	0	0	0
1720	A	G	SILENT	gtA/gtG	V412	0	0.00239	0.002856	0.001856	0.002716	0.057917	0	0	0	0.107611	0	0	0
1721	G	A	MISSENSE	Gag/Aag	E413K	0	0	0	0	0.002606	0	0	0	0	0	0	0	0
1722	A	C	MISSENSE	gAg/gCg	E413A	0	0	0.00244	0	0	0	0	0	0	0	0	0	0
1726	G	A	SILENT	gcG/gcA	A414	0	0	0	0.002798	0	0	0	0	0	0	0	0	0
1732	C	T	SILENT	gtC/gtT	V416	0	0	0	0	0.004042	0	0	0	0	0	0	0	0
1738	G	A	SILENT	gcG/gcA	A418	0	0	0	0.004975	0	0	0	0	0	0	0	0	0
1746	C	T	MISSENSE	tCc/tTc	S421F	0	0	0	0	0.002841	0	0	0	0	0	0	0	0
1747	C	T	SILENT	tcC/tcT	S421	0	0	0	0.001759	0	0	0	0	0	0	0	0	0
1750	G	A	MISSENSE	atG/atA	M422I	0	0	0.002724	0.00254	0	0	0	0	0	0	0	0	0
1752	C	T	MISSENSE	cCg/cTg	P423L	0	0	0.00289	0	0	0	0	0	0	0	0	0	0
1753	G	A	SILENT	ccG/ccA	P423	0	0	0	0	0	0	0	0	0	0	0	0	0.012025
1755	G	A	MISSENSE	gGg/gAg	G424E	0	0.003291	0	0	0	0	0.260641	0	0	0	0	0	0
1763	T	C	MISSENSE	Tgc/Cgc	C427R	0	0	0.003083	0	0	0	0	0	0	0	0	0	0
1768	C	T	SILENT	ccC/ccT	P428	0	0	0	0	0	0	0	0	0.315038	0	0	0	0
1774	T	C	SILENT	aaT/aaC	N430	0	0.002243	0.002519	0	0	0	0	0	0	0	0	0	0
1777	T	C	SILENT	gcT/gcC	A431	0	0	0	0	0	0	0	0	0	0	0	0	0.014741
1783	T	C	SILENT	ccT/ccC	P433	0	0.989955	0.991417	0.994202	0.991521	0.998256	0.994387	0.998233	0.998163	0	0	0	0
1786	T	C	SILENT	ccT/ccC	P434	0	0	0	0	0	0	0.233925	0	0	0	0	0	0
1795	C	T	SILENT	aaC/aaT	N437	0	0	0.002513	0	0.004756	0	0	0	0	0	0	0	0
1796	T	C	MISSENSE	Ttt/Ctt	F438L	0	0	0	0.005209	0	0	0	0	0	0	0	0	0
1798	T	C	SILENT	ttT/ttC	F438	0	0	0.003645	0	0	0	0	0	0	0	0	0	0
1801	C	T	SILENT	tcC/tcT	S439	0	0	0	0.003388	0.005666	0	0	0	0	0	0	0	0.001247
1804	C	T	SILENT	gcC/gcT	A440	0	0	0.003546	0	0	0	0	0	0	0	0	0	0
1805	G	A	MISSENSE	Ggg/Agg	G441R	0	0	0	0	0	0	0	0	0	0	0	0	0.017463
1805	G	C	MISSENSE	Ggg/Cgg	G441R	0.010423	0	0	0	0	0	0	0	0	0	0	0	0
1807	G	A	SILENT	ggG/ggA	G441	0.033162	0	0	0	0	0	0	0	0	0	0	0	0
1808	T	C	MISSENSE	Tgg/Cgg	W442R	0	0	0.00724	0	0	0	0	0	0	0	0	0	0
1811	A	G	MISSENSE	Act/Gct	T443A	0	0	0.004902	0	0	0	0	0	0	0	0	0	0
1813	T	A	SILENT	acT/acA	T443	0	0	0	0	0	0	0	0	0	0	0	0	0.001903
1813	T	C	SILENT	acT/acC	T443	0	0	0.002097	0	0.002734	0	0	0	0.109059	0	0	0	0
1817	C	T	SILENT	Ctg/Ttg	L445	0	0	0.002457	0	0	0	0	0	0	0	0	0	0
1819	G	T	SILENT	ctG/ctT	L445	0	0	0	0	0	0	0	0	0	0	0.001866	0	0.003879
1825	C	T	SILENT	tgC/tgT	C447	0	0	0	0.002831	0.007644	0	0	0	0	0	0	0	0
1826	T	C	MISSENSE	Tat/Cat	Y448H	0	0	0	0	0.002545	0	0	0	0	0	0	0	0
1828	T	C	SILENT	taT/taC	Y448	0	0	0	0	0.002888	0	0	0	0	0	0	0	0
1832	C	A	MISSENSE	Cag/Aag	Q450K	0	0	0	0	0	0	0	0	0.001642	0	0	0	0.001644
1833	A	G	MISSENSE	cAg/cGg	Q450R	0	0	0	0	0.003064	0	0	0	0	0	0	0	0.020865
1837	A	G	SILENT	aaA/aaG	K451	0	0	0	0	0.005655	0	0	0	0	0	0	0	0
1842	C	T	MISSENSE	cCt/cTt	P453L	0	0	0.003746	0.006553	0.008072	0	0	0	0	0	0	0	0
1847	C	T	SILENT	Ctg/Ttg	L455	0	0	0.005117	0	0	0	0	0	0	0	0	0	0
1849	G	A	SILENT	ctG/ctA	L455	0	0	0	0	0.035971	0	0	0	0	0	0	0	0
1851	C	T	MISSENSE	cCc/cTc	P456L	0	0	0.005541	0	0	0	0	0	0	0	0	0	0
1855	T	C	SILENT	ccT/ccC	P457	0	0	0	0	0.005421	0	0	0	0	0	0	0	0
1856	C	T	MISSENSE	Ccg/Tcg	P458S	0.042094	0	0	0	0.003394	0	0	0	0	0	0	0	0
1857	C	T	MISSENSE	cCg/cTg	P458L	0	0	0.003169	0	0.002444	0.043858	0	0	0	0	0	0	0
1858	G	A	SILENT	ccG/ccA	P458	0	0.002933	0	0.003858	0	0	0	0	0	0	0	0	0
1860	T	C	MISSENSE	aTt/aCt	I459T	0	0	0	0.004203	0	0	0	0	0	0	0	0	0
1861	T	C	SILENT	atT/atC	I459	0	0.003622	0.008007	0	0	0	0	0	0	0	0	0	0
1862	G	A	MISSENSE	Gcc/Acc	A460T	0	0	0	0	0	0	0	0	0	0	0	0	0.019563
1868	T	C	MISSENSE	Ttc/Ctc	F462L	0	0	0	0	0.004244	0	0	0	0	0	0	0	0
1870	C	T	SILENT	ttC/ttT	F462	0	0	0.002672	0	0.008172	0	0.206758	0	0	0	0	0	0
1871	G	A	MISSENSE	Gct/Act	A463T	0	0	0.004433	0.00421	0	0	0	0	0	0	0	0	0
1876	C	T	SILENT	tcC/tcT	S464	0	0	0	0	0.006984	0	0	0	0	0	0	0	0
1877	G	T	MISSENSE	Gac/Tac	D465Y	0	0	0.003699	0	0	0	0	0	0	0	0	0	0
1882	C	T	SILENT	atC/atT	I466	0	0	0.001813	0.002885	0	0	0	0	0	0	0	0	0
1883	A	C	MISSENSE	Ata/Cta	I467L	0	0	0	0	0.002545	0	0	0	0	0	0	0	0
1884	T	C	MISSENSE	aTa/aCa	I467T	0	0	0.004576	0	0	0	0	0	0	0	0	0	0
1885	A	G	MISSENSE	atA/atG	I467M	0	0	0	0	0.002333	0	0	0	0	0	0	0	0
1886	G	A	MISSENSE	Gga/Aga	G468R	0	0	0.002896	0	0	0	0	0	0	0	0	0	0
1887	G	A	MISSENSE	gGa/gAa	G468E	0	0	0.00276	0	0	0	0	0	0	0	0	0	0
1889	A	G	MISSENSE	Aca/Gca	T469A	0	0	0.003571	0	0	0	0	0	0	0	0	0	0
1891	A	G	SILENT	acA/acG	T469	0	0	0	0.002539	0	0	0	0	0	0	0	0	0
1893	T	C	MISSENSE	cTg/cCg	L470P	0	0	0	0.002997	0	0	0	0	0	0	0	0	0
1893	T	G	MISSENSE	cTg/cGg	L470R	0	0	0	0	0.002638	0	0	0	0	0	0	0	0
1896	T	C	MISSENSE	gTt/gCt	V471A	0	0	0	0	0	1.03958	0	0	0	0	0	0	0
1897	T	C	SILENT	gtT/gtC	V471	0	0	0.002396	0.001838	0.00307	0	0	0	0	0	0	0	0
1900	G	A	SILENT	gcG/gcA	A472	0	0.002871	0.002239	0.002599	0.003559	0	0	0	0	0	0	0	0
1902	A	G	MISSENSE	aAt/aGt	N473S	0	0	0	0.004419	0	0	0	0	0	0	0	0	0
1903	T	C	SILENT	aaT/aaC	N473	0	0	0.002605	0	0	0	0	0	0	0	0	0	0
1909	C	T	SILENT	gtC/gtT	V475	0	0	0	0	0.003438	0	0	0	0	0	0	0	0
1910	A	G	MISSENSE	Aac/Gac	N476D	0	0	0	0	0	0	0	0	0	0	0	0.067311	0
1913	G	A	MISSENSE	Gcc/Acc	A477T	0	0	0	0	0.003119	0	0	0	0	0	0	0	0
1918	G	A	SILENT	tcG/tcA	S478	0	0	0	0	0	0.079689	0	0	0	0	0	0	0
1921	T	C	SILENT	cgT/cgC	R479	0	0	0	0.003591	0	0	0	0	0	0	0	0	0
1923	C	T	MISSENSE	gCt/gTt	A480V	0	0	0	0	0.0035	0	0	0	0	0	0	0	0
1924	T	C	SILENT	gcT/gcC	A480	0	0	0	0	0	0	0	0	0.229936	0	0	0.001514	0
1925	G	T	NONSENSE	Gag/Tag	E481*	0	0	0	0	0	0	0	0	0	0	0	0	0.001696
1926	A	G	MISSENSE	gAg/gGg	E481G	0	0	0	0	0.004722	0	0	0	0	0	0	0	0
1928	G	A	MISSENSE	Gaa/Aaa	E482K	0	0	0	0	0.003365	0	0	0	0	0	0	0	0
1932	C	T	MISSENSE	gCt/gTt	A483V	0	0	0	0	0.00277	0	0	0	0	0	0	0	0
1933	T	C	SILENT	gcT/gcC	A483	0	0	0	0	0	0	0	0	0	0	0	0	0.009877
1935	T	C	MISSENSE	gTc/gCc	V484A	0	0	0	0	0	0.002023	0	0	0	0	0	0	0
1939	A	G	SILENT	acA/acG	T485	0	0.001819	0.002558	0.001921	0	0	0	0	0	0	0	0	0
1942	A	G	SILENT	tcA/tcG	S486	0	0	0.002475	0	0	0	0	0	0	0	0	0	0
1943	A	C	SILENT	Aga/Cga	R487	0	0	0	0	0.002706	0	0	0	0	0	0	0	0
1944	G	A	MISSENSE	aGa/aAa	R487K	0	0	0.002204	0	0	0	0	0	0	0	0	0	0
1945	A	G	SILENT	agA/agG	R487	0	0	0.002066	0.002468	0	0	0	0	0	0	0	0	0
1951	A	G	SILENT	gcA/gcG	A489	0	0	0	0	0	0	0	0	0	0	0	0	0.023908
1957	T	C	SILENT	caT/caC	H491	0	0	0	0	0.004274	0	0	0	0	0	0	0	0
1958	G	A	MISSENSE	Gtg/Atg	V492M	0	0	0.002952	0.00201	0.002239	0	0	0	0	0.27633	0	0	0
1959	T	C	MISSENSE	gTg/gCg	V492A	0	0	0.00455	0.003071	0.003163	0	0	0	0	0	0	0	0
1970	G	T	MISSENSE	Ggt/Tgt	G496C	0	0	0	0	0	0	0	0	0	0	0	0	0.001356
1978	A	G	MISSENSE	atA/atG	I498M	0	0	0.002007	0	0	0	0	0	0	0	0	0	0
1980	G	A	MISSENSE	gGc/gAc	G499D	0	0	0	0	0.00318	0	0	0	0	0	0	0	0
1982	A	G	MISSENSE	Aca/Gca	T500A	0	0	0	0	0.00358	0	0	0	0	0	0	0	0
1983	C	T	MISSENSE	aCa/aTa	T500I	0	0	0	0	0.00281	0	0	0	0	0	0	0	0
1984	A	G	SILENT	acA/acG	T500	0.049183	0.004923	0.009078	0.010221	0.025065	0	0.332839	0	0	0	0	0	0
1985	C	T	SILENT	Cta/Tta	L501	0	0	0	0.002018	0	0	0	0	0	0	0	0	0
1986	T	A	MISSENSE	cTa/cAa	L501Q	0	0	0	0	0	0	0	0	0	0	0	0	0.003422
1987	A	G	SILENT	ctA/ctG	L501	0	0	0	0	0	0	0	0	0	0	0.061244	0	0
1988	G	A	MISSENSE	Ggc/Agc	G502S	0	0	0	0	0.006864	0	0	0	0	0	0	0	0
1989	G	A	MISSENSE	gGc/gAc	G502D	0	0	0	0	0.004278	0	0	0	0	0	0	0	0
1991	G	A	MISSENSE	Ggg/Agg	G503R	0	0	0.004498	0	0	0	0	0	0	0	0.001133	0	0
1996	C	T	SILENT	aaC/aaT	N504	0	0	0.003609	0	0	0	0	0	0	0	0	0	0
1997	C	T	MISSENSE	Cgg/Tgg	R505W	0	0	0	0	0.004772	0	0	0	0	0	0	0	0
2012	C	T	SILENT	Ctg/Ttg	L510	0	0	0	0	0.003379	0	0	0	0	0	0	0	0
2013	T	C	MISSENSE	cTg/cCg	L510P	0	0	0	0	0.004076	0	0	0	0	0	0	0	0
2014	G	T	SILENT	ctG/ctT	L510	0	0	0.002891	0	0	0	0	0	0	0	0	0	0
2018	C	T	MISSENSE	Cgc/Tgc	R512C	0	0	0	0	0	0	0	0	0	0	0.001855	0	0
2024	C	T	MISSENSE	Cct/Tct	P514S	0	0	0	0	0	0	0	0	0	0	0	0	0.018995
2032	C	T	SILENT	ctC/ctT	L516	0	0	0	0	0.003211	0	0	0	0	0	0	0	0
2044	C	T	SILENT	tgC/tgT	C520	0	0	0.005407	0	0	0	0	0	0	0	0	0	0
2045	G	A	MISSENSE	Gca/Aca	A521T	0	0	0	0	0.003185	0	0	0	0	0	0	0	0
2050	C	A	SILENT	tcC/tcA	S522	0	0	0.002266	0	0	0	0	0	0	0	0	0	0
2053	T	C	SILENT	gaT/gaC	D523	0	0	0.005051	0.002394	0	0	0	0	0	0	0	0	0
2066	G	A	MISSENSE	Ggt/Agt	G528S	0	0	0	0	0	0	0	0	0	0	0	0	0.019804
2067	G	A	MISSENSE	gGt/gAt	G528D	0	0	0.002729	0	0	0	0	0	0	0	0	0	0
2070	A	G	MISSENSE	aAg/aGg	K529R	0	0	0.002495	0	0	0	0	0	0	0	0	0	0
2073	A	G	MISSENSE	gAa/gGa	E530G	0.022808	0	0	0	0	0	0	0	0	0	0	0	0
2077	C	T	SILENT	ctC/ctT	L531	0	0.002887	0	0	0	0	0	0	0	0	0	0	0
2078	A	G	MISSENSE	Acc/Gcc	T532A	0	0	0	0	0.005951	0	0	0	0	0	0	0	0
2080	C	T	SILENT	acC/acT	T532	0	0	0	0.002767	0.003038	0	0	0	0	0	0	0	0
2081	T	C	MISSENSE	Tat/Cat	Y533H	0	0	0.004257	0	0	0	0	0	0	0	0	0	0
2101	A	G	SILENT	acA/acG	T539	0	0	0.006615	0	0	0	0	0	0	0	0	0	0
2106	G	T	MISSENSE	tGg/tTg	W541L	0	0	0	0	0	0	0	0	0.001974	0	0	0	0.002484
2110	A	G	SILENT	ctA/ctG	L542	0.002443	0	0	0	0.0025	0	0	0	0	0	0	0	0
2113	A	G	SILENT	acA/acG	T543	0	0	0.002991	0.002071	0.004061	0	0	0	0	0	0	0	0
2116	T	C	SILENT	acT/acC	T544	0	0	0	0	0.0045	0	0	0	0	0	0	0	0
2117	G	A	MISSENSE	Gga/Aga	G545R	0	0	0	0	0.002597	0	0	0	0	0	0	0	0
2117	G	T	NONSENSE	Gga/Tga	G545*	0	0	0	0	0	0	0	0	0	0	0.00115	0	0.001506
2130	A	G	MISSENSE	cAa/cGa	Q549R	0	0	0.004978	0	0.002442	0	0	0	0	0	0	0	0
2132	A	G	MISSENSE	Aac/Gac	N550D	0	0.991223	0.991185	0.995082	0.991527	0.998641	0.99874	0.999201	0.99949	0	0	0	0
2138	A	G	MISSENSE	Acg/Gcg	T552A	0	0	0.003938	0	0	0	0	0	0	0	0	0	0
2139	C	T	MISSENSE	aCg/aTg	T552M	0	0	0	0	0	0	0	0	0	0	0	0.245666	0
2140	G	A	SILENT	acG/acA	T552	0	0	0.003754	0	0	0	0	0	0	0	0	0	0
2149	C	T	SILENT	ggC/ggT	G555	0.038674	0	0	0	0	0	0	0	0	0	0	0	0
2153	G	A	MISSENSE	Gtc/Atc	V557I	0	0	0	0	0.005264	0	0	0	0	0	0	0	0
2156	C	T	SILENT	Ctg/Ttg	L558	0	0	0.003175	0	0	0	0	0	0.099058	0	0	0	0
2161	T	C	SILENT	gcT/gcC	A559	0	0	0.003076	0	0	0	0	0	0	0	0	0	0
2162	G	A	MISSENSE	Ggc/Agc	G560S	0	0	0.002795	0	0	0	0	0	0	0	0	0	0
2167	C	T	SILENT	ttC/ttT	F561	0	0	0	0.002888	0	0	0	0	0	0	0	0	0
2173	A	G	SILENT	ctA/ctG	L563	0	0	0	0	0	0	0	0	0	0	0.122028	0	0
2184	T	C	MISSENSE	tTc/tCc	F567S	0	0	0.008042	0.003295	0.003841	0	0.003455	0	0	0	0	0	0
2185	C	T	SILENT	ttC/ttT	F567	0	0	0.004921	0	0	0	0	0	0	0	0	0	0
2190	C	T	MISSENSE	cCc/cTc	P569L	0	0	0.003607	0	0	0	0	0	0	0	0	0	0
2192	G	C	MISSENSE	Ggt/Cgt	G570R	0	0	0.003255	0	0	0	0	0	0	0	0	0	0
2194	T	C	SILENT	ggT/ggC	G570	0	0	0	0	0	0	0	0	0	0	0	0.349477	0
2196	T	C	MISSENSE	gTc/gCc	V571A	0	0	0	0	0	0	0	0	0.002928	0	0	0	0
2197	C	T	SILENT	gtC/gtT	V571	0	0	0.0068	0	0	0	0	0	0	0	0	0	0
2199	C	T	MISSENSE	gCt/gTt	A572V	0	0	0	0	0.003837	0	0	0	0	0	0	0	0
2207	A	G	MISSENSE	Acc/Gcc	T575A	0	0	0.006195	0	0	0	0	0	0	0	0	0	0
2214	T	C	MISSENSE	aTa/aCa	I577T	0	0	0	0	0.003533	0	0	0	0	0	0	0	0
2217	G	A	MISSENSE	cGa/cAa	R578Q	0	0	0.002742	0	0	0	0	0	0	0	0	0	0
2219	T	C	MISSENSE	Ttc/Ctc	F579L	0	0	0	0	0	0	0	0.067296	0	0	0	0	0
2221	C	T	SILENT	ttC/ttT	F579	0	0	0.002897	0	0.004991	0	0	0	0	0	0	0	0
2223	A	G	MISSENSE	cAg/cGg	Q580R	0	0	0.002473	0	0	0	0	0	0	0	0	0	0
2233	T	C	SILENT	caT/caC	H583	0	0	0.003878	0	0	0	0	0	0	0	0	0	0
2241	T	C	MISSENSE	aTg/aCg	M586T	0	0	0	0	0.003166	0	0	0	0	0	0	0	0.329853
2243	G	T	MISSENSE	Gtt/Ttt	V587F	0.020936	0	0	0	0	0	0	0	0	0	0	0	0
2247	G	T	MISSENSE	tGg/tTg	W588L	0	0	0	0	0	0	0	0.001204	0.001423	0	0	0	0.002774
2248	G	A	NONSENSE	tgG/tgA	W588*	0.022298	0	0	0	0	0	0	0	0	0	0	0	0
2251	C	T	SILENT	taC/taT	Y589	0	0	0	0	0.002893	0	0	0	0	0	0	0	0
2252	A	G	MISSENSE	Aag/Gag	K590E	0	0	0	0	0.003121	0	0	0	0	0	0	0	0
2256	T	C	MISSENSE	gTa/gCa	V591A	0	0	0.005992	0	0	0	0	0	0	0	0	0	0
2264	A	G	MISSENSE	Aag/Gag	K594E	0	0	0	0	0	0	0	0	0	0	0.05876	0	0
2269	T	C	SILENT	ccT/ccC	P595	0	0	0	0.002603	0	0	0	0	0	0	0	0	0
2273	T	C	MISSENSE	Tca/Cca	S597P	0	0	0.002301	0	0	0	0	0	0	0	0	0	0
2279	T	C	MISSENSE	Tgg/Cgg	W599R	0	0	0.003845	0	0	0	0	0	0	0	0	0	0
2283	C	T	MISSENSE	gCc/gTc	A600V	0	0	0	0	0	0	0	0	0	0	0.075263	0	0
2287	A	G	SILENT	agA/agG	R601	0	0	0.003648	0	0	0	0	0	0	0	0	0	0
2290	C	T	SILENT	ctC/ctT	L602	0	0	0.004014	0	0	0	0	0	0	0	0	0	0
2293	G	A	SILENT	ccG/ccA	P603	0	0	0.003305	0	0	0	0	0	0	0	0	0	0
2297	A	G	MISSENSE	Aca/Gca	T605A	0	0	0.003201	0	0	0	0	0	0	0	0	0	0
2299	A	G	SILENT	acA/acG	T605	0.003154	0	0.006567	0	0	0.002975	0	0	0	0	0	0	0
2301	C	A	MISSENSE	cCa/cAa	P606Q	0	0	0	0	0	0	0	0	0.002067	0.001709	0	0	0.003322
2302	A	G	SILENT	ccA/ccG	P606	0	0.002048	0.002159	0	0	0	0	0	0	0	0	0	0
2303	G	A	MISSENSE	Gag/Aag	E607K	0	0	0.003159	0	0	0	0	0	0	0	0	0	0
2305	G	A	SILENT	gaG/gaA	E607	0	0	0.003252	0	0	0	0	0	0	0	0	0	0
2310	A	G	MISSENSE	tAc/tGc	Y609C	0	0	0.0035	0	0	0	0	0	0	0	0	0	0
2312	C	T	MISSENSE	Cgg/Tgg	R610W	0	0	0	0.002909	0	0	0	0	0	0	0	0	0
2320	G	A	SILENT	tcG/tcA	S612	0.002211	0	0	0	0	0.002526	0	0	0	0	0	0	0
2326	G	A	MISSENSE	atG/atA	M614I	0	0	0.003636	0	0.005047	0	0	0	0	0	0	0	0
2327	A	G	MISSENSE	Aaa/Gaa	K615E	0	0	0	0	0.004154	0	0	0	0	0	0	0	0
2328	A	G	MISSENSE	aAa/aGa	K615R	0	0	0.00235	0	0	0	0	0	0	0	0	0	0
2329	A	G	SILENT	aaA/aaG	K615	0	0	0.002277	0	0	0	0	0	0	0	0	0	0
2335	T	A	SILENT	ccT/ccA	P617	0	0	0	0	0	0	0	0	0	0	0	0	0.001114
2335	T	C	SILENT	ccT/ccC	P617	0	0	0	0	0.002041	0	0	0	0	0	0	0	0
2342	T	C	MISSENSE	Tat/Cat	Y620H	0	0	0	0	0.002686	0	0	0	0	0	0	0	0
2343	A	G	MISSENSE	tAt/tGt	Y620C	0	0	0.002494	0	0	0	0	0	0	0	0	0	0
2345	T	C	MISSENSE	Tat/Cat	Y621H	0	0	0	0	0.004073	0	0	0	0	0	0	0	0
2347	T	C	SILENT	taT/taC	Y621	0	0	0	0	0.007583	0	0	0	0	0	0	0	0
2350	G	A	SILENT	tcG/tcA	S622	0	0.002492	0.002616	0.002441	0	0.003356	0	0	0	0	0	0	0
2350	G	T	SILENT	tcG/tcT	S622	0	0	0.002457	0	0	0	0	0	0	0	0	0	0
2357	C	T	MISSENSE	Cgg/Tgg	R625W	0	0	0	0	0.002908	0	0	0	0	0	0	0	0
2358	G	A	MISSENSE	cGg/cAg	R625Q	0	0	0	0	0.002829	0	0	0	0	0	0	0	0
2365	G	A	SILENT	ttG/ttA	L627	0	0	0	0	0	0	0.002437	0	0	0	0	0	0
2368	C	T	SILENT	agC/agT	S628	0	0	0	0	0.004429	0	0	0	0	0	0	0	0
2371	T	C	SILENT	acT/acC	T629	0	0	0.003594	0.002659	0	0	0	0	0	0	0	0	0
2372	G	T	MISSENSE	Ggc/Tgc	G630C	0	0	0	0	0	0	0	0	0	0	0	0	0.001926
2377	C	T	SILENT	ctC/ctT	L631	0	0	0	0.00398	0	0	0	0	0	0	0	0	0
2379	T	C	MISSENSE	aTt/aCt	I632T	0	0	0.00526	0	0	0	0	0	0	0	0	0	0
2380	T	C	SILENT	atT/atC	I632	0	0	0	0	0	0.124513	0	0	0	0	0	0	0
2383	C	T	SILENT	tcC/tcT	S633	0.002107	0	0	0.00248	0.003391	0.003559	0.001474	0	0	0	0	0	0
2389	C	T	SILENT	gaC/gaT	D635	0	0	0	0	0.003085	0	0	0	0	0	0	0	0
2392	C	T	SILENT	agC/agT	S636	0	0	0.003379	0	0	0	0	0	0	0	0	0	0
2395	C	T	SILENT	aaC/aaT	N637	0.030634	0	0.005235	0	0	0	0	0	0	0	0	0	0
2404	C	T	SILENT	gaC/gaT	D640	0	0	0	0	0.006596	0	0	0	0	0	0	0	0
2405	T	C	MISSENSE	Tac/Cac	Y641H	0	0	0.007799	0	0	0	0	0	0	0	0	0	0
2408	C	A	MISSENSE	Cag/Aag	Q642K	0	0	0	0	0	0	0	0	0.001424	0	0	0	0.002695
2411	C	T	MISSENSE	Ctt/Ttt	L643F	0	0	0	0	0.006396	0	0	0	0	0	0	0	0
2412	T	C	MISSENSE	cTt/cCt	L643P	0	0	0.005904	0.009169	0.009052	0.127657	0	0	0	0	0	0	0
2413	T	C	SILENT	ctT/ctC	L643	0	0	0	0	0	0.003391	0	0	0	0	0	0	0
2416	T	C	SILENT	ttT/ttC	F644	0	0	0	0	0	0.003194	0	0	0	0	0	0	0
2419	C	T	SILENT	taC/taT	Y645	0	0.002567	0	0.003006	0	0	0	0	0	0	0	0	0
2422	C	T	SILENT	tcC/tcT	S646	0	0	0	0.002652	0.002534	0	0	0	0	0	0.001312	0	0
2426	T	G	MISSENSE	Tcg/Gcg	S648A	0	0	0	0	0	0	0	0	0	0	0.184012	0	0
2427	C	T	MISSENSE	tCg/tTg	S648L	0	0	0.002417	0	0	0	0	0	0	0	0	0	0
2432	T	C	MISSENSE	Tca/Cca	S650P	0	0	0.005591	0	0	0	0	0	0	0	0	0	0
2434	A	G	SILENT	tcA/tcG	S650	0	0	0	0	0	0.003604	0	0	0	0	0	0	0
2435	C	T	MISSENSE	Ctt/Ttt	L651F	0	0	0.003478	0	0	0	0	0	0	0	0	0	0
2440	G	A	SILENT	caG/caA	Q652	0	0	0	0.002482	0	0	0	0	0	0	0	0	0
2441	A	G	MISSENSE	Atc/Gtc	I653V	0	0	0.002842	0	0	0.00269	0	0	0	0	0	0	0
2443	C	T	SILENT	atC/atT	I653	0	0	0	0	0.004157	0.003292	0	0	0	0.111631	0	0	0
2452	C	T	SILENT	atC/atT	I656	0	0	0	0	0	0.00293	0	0	0	0	0	0	0
2455	C	T	SILENT	acC/acT	T657	0	0	0.005437	0	0	0	0	0	0	0	0	0	0
2464	T	C	SILENT	ctT/ctC	L660	0	0	0	0	0.003314	0	0	0	0	0	0	0	0
2466	T	C	MISSENSE	gTc/gCc	V661A	0	0	0	0	0.003708	0	0	0	0	0	0	0	0
2467	C	T	SILENT	gtC/gtT	V661	0	0	0	0.002506	0.003375	0.002543	0	0	0	0	0	0	0
2469	T	C	MISSENSE	aTt/aCt	I662T	0.998002	0.999538	0.995331	0.998757	0.995421	0.454122	0.78553	0.99961	0.999617	0.00192	0	0	0
2470	T	C	SILENT	atT/atC	I662	0	0.002637	0	0	0	0	0	0	0	0	0	0	0
2471	G	A	MISSENSE	Gtt/Att	V663I	0	0	0.00245	0	0	0	0	0	0	0	0	0	0
2472	T	C	MISSENSE	gTt/gCt	V663A	0	0.002725	0	0.002539	0.006399	0	0	0	0	0	0	0	0
2473	T	C	SILENT	gtT/gtC	V663	0	0	0	0	0.002629	0	0	0	0	0	0	0	0
2482	G	A	SILENT	ctG/ctA	L666	0	0	0	0	0.003495	0	0	0	0	0	0	0	0.004844
2484	C	T	MISSENSE	gCg/gTg	A667V	0	0	0.004071	0	0	0	0	0	0	0	0	0	0
2491	G	T	MISSENSE	ttG/ttT	L669F	0	0	0	0	0	0	0	0	0.002227	0	0	0	0
2502	G	T	MISSENSE	tGg/tTg	W673L	0	0	0	0	0	0	0	0	0.001638	0	0	0	0.001978
2509	T	C	SILENT	ctT/ctC	L675	0	0	0.006438	0.002906	0	0	0	0	0	0	0	0	0
2510	G	A	MISSENSE	Gta/Ata	V676I	0	0	0.003073	0	0.004487	0	0	0	0	0	0	0	0
2511	T	C	MISSENSE	gTa/gCa	V676A	0	0	0.005291	0	0	0	0	0	0	0	0	0	0
2515	C	T	SILENT	gcC/gcT	A677	0	0	0	0	0.002782	0	0	0.11268	0	0	0	0	0
2516	T	C	MISSENSE	Tat/Cat	Y678H	0	0	0.001867	0	0	0	0	0	0	0	0	0	0
2519	G	A	MISSENSE	Gct/Act	A679T	0	0	0	0	0	0	0	0	0	0	0	0	0.060706
2520	C	T	MISSENSE	gCt/gTt	A679V	0.083872	0.012907	0.008605	0.012961	0.010219	0	0	0	0	0	0	0	0
2522	C	T	SILENT	Ctg/Ttg	L680	0	0	0.00454	0	0	0	0	0	0	0	0	0	0
2524	G	A	SILENT	ctG/ctA	L680	0	0.0029	0.006469	0	0.003137	0	0	0	0	0	0	0	0
2527	C	T	SILENT	ttC/ttT	F681	0	0	0	0.002289	0	0	0	0	0	0	0	0	0.018185
2530	C	T	SILENT	aaC/aaT	N682	0	0.00205	0.002422	0.001783	0.003823	0	0	0	0	0	0	0	0
2532	C	T	MISSENSE	tCt/tTt	S683F	0	0	0	0.002618	0	0	0	0	0	0	0	0	0
2536	G	A	MISSENSE	atG/atA	M684I	0	0	0.002624	0	0	0	0	0	0	0	0	0	0
2539	G	A	SILENT	ctG/ctA	L685	0	0	0	0	0	0	0	0.062755	0	0	0	0	0
2540	C	T	MISSENSE	Ccc/Tcc	P686S	0	0	0	0	0	0.542001	0	0	0	0	0	0	0
2542	C	T	SILENT	ccC/ccT	P686	0	0	0	0.003088	0	0	0	0	0	0	0	0	0
2545	C	T	SILENT	gtC/gtT	V687	0	0	0	0	0.003149	0	0	0	0	0	0	0	0
2546	G	A	MISSENSE	Ggt/Agt	G688S	0	0	0.003708	0	0	0	0	0	0	0	0	0	0
2548	T	C	SILENT	ggT/ggC	G688	0	0	0	0	0.005001	0	0	0	0	0	0	0	0
2552	T	C	SILENT	Ttg/Ctg	L690	0	0	0	0	0.002558	0	0	0	0	0	0	0	0
2554	G	A	SILENT	ttG/ttA	L690	0	0	0	0.002073	0.004139	0	0	0	0	0	0	0	0
2555	G	A	MISSENSE	Gaa/Aaa	E691K	0	0	0.002194	0	0	0	0	0	0	0	0	0	0
2559	T	C	MISSENSE	gTt/gCt	V692A	0	0	0	0	0	0	0.215698	0	0	0	0	0	0
2560	T	C	SILENT	gtT/gtC	V692	0	0.00416	0.003277	0.00161	0.002985	0	0	0	0	0	0	0	0
2562	T	C	MISSENSE	gTc/gCc	V693A	0	0	0.002935	0	0	0	0	0	0	0	0	0	0
2564	A	C	MISSENSE	Aag/Cag	K694Q	0	0	0.002596	0	0	0	0	0	0	0	0	0	0
2565	A	G	MISSENSE	aAg/aGg	K694R	0	0.002088	0.007648	0	0.002179	0	0	0	0	0	0	0	0
2569	T	C	SILENT	gcT/gcC	A695	0	0	0	0	0.006524	0	0	0	0	0	0	0	0
2572	C	T	SILENT	gcC/gcT	A696	0	0.004224	0	0	0	0	0	0	0	0	0	0	0
2575	C	A	SILENT	acC/acA	T697	0.001799	0	0	0	0	0	0	0	0	0	0	0	0
2576	G	T	MISSENSE	Gcg/Tcg	A698S	0	0	0	0	0	0	0	0	0	0	0	0	0.017746
2577	C	T	MISSENSE	gCg/gTg	A698V	0.072112	0	0	0	0	0	0	0.069265	0	0.101572	0	0	0
2578	G	A	SILENT	gcG/gcA	A698	0	0	0	0	0.008962	0	0	0	0	0	0	0	0
2583	C	T	MISSENSE	tCg/tTg	S700L	0	0	0.00304	0	0	0	0	0	0	0	0	0	0
2584	G	A	SILENT	tcG/tcA	S700	0	0	0.004517	0	0	0	0	0	0	0	0	0	0
2591	G	A	MISSENSE	Gac/Aac	D703N	0	0	0	0	0.003967	0	0	0	0	0	0	0	0.071087
2596	A	G	SILENT	ctA/ctG	L704	0	0	0.003199	0.004782	0	0	0	0	0	0	0	0	0
2601	T	C	MISSENSE	aTt/aCt	I706T	0	0	0	0	0	0	0.187885	0	0	0	0	0	0
2602	T	C	SILENT	atT/atC	I706	0	0	0	0.002204	0	0	0	0	0	0	0	0	0
2603	G	A	MISSENSE	Gtg/Atg	V707M	0	0	0.002869	0	0	0	0	0	0	0	0	0	0
2603	G	T	MISSENSE	Gtg/Ttg	V707L	0	0	0	0	0	0	0	0	0	0	0	0	0.020054
2605	G	A	SILENT	gtG/gtA	V707	0	0	0	0.002169	0	0	0	0	0	0	0	0	0
2606	C	T	MISSENSE	Cgg/Tgg	R708W	0	0	0	0	0	0	0	0.001839	0	0	0	0	0
2611	G	A	SILENT	gcG/gcA	A709	0	0	0.004601	0	0	0	0	0	0	0	0	0	0
2612	G	A	MISSENSE	Gta/Ata	V710I	0	0	0.003487	0	0	0	0	0	0	0	0	0	0
2614	A	G	SILENT	gtA/gtG	V710	0	0	0.006491	0.004026	0	0	0	0	0	0	0	0	0
2616	T	C	MISSENSE	gTc/gCc	V711A	0	0	0.00782	0.003539	0.002813	0	0	0	0	0	0.062314	0	0
2621	A	G	MISSENSE	Att/Gtt	I713V	0	0	0	0	0	0	0	0	0.707929	0	0	0	0
2623	T	C	SILENT	atT/atC	I713	0	0	0.002698	0.00285	0	0	0.003416	0.822297	0	0	0	0	0
2624	G	C	MISSENSE	Gtg/Ctg	V714L	0	0	0	0	0.006718	0	0	0	0	0	0	0	0
2625	T	C	MISSENSE	gTg/gCg	V714A	0	0	0	0.003508	0	0	0	0	0	0	0	0	0
2634	G	A	MISSENSE	cGc/cAc	R717H	0	0	0	0	0	0.537384	0	0	0	0	0	0	0
2636	T	C	MISSENSE	Tgg/Cgg	W718R	0	0	0	0	0.002983	0	0	0	0	0.269275	0	0	0
2639	T	C	MISSENSE	Tct/Cct	S719P	0	0	0	0	0.006173	0	0	0	0	0	0	0	0
2640	C	T	MISSENSE	tCt/tTt	S719F	0	0	0	0	0	0	0	0	0	0	0	0	2.54236
2643	T	C	MISSENSE	aTg/aCg	M720T	0	0	0	0	0.002147	0	0	0	0	0	0	0	0
2644	G	A	MISSENSE	atG/atA	M720I	0	0	0	0	0.002351	0	0	0	0	0	0	0	0
2645	T	C	SILENT	Ttg/Ctg	L721	0	0	0.002128	0	0.00361	0	0	0	0	0	0	0	0
2646	T	C	MISSENSE	tTg/tCg	L721S	0	0	0	0	0	0	0	0	0	0	0	0.00264	0
2647	G	T	MISSENSE	ttG/ttT	L721F	0	0	0	0	0	0	0	0	0	0	0	0	0.002364
2651	A	G	MISSENSE	Aag/Gag	K723E	0	0	0	0	0	0.057059	0	0	0	0	0	0	0
2651	A	T	NONSENSE	Aag/Tag	K723*	0	0	0	0	0	0	0	0	0.001469	0	0	0	0.002165
2653	G	T	MISSENSE	aaG/aaT	K723N	0	0	0.002931	0	0	0	0	0	0	0	0	0	0
2662	T	A	SILENT	acT/acA	T726	0	0	0	0	0	0	0	0	0	0	0	0	0.001355
2662	T	C	SILENT	acT/acC	T726	0	0.002026	0.004439	0	0	0	0	0	0	0	0	0	0
2663	A	T	NONSENSE	Aaa/Taa	K727*	0	0	0	0	0	0	0	0	0	0	0	0	0.001785
2667	A	G	MISSENSE	cAg/cGg	Q728R	0	0	0.003389	0	0	0	0	0	0	0	0	0	0
2670	C	T	MISSENSE	tCc/tTc	S729F	0	0	0.003846	0.006121	0.024296	0	0	0	0	0	0	0	0
2674	C	T	SILENT	tgC/tgT	C730	0	0.003376	0.005674	0.005778	0.006342	0	0	0	0	0	0	0	0
2675	T	C	MISSENSE	Ttt/Ctt	F731L	0	0	0	0	0.004374	0	0	0	0	0	0	0.234269	0
2677	T	C	SILENT	ttT/ttC	F731	0.002132	0	0	0	0	0	0	0	0	0	0	0	0
2679	T	C	MISSENSE	tTc/tCc	F732S	0	0	0	0.002858	0	0	0	0	0	0	0	0	0
2680	C	T	SILENT	ttC/ttT	F732	0	0	0	0.003836	0.009763	0	0	0	0	0	0	0	0
2683	T	C	SILENT	atT/atC	I733	0	0	0.002527	0	0	0	0	0	0	0	0	0	0
2684	T	C	SILENT	Ttg/Ctg	L734	0.001893	0	0	0.00296	0	0	0	0	0	0	0	0	0
2685	T	C	MISSENSE	tTg/tCg	L734S	0	0	0	0	0.002393	0	0	0	0	0	0	0	0
2686	G	A	SILENT	ttG/ttA	L734	0.002081	0	0	0	0	0	0	0	0	0	0	0	0
2688	T	C	MISSENSE	cTt/cCt	L735P	0	0	0.002622	0	0	0	0	0	0.065151	0	0	0	0
2689	T	C	SILENT	ctT/ctC	L735	0	0	0.003327	0	0.002765	0	0	0	0	0	0	0	0
2695	G	T	SILENT	ctG/ctT	L737	0	0	0	0	0	0	0	0	0	0	0	0	0.00187
2696	G	A	MISSENSE	Gca/Aca	A738T	0	0	0	0	0.007806	0	0	0	0	0	0	0	0
2701	T	C	SILENT	gaT/gaC	D739	0	0	0.00281	0	0	0	0	0	0	0	0	0	0
2702	G	A	MISSENSE	Gtg/Atg	V740M	0	0	0	0.003865	0.039366	0	0	0	0	0	0	0	0
2703	T	C	MISSENSE	gTg/gCg	V740A	0	0	0	0	0.022373	0	0	0	0	0	0	0	0
2704	G	A	SILENT	gtG/gtA	V740	0	0	0.004019	0	0	0	0	0	0	0	0	0	0
2707	T	C	SILENT	gtT/gtC	V741	0	0	0.00209	0	0	0	0	0	0.70923	0	0	0	0
2709	A	G	MISSENSE	gAg/gGg	E742G	0	0.006301	0.004427	0	0.018802	0	0	0	0	0	0	0	0
2710	G	A	SILENT	gaG/gaA	E742	0	0.006381	0.004493	0	0	0	0	0	0	0	0	0	0
2715	A	G	MISSENSE	tAc/tGc	Y744C	0	0	0.004186	0	0	0	0	0	0	0	0	0	0
2717	G	A	MISSENSE	Gag/Aag	E745K	0	0	0.002494	0	0	0	0	0	0	0	0	0	0
2729	T	C	SILENT	Ttg/Ctg	L749	0	0	0	0	0.007559	0	0	0	0	0	0	0	0
2734	G	T	SILENT	cgG/cgT	R750	0	0	0	0	0	0	0	0.074455	0	0	0	0	0
2735	T	C	MISSENSE	Ttt/Ctt	F751L	0	0	0.004991	0	0	0	0	0	0	0	0	0	0
2737	T	C	SILENT	ttT/ttC	F751	0.001938	0.004806	0.003523	0.006826	0.003949	0	0	0	0	0	0	0	0
2738	G	A	MISSENSE	Gct/Act	A752T	0	0	0	0	0.002851	0	0	0	0	0	0	0	0
2741	G	A	MISSENSE	Gga/Aga	G753R	0	0	0	0	0.003875	0	0	0	0	0	0	0	0
2741	G	T	NONSENSE	Gga/Tga	G753*	0	0	0	0	0	0	0	0	0	0	0.00137	0	0
2748	T	A	MISSENSE	cTa/cAa	L755Q	0	0	0	0	0	0	0	0	0.001178	0	0	0	0.002005
2749	A	G	SILENT	ctA/ctG	L755	0	0	0	0.005027	0.005638	0	0	0	0	0	0	0	0
2750	G	A	MISSENSE	Gtg/Atg	V756M	0	0	0.0026	0	0	0	0	0	0	0	0	0	0
2755	C	T	SILENT	atC/atT	I757	0	0	0.002686	0	0.002849	0	0	0	0	0	0	0	0
2758	T	C	SILENT	ttT/ttC	F758	0.001938	0	0	0.002909	0	0	0	0	0	0	0	0	0
2765	C	T	SILENT	Ctg/Ttg	L761	0	0	0.005904	0	0	0	0	0	0	0	0	0	0
2767	G	A	SILENT	ctG/ctA	L761	0	0	0	0	0.002537	0	0	0	0	0	0	0	0
2768	T	C	SILENT	Tta/Cta	L762	0	0	0	0	0.002887	0	0	0	0	0	0	0	0
2770	A	G	SILENT	ttA/ttG	L762	0	0	0.002293	0	0.003795	0	0	0	0	0	0	0	0
2772	C	T	MISSENSE	tCt/tTt	S763F	0	0	0.00376	0.002233	0.003635	0	0	0	0	0	0	0	0
2774	G	T	MISSENSE	Ggt/Tgt	G764C	0	0	0	0	0	0	0	0	0.001321	0	0	0	0.002531
2776	T	C	SILENT	ggT/ggC	G764	0	0	0.002935	0	0	0	0	0	0	0	0	0	0
2782	C	T	SILENT	ctC/ctT	L766	0	0	0.004208	0	0.003027	0	0	0	0	0	0	0	0
2786	A	G	MISSENSE	Acc/Gcc	T768A	0	0	0	0.006603	0	0	0	0	0	0	0	0	0
2791	T	C	SILENT	ctT/ctC	L769	0	0.003242	0.007451	0	0.002405	0	0	0	0	0	0	0	0
2792	G	A	MISSENSE	Gtg/Atg	V770M	0	0	0	0	0.003412	0	0	0	0	0	0	0	0
2801	T	C	SILENT	Ttg/Ctg	L773	0	0	0	0	0	0	0	0	0	0	0.062619	0	0
2805	T	C	MISSENSE	gTt/gCt	V774A	0	0	0	0	0.003042	0	0	0	0	0	0	0	0
2806	T	C	SILENT	gtT/gtC	V774	0	0	0.003829	0	0	0	0	0	0	0	0	0	0
2812	T	C	SILENT	acT/acC	T776	0	0	0.003876	0	0	0	0	0	0	0	0	0	0
2831	C	T	MISSENSE	Cgg/Tgg	R783W	0	0	0	0	0	0	0	0	0	0.003607	0	0	0
2836	A	G	SILENT	ctA/ctG	L784	0	0	0.004874	0	0	0	0	0	0	0	0	0	0
2842	C	T	SILENT	ttC/ttT	F786	0	0	0.002527	0.003125	0	0	0	0	0	0	0	0	0
2845	T	C	SILENT	ttT/ttC	F787	0.04128	0	0.003524	0	0	0	0	0	0	0	0	0	0
2846	G	T	MISSENSE	Ggc/Tgc	G788C	0	0	0	0	0	0	0	0	0.001953	0	0.001525	0	0.003037
2848	C	T	SILENT	ggC/ggT	G788	0	0	0	0	0.004074	0	0	0	0	0	0	0	0
2849	A	G	MISSENSE	Atc/Gtc	I789V	0	0	0	0	0	0	0	0	0.087022	0	0	0	0
2850	T	C	MISSENSE	aTc/aCc	I789T	0	0	0.002538	0	0	0	0	0	0	0	0	0	0
2853	A	G	MISSENSE	tAc/tGc	Y790C	0	0	0.004266	0.007172	0.045565	0	0	0	0	0	0	0	0
2854	C	T	SILENT	taC/taT	Y790	0	0	0	0	0.002993	0	0	0	0	0	0	0	0
2855	C	G	MISSENSE	Ctt/Gtt	L791V	0	0	0	0	0.002401	0	0	0	0	0	0	0	0
2857	T	C	SILENT	ctT/ctC	L791	0.001612	0	0	0.001787	0.001685	0	0.00459	0	0	0	0	0	0
2860	T	A	SILENT	gcT/gcA	A792	0	0	0	0.00187	0	0	0	0	0	0	0	0	0
2863	C	T	SILENT	gaC/gaT	D793	0	0	0	0	0.002771	0	0	0	0	0	0	0	0
2864	A	G	MISSENSE	Agg/Ggg	R794G	0	0	0	0	0	0	0	0	0.005333	0	0	0	0
2865	G	A	MISSENSE	aGg/aAg	R794K	0	0.006717	0.006334	0	0	0	0	0	0	0	0	0	0
2868	G	A	MISSENSE	cGc/cAc	R795H	0	0	0.002882	0	0	0	0	0	0	0	0	0	0
2872	T	C	SILENT	atT/atC	I796	0	0	0.001936	0.002817	0	0	0	0	0	0	0.151894	0	0
2874	T	C	MISSENSE	gTa/gCa	V797A	0	0	0	0.002243	0	0	0	0	0	0	0	0	0
2875	A	G	SILENT	gtA/gtG	V797	0	0.002345	0	0.004323	0	0	0	0	0	0	0	0	0
2876	T	C	SILENT	Ttg/Ctg	L798	0	0	0.002537	0	0	0	0	0	0	0	0	0	0
2877	T	C	MISSENSE	tTg/tCg	L798S	0	0	0.002155	0	0	0	0	0	0	0	0	0	0
2881	T	C	SILENT	ctT/ctC	L799	0	0	0.002228	0.002634	0	0	0	0	0	0	0	0	0
2882	G	A	MISSENSE	Ggt/Agt	G800S	0	0	0	0	0	0	0	0	0.015771	0	0	0	0
2882	G	T	MISSENSE	Ggt/Tgt	G800C	0	0	0	0	0	0	0	0	0	0	0.00138	0	0
2884	T	C	SILENT	ggT/ggC	G800	0	0	0	0.002731	0.007255	0	0	0	0	0	0	0	0
2887	T	C	SILENT	gtT/gtC	V801	0	0	0	0.002248	0	0	0	0	0	0	0	0	0
2888	C	T	SILENT	Ctg/Ttg	L802	0	0	0.002605	0	0	0	0	0	0	0	0	0	0
2890	G	A	SILENT	ctG/ctA	L802	0	0	0.003053	0	0	0	0	0	0	0	0	0	0
2893	T	C	SILENT	ctT/ctC	L803	0	0	0.002663	0	0.002342	0	0	0	0	0	0	0	0
2895	C	T	MISSENSE	gCt/gTt	A804V	0	0	0	0	0.004236	0	0	0	0	0	0	0	0
2899	C	T	SILENT	ccC/ccT	P805	0	0	0	0	0.002674	0	0	0	0.065201	0	0	0	0
2908	A	G	SILENT	gtA/gtG	V808	0	0	0.003956	0.002669	0.004223	0	0	0	0	0	0	0	0
2914	C	T	SILENT	ttC/ttT	F810	0	0	0	0.002111	0.004872	0	0	0	0	0	0	0	0
2922	G	T	MISSENSE	tGg/tTg	W813L	0	0	0	0	0	0	0	0	0.001392	0	0	0	0.002829
2926	C	T	SILENT	acC/acT	T814	0	0.003535	0.012818	0	0	0	0	0	0	0	0	0	0
2933	T	C	MISSENSE	Ttc/Ctc	F817L	0	0	0	0	0	0	0	0	0.045279	0	0	0	0
2935	C	A	MISSENSE	ttC/ttA	F817L	0	0	0	0	0.002321	0	0	0	0	0	0	0	0
2935	C	T	SILENT	ttC/ttT	F817	0	0	0	0.002232	0	0	0	0	0	0	0	0	0
2936	T	C	MISSENSE	Tgc/Cgc	C818R	0	0	0	0.001295	0	0	0	0	0	0	0	0	0
2940	A	T	MISSENSE	tAt/tTt	Y819F	0	0	0	0.002312	0	0	0	0	0	0	0	0	0
2941	T	C	SILENT	taT/taC	Y819	0	0	0	0	0.002244	0	0	0	0	0	0	0	0
2942	C	T	SILENT	Cta/Tta	L820	0	0	0	0	0.005388	0	0	0	0	0	0	0	0.008908
2943	T	A	MISSENSE	cTa/cAa	L820Q	0	0	0	0	0	0	0	0	0.001314	0.001473	0.001484	0	0.003123
2944	A	T	SILENT	ctA/ctT	L820	0	0	0	0	0	0	0	0	0.00137	0	0	0	0.001901
2945	G	A	MISSENSE	Ggc/Agc	G821S	0	0	0.002984	0.00266	0	0	0	0	0	0	0	0	0
2948	T	C	SILENT	Ttg/Ctg	L822	0	0	0	0	0.002298	0	0	0	0	0	0	0	0
2950	G	T	MISSENSE	ttG/ttT	L822F	0	0	0	0	0	0	0	0	0.001397	0	0	0	0.002167
2952	T	C	MISSENSE	gTa/gCa	V823A	0	0.559189	0.76543	0.023257	0.058334	0	0	0	0	0	0	0	0
2958	T	C	MISSENSE	tTg/tCg	L825S	0	0	0	0.001822	0	0	0	0	0	0	0	0	0
2962	G	A	SILENT	caG/caA	Q826	0	0	0	0.002437	0	0	0	0	0	0	0	0	0
2964	A	G	MISSENSE	cAa/cGa	Q827R	0	0	0	0	0.00234	0	0	0	0	0	0	0	0
2965	A	G	SILENT	caA/caG	Q827	0	0	0	0	0.00325	0	0	0	0	0	0	0	0
2967	T	C	MISSENSE	gTg/gCg	V828A	0	0	0	0	0.003098	0	0	0	0	0	0	0	0
2968	G	A	SILENT	gtG/gtA	V828	0	0	0.003352	0	0	0	0	0	0	0	0	0	0
2971	C	T	SILENT	gtC/gtT	V829	0	0	0.002696	0.002727	0.003281	0	0	0	0	0	0	0	0
2978	T	A	MISSENSE	Tgc/Agc	C832S	0	0	0	0.002717	0	0	0	0	0	0	0	0	0
2983	G	A	SILENT	ttG/ttA	L833	0	0	0.003619	0	0	0	0	0	0	0	0	0	0
2989	C	A	SILENT	atC/atA	I835	0	0	0	0	0	0	0	0	0	0	0	0	0.001349
2989	C	T	SILENT	atC/atT	I835	0	0	0	0.002507	0	0	0	0	0	0	0	0	0
2990	A	G	MISSENSE	Agg/Ggg	R836G	0	0	0.002834	0	0	0	0	0	0	0	0	0	0
2992	G	A	SILENT	agG/agA	R836	0	0	0.002764	0	0	0	0	0	0	0	0	0	0
2999	C	A	MISSENSE	Cag/Aag	Q839K	0	0	0	0	0	0	0	0	0	0	0	0	0.003325
3007	C	T	SILENT	ttC/ttT	F841	0	0.002446	0	0	0	0	0	0	0	0	0	0	0
3009	T	C	MISSENSE	tTc/tCc	F842S	0	0	0	0	0	0	0	0	0.067934	0	0	0	0
3013	C	T	SILENT	acC/acT	T843	0	0	0	0	0	0	0	0	0	0	0.060521	0	0
3017	A	G	MISSENSE	Att/Gtt	I845V	0	0	0.002631	0	0.003807	0	0	0	0	0	0	0	0
3019	T	C	SILENT	atT/atC	I845	0.0023	0	0.002746	0	0	0	0	0	0	0	0.003993	0	0
3021	A	G	MISSENSE	aAg/aGg	K846R	0.002019	0	0.002179	0	0	0	0	0	0	0	0	0	0
3022	G	A	SILENT	aaG/aaA	K846	0	0	0.004156	0	0.002034	0	0	0	0	0	0	0	0
3023	A	G	MISSENSE	Aaa/Gaa	K847E	0	0	0.004724	0	0.002507	0	0	0	0	0	0	0	0
3026	C	A	MISSENSE	Ctg/Atg	L848M	0.002069	0	0	0	0	0	0	0	0	0	0	0	0
3026	C	T	SILENT	Ctg/Ttg	L848	0	0	0.00226	0	0	0	0	0	0	0	0	0	0
3029	G	A	MISSENSE	Gag/Aag	E849K	0	0.001906	0.003043	0	0	0	0	0	0	0	0	0	0
3030	A	G	MISSENSE	gAg/gGg	E849G	0	0	0.003775	0	0	0	0	0	0	0	0	0	0
3037	C	T	SILENT	agC/agT	S851	0	0.004031	0.015559	0	0	0	0	0	0	0	0	0	0
3040	G	A	SILENT	gcG/gcA	A852	0.002438	0.001959	0.006691	0	0	0	0	0	0	0	0	0	0
3041	A	G	MISSENSE	Aat/Gat	N853D	0	0.043838	0.10811	0	0.006367	0	0	0	0	0	0	0	0
3045	G	T	MISSENSE	tGg/tTg	W854L	0	0	0	0	0	0	0	0	0	0	0	0	0.001334
3049	C	T	SILENT	ctC/ctT	L855	0	0	0.004578	0	0	0	0	0	0	0	0	0	0
3050	A	G	MISSENSE	Agg/Ggg	R856G	0	0	0	0	0.003469	0	0	0	0	0	0	0	0
3051	G	A	MISSENSE	aGg/aAg	R856K	0	0	0	0	0.005075	0	0	0	0	0	0	0	0
3056	T	C	MISSENSE	Ttc/Ctc	F858L	0	0	0	0	0.00248	0	0	0	0	0	0	0	0
3057	T	C	MISSENSE	tTc/tCc	F858S	0	0	0.00229	0	0	0	0	0	0	0	0	0	0
3061	A	G	SILENT	ctA/ctG	L859	0	0	0	0.002367	0	0	0	0	0	0	0	0	0
3063	T	A	MISSENSE	cTa/cAa	L860Q	0	0	0	0	0	0	0	0	0.001051	0	0	0	0.002151
3064	A	C	SILENT	ctA/ctC	L860	0.002016	0	0	0	0	0	0	0	0	0	0	0	0
3064	A	G	SILENT	ctA/ctG	L860	0	0	0	0	0.003641	0	0	0	0	0	0	0	0
3068	G	A	MISSENSE	Gtt/Att	V862I	0	0.006478	0.009128	0.004906	0	0	0	0	0	0	0	0	0
3069	T	C	MISSENSE	gTt/gCt	V862A	0	0	0	0	0.003118	0	0	0	0	0	0	0	0
3070	T	C	SILENT	gtT/gtC	V862	0	0.002196	0	0.00209	0	0	0	0	0	0	0	0	0
3076	C	T	SILENT	atC/atT	I864	0	0	0.00294	0	0	0	0	0	0	0	0	0	0
3078	G	T	MISSENSE	tGg/tTg	W865L	0	0	0	0	0	0	0	0	0.001699	0.001378	0.001926	0	0.002387
3079	G	A	NONSENSE	tgG/tgA	W865*	0	0	0	0	0	0	0	0	0	0	0	0	0.020805
3082	T	C	SILENT	gcT/gcC	A866	0	0	0.003263	0	0	0	0	0	0	0	0	0	0
3083	G	T	NONSENSE	Gga/Tga	G867*	0	0	0	0	0	0	0	0	0	0	0	0	0.001472
3088	C	T	SILENT	gcC/gcT	A868	0	0.002964	0	0.002932	0	0	0	0	0	0	0	0	0
3093	A	G	MISSENSE	gAa/gGa	E870G	0	0	0.005348	0	0.006888	0	0	0	0	0	0	0	0
3096	G	A	MISSENSE	gGg/gAg	G871E	0	0	0	0	0	0	0	0	0	0	0.073203	0	0
3100	T	C	SILENT	aaT/aaC	N872	0.002498	0	0	0	0.008116	0	0	0	0	0	0	0	0
3103	C	T	SILENT	ttC/ttT	F873	0	0	0	0	0.003831	0	0	0	0	0	0	0	0
3104	T	C	MISSENSE	Tgg/Cgg	W874R	0	0	0	0	0	0.002313	0	0	0	0	0	0	0
3105	G	T	MISSENSE	tGg/tTg	W874L	0	0	0	0	0	0	0	0	0.001432	0.001473	0.001815	0	0.002744
3109	C	T	SILENT	taC/taT	Y875	0	0	0	0.00253	0	0	0	0	0	0	0	0	0
3112	C	A	MISSENSE	aaC/aaA	N876K	0	0	0	0	0	0	0	0	0	0	0	0.010571	0
3115	C	T	SILENT	caC/caT	H877	0	0	0	0	0	0	0	0	0.10102	0	0	0	0
3116	C	T	SILENT	Ctg/Ttg	L878	0	0	0	0	0.002951	0	0	0	0	0	0	0	0
3127	C	T	SILENT	gaC/gaT	D881	0	0	0.004199	0	0	0	0	0	0	0	0	0	0
3130	C	T	SILENT	ctC/ctT	L882	0	0	0	0.002991	0	0	0	0	0	0	0	0	0
3132	G	A	MISSENSE	cGt/cAt	R883H	0	0	0	0.002334	0	0	0	0	0	0	0	0	0
3133	T	C	SILENT	cgT/cgC	R883	0	0	0	0	0.003255	0	0	0	0	0	0	0	0
3134	A	G	MISSENSE	Atc/Gtc	I884V	0	0	0.003114	0.002247	0	0	0	0	0	0	0	0	0
3136	C	T	SILENT	atC/atT	I884	0	0	0	0	0.003501	0	0	0	0	0	0	0	0
3137	A	G	MISSENSE	Aat/Gat	N885D	0	0.007798	0.014139	0	0	0	0	0	0	0	0	0	0
3141	G	A	NONSENSE	tGg/tAg	W886*	0	0	0	0	0	0	0	0	0	0	0.003637	0	0
3141	G	T	MISSENSE	tGg/tTg	W886L	0	0	0	0	0	0	0	0	0	0	0	0	0.001533
3148	C	T	SILENT	ttC/ttT	F888	0	0	0.003117	0.002938	0	0	0	0	0	0	0	0	0
3160	T	C	SILENT	taT/taC	Y892	0.00251	0	0.002319	0.003534	0	0	0	0	0	0	0	0	0
3166	T	C	SILENT	ccT/ccC	P894	0.002501	0	0.005974	0.004741	0.002306	0	0	0	0	0	0	0	0
3170	C	A	MISSENSE	Caa/Aaa	Q896K	0	0	0	0	0	0	0	0	0	0	0	0	0.001841
3172	A	G	SILENT	caA/caG	Q896	0.002397	0	0	0	0	0	0	0	0	0	0	0	0
3178	A	G	SILENT	gaA/gaG	E898	0	0	0	0.002448	0	0	0	0	0	0	0	0	0
3181	A	G	SILENT	gtA/gtG	V899	0.002377	0	0	0.002835	0	0	0	0	0	0	0	0	0
3190	T	C	SILENT	gcT/gcC	A902	0	0	0	0	0	0.142256	0	0	0	0	0	0	0
3193	G	A	SILENT	gaG/gaA	E903	0	0	0	0	0	0	0	0	0	0	0	0	0.024826
3199	T	C	SILENT	acT/acC	T905	0	0	0	0	0	0	0	0.070588	0	0	0	0	0.025176
3202	T	C	SILENT	ggT/ggC	G906	0	0	0.004709	0.003422	0	0	0	0	0	0	0	0	0
3204	T	C	MISSENSE	tTt/tCt	F907S	0	0	0	0	0	0	0	0	0	0	0	0	0.022499
3205	T	A	MISSENSE	ttT/ttA	F907L	0	0	0	0.002275	0.004968	0	0	0	0	0	0	0	0
3205	T	C	SILENT	ttT/ttC	F907	0.002423	0	0.00787	0	0.003161	0	0	0	0	0	0	0	0
3206	A	G	MISSENSE	Aaa/Gaa	K908E	0	0	0	0	0.002586	0	0	0	0	0	0	0	0
3206	A	T	NONSENSE	Aaa/Taa	K908*	0	0	0.002939	0	0	0	0	0	0	0	0	0	0.001393
3208	A	G	SILENT	aaA/aaG	K908	0	0	0.002956	0	0	0	0	0	0	0	0	0	0
3209	T	C	SILENT	Ttg/Ctg	L909	0.002331	0	0	0	0	0	0	0	0	0	0	0	0
3211	G	A	SILENT	ttG/ttA	L909	0.002638	0	0	0	0.002599	0	0	0	0	0	0	0	0
3211	G	T	MISSENSE	ttG/ttT	L909F	0	0	0	0	0	0	0	0	0	0	0	0	0.001486
3216	G	A	MISSENSE	tGt/tAt	C911Y	0	0	0.002977	0	0	0	0	0	0	0	0	0	0
3217	T	C	SILENT	tgT/tgC	C911	0	0	0	0	0	0	0	0	0.051365	0	0	0	0
3228	T	A	MISSENSE	cTa/cAa	L915Q	0	0	0	0	0	0	0	0	0	0	0	0	0.002057
3229	A	G	SILENT	ctA/ctG	L915	0	0.001816	0	0	0	0	0	0	0	0	0	0	0
3236	C	T	SILENT	Ctg/Ttg	L918	0.002488	0	0	0	0	0	0	0	0	0	0	0	0
3238	G	A	SILENT	ctG/ctA	L918	0.0024	0	0	0.002407	0.004208	0	0	0	0	0	0	0	0
3241	A	G	SILENT	ccA/ccG	P919	0	0	0.003564	0	0	0	0	0	0	0	0	0	0
3243	T	C	MISSENSE	gTg/gCg	V920A	0	0	0	0	0.002427	0	0	0	0	0	0	0	0
3247	C	T	SILENT	taC/taT	Y921	0	0.032805	0.010183	0.006063	0	0	0	0	0	0	0	0	0
3249	C	A	MISSENSE	gCa/gAa	A922E	0	0	0	0	0	0	0	0.063984	0	0	0	0	0
3250	A	G	SILENT	gcA/gcG	A922	0	0.002029	0	0	0	0	0	0	0	0	0	0	0
3254	T	C	SILENT	Ttg/Ctg	L924	0	0	0	0	0	0	0	0	0.097782	0	0	0	0.021349
3255	T	C	MISSENSE	tTg/tCg	L924S	0	0.005125	0.001946	0	0.005358	0	0	0	0	0	0	0	0
3256	G	T	MISSENSE	ttG/ttT	L924F	0	0	0	0	0	0	0	0	0	0	0	0	0.001499
3259	C	T	SILENT	ggC/ggT	G925	0	0	0	0.004868	0.008265	0	0	0	0	0	0	0	0
3260	A	G	MISSENSE	Aag/Gag	K926E	0	0	0	0	0.004098	0	0	0	0	0	0	0	0
3261	A	G	MISSENSE	aAg/aGg	K926R	0	0	0.00331	0	0	0	0	0	0	0	0	0	0
3262	G	A	SILENT	aaG/aaA	K926	0	0	0.003162	0	0	0	0	0	0	0	0	0	0
3286	T	C	SILENT	tcT/tcC	S934	0	0	0	0	0	0	0	0	0.069415	0	0	0	0
3292	A	G	SILENT	ccA/ccG	P936	0	0	0	0	0.002699	0	0	0	0	0	0	0	0
3294	G	A	MISSENSE	cGg/cAg	R937Q	0	0	0	0.01789	0.137494	0	0	0	0	0.001325	0	0	0
3302	A	G	MISSENSE	Agg/Ggg	R940G	0	0	0	0	0	0	0	0.002544	0	0	0	0	0
3304	G	A	SILENT	agG/agA	R940	0.002588	0	0.003634	0	0	0	0	0	0	0	0	0	0
3307	C	T	SILENT	ttC/ttT	F941	0	0	0	0	0	0.127168	0	0	0	0	0	0	0
3314	C	T	MISSENSE	Ccc/Tcc	P944S	0	0	0	0	0	0	0	0	0	0	0.037293	0	0
3318	T	C	MISSENSE	tTc/tCc	F945S	0	0	0	0	0	0	0	0	0	0	0	0	0.024203
3321	A	C	MISSENSE	aAt/aCt	N946T	0	0	0	0	0.002476	0	0	0	0	0	0	0	0
3322	T	C	SILENT	aaT/aaC	N946	0.002449	0	0	0	0.002833	0	0	0	0	0	0	0	0
3323	C	T	SILENT	Cta/Tta	L947	0.00234	0	0	0	0.003358	0	0	0	0	0	0	0	0
3331	A	G	SILENT	acA/acG	T949	0	0	0	0	0.001829	0	0	0	0	0	0	0	0
3334	C	T	SILENT	gtC/gtT	V950	0	0	0	0.005747	0.02179	0	0	0.043077	0	0	0	0	0
3335	C	A	MISSENSE	Cag/Aag	Q951K	0	0	0	0	0	0	0	0	0.001744	0	0	0	0.002579
3339	G	A	MISSENSE	aGt/aAt	S952N	0.002346	0	0	0	0	0	0	0	0	0	0	0	0
3340	T	C	SILENT	agT/agC	S952	0	0	0.004764	0.003257	0	0	0	0	0	0	0	0	0
3343	A	G	SILENT	agA/agG	R953	0	0	0	0.010362	0.007841	0	0	0	0	0	0	0	0
3355	G	A	SILENT	tcG/tcA	S957	0	0	0	0.005087	0.017187	0	0	0	0	0	0	0	0
3361	G	T	SILENT	ctG/ctT	L959	0	0	0	0	0	0	0	0	0.001545	0	0	0	0.002091
3365	C	A	MISSENSE	Ctc/Atc	L961I	0	0	0	0	0.002904	0	0	0	0	0	0	0	0
3367	C	T	SILENT	ctC/ctT	L961	0	0	0	0	0.00216	0	0	0	0	0	0	0	0
3370	T	C	SILENT	tgT/tgC	C962	0	0	0	0	0.002565	0	0	0	0	0	0	0	0
3373	T	C	SILENT	ctT/ctC	L963	0.044889	0	0	0.00324	0.002723	0	0	0	0	0	0	0	0
3377	G	A	MISSENSE	Ggg/Agg	G965R	0	0	0	0	0	0.152397	0	0	0	0	0	0	0
3382	T	C	SILENT	caT/caC	H966	0	0	0	0	0	0	0.002334	0	0	0	0	0	0
3387	C	T	MISSENSE	tCa/tTa	S968L	0	0	0.005549	0	0	0	0	0	0	0	0	0	0
3388	A	G	SILENT	tcA/tcG	S968	0	0	0.001902	0	0	0	0	0	0	0	0	0	0
3389	G	A	MISSENSE	Gca/Aca	A969T	0	0	0.002517	0	0	0	0	0	0	0	0	0	0
3391	A	G	SILENT	gcA/gcG	A969	0	0	0	0	0.002255	0	0	0	0	0	0	0	0
3397	C	T	SILENT	taC/taT	Y971	0.002097	0	0	0	0.001917	0	0	0	0	0	0	0	0
3400	T	C	SILENT	aaT/aaC	N972	0.002049	0	0	0	0	0	0	0	0	0	0	0	0
3403	A	G	SILENT	ggA/ggG	G973	0	0	0	0	0.003661	0	0	0	0	0	0	0	0
3406	A	G	SILENT	tcA/tcG	S974	0	0	0.004585	0	0	0	0	0	0	0	0	0	0
3407	A	G	MISSENSE	Atc/Gtc	I975V	0	0	0	0	0.004072	0	0	0	0.063449	0	0	0	0
3408	T	C	MISSENSE	aTc/aCc	I975T	0	0	0.002939	0	0	0	0	0	0	0	0	0	0
3412	T	C	SILENT	tgT/tgC	C976	0	0	0	0	0.002613	0	0	0	0	0	0	0	0
3414	T	C	MISSENSE	gTa/gCa	V977A	0	0	0	0	0.003958	0	0	0	0	0	0	0	0
3415	A	G	SILENT	gtA/gtG	V977	0	0.002387	0	0.001722	0.002922	0	0	0	0	0	0	0	0
3418	T	C	SILENT	atT/atC	I978	0	0	0.003002	0	0	0	0	0	0	0	0	0	0
3419	G	T	MISSENSE	Ggc/Tgc	G979C	0	0	0	0	0	0	0	0	0.001285	0	0	0	0.001823
3427	C	T	SILENT	ccC/ccT	P981	0	0	0.004012	0	0	0	0	0	0	0	0	0	0
3430	G	T	SILENT	ctG/ctT	L982	0	0	0.003381	0	0	0	0	0	0	0	0	0	0
3433	A	G	SILENT	tcA/tcG	S983	0	0	0.005334	0	0	0	0	0	0	0	0	0	0
3436	C	T	SILENT	cgC/cgT	R984	0	0	0	0	0.002719	0	0	0	0	0	0	0	0.016582
3440	A	G	MISSENSE	Atg/Gtg	M986V	0	0	0	0	0.002247	0	0	0	0	0	0	0	0
3446	T	C	MISSENSE	Ttt/Ctt	F988L	0	0	0	0	0	0	0	0	0.065026	0	0	0	0
3448	T	C	SILENT	ttT/ttC	F988	0	0	0.002411	0.001874	0.003185	0	0	0	0	0	0	0	0
3449	G	T	MISSENSE	Ggg/Tgg	G989W	0	0	0	0	0	0	0	0	0	0	0	0	0.031882
3453	G	A	MISSENSE	tGt/tAt	C990Y	0	0	0.006746	0	0.012272	0	0	0	0	0	0	0	0
3454	T	C	SILENT	tgT/tgC	C990	0	0.002157	0	0.003404	0	0	0	0	0	0	0	0	0
3455	A	G	MISSENSE	Aac/Gac	N991D	0	0	0.008737	0	0.008662	0	0	0	0	0	0	0	0
3455	A	T	MISSENSE	Aac/Tac	N991Y	0	0	0.0021	0	0	0	0	0	0	0	0	0	0
3457	C	T	SILENT	aaC/aaT	N991	0	0.001923	0	0	0	0	0	0	0	0	0	0	0
3460	T	C	SILENT	ggT/ggC	G992	0	0	0	0	0	0.126834	0	0	0	0	0	0	0
3466	T	C	SILENT	ctT/ctC	L994	0	0	0	0	0.003075	0	0	0	0	0	0	0	0
3469	C	T	SILENT	taC/taT	Y995	0	0	0	0	0.006922	0	0	0	0	0	0	0	0
3472	G	A	SILENT	acG/acA	T996	0	0.002706	0.004215	0	0	0	0	0	0	0	0	0	0
3478	A	G	SILENT	gcA/gcG	A998	0	0	0	0.002802	0	0	0	0	0	0	0	0	0
3481	C	T	SILENT	caC/caT	H999	0	0	0	0	0	0	0	0	0.001208	0	0	0	0
3487	A	G	SILENT	acA/acG	T1001	0	0.007302	0.01148	0	0.002158	0	0	0	0	0	0	0	0
3489	A	C	MISSENSE	aAc/aCc	N1002T	0	0	0	0	0.002568	0	0	0	0	0	0	0	0
3492	G	A	MISSENSE	gGg/gAg	G1003E	0	0	0	0	0	0	0	0	0	0	0.161039	0	0
3506	C	T	MISSENSE	Ctt/Ttt	L1008F	0	0	0.003531	0	0	0	0	0	0	0	0	0	0
3508	T	A	SILENT	ctT/ctA	L1008	0	0	0	0	0.002278	0	0	0	0	0	0	0	0
3511	T	C	SILENT	gaT/gaC	D1009	0.002472	0	0	0	0	0	0	0	0	0	0	0	0
3517	A	G	SILENT	ggA/ggG	G1011	0	0	0.007069	0	0	0	0	0	0	0	0	0	0
3520	A	G	SILENT	tcA/tcG	S1012	0	0	0	0	0	0	0	0	0	0.236268	0	0	0
3529	C	T	SILENT	ccC/ccT	P1015	0.00254	0	0	0	0	0	0	0	0	0	0	0	0
3532	C	T	SILENT	atC/atT	I1016	0.002411	0.001934	0.003696	0.002406	0.00707	0.061351	0	0	0	0	0	0	0.029011
3533	G	A	MISSENSE	Gtg/Atg	V1017M	0	0	0.003015	0	0	0	0	0	0	0	0	0	0
3535	G	A	SILENT	gtG/gtA	V1017	0	0	0.002945	0	0	0	0	0	0	0	0	0	0
3538	T	C	SILENT	taT/taC	Y1018	0	0	0	0	0.002096	0	0	0	0	0	0	0	0
3547	G	A	SILENT	gtG/gtA	V1021	0.014698	0.002762	0	0	0	0	0	0	0	0	0	0	0
3556	T	C	SILENT	ttT/ttC	F1024	0	0	0	0	0.002643	0	0	0	0	0	0	0	0
3559	C	T	SILENT	gcC/gcT	A1025	0	0	0	0.002136	0	0	0	0	0	0	0	0	0.020592
3561	C	T	MISSENSE	aCt/aTt	T1026I	0	0	0	0	0.002165	0	0	0	0	0	0	0	0
3571	C	T	SILENT	ctC/ctT	L1029	0	0	0	0.003055	0	0	0	0	0	0	0	0	0
3574	C	A	SILENT	ccC/ccA	P1030	0	0	0.003988	0	0	0	0	0	0	0	0	0	0
3574	C	T	SILENT	ccC/ccT	P1030	0.002343	0	0.001958	0	0.003788	0	0	0	0	0	0	0	0
3585	A	G	MISSENSE	aAg/aGg	K1034R	0	0	0.004206	0	0	0	0	0	0	0	0	0	0
3592	A	G	SILENT	ttA/ttG	L1036	0.002407	0.001853	0.003746	0.00183	0	0	0	0	0	0	0	0	0
3596	G	A	MISSENSE	Gcc/Acc	A1038T	0	0	0.004268	0	0	0	0	0	0	0	0	0	0
3598	C	T	SILENT	gcC/gcT	A1038	0	0	0	0	0.003455	0	0	0	0	0	0	0	0.019407
3605	T	G	MISSENSE	Tgt/Ggt	C1041G	0	0	0	0.001702	0	0	0	0	0	0	0	0	0
3607	T	C	SILENT	tgT/tgC	C1041	0.002412	0.00295	0.003022	0	0.002894	0	0	0	0	0	0	0	0
3608	A	G	MISSENSE	Agt/Ggt	S1042G	0	0	0	0	0.0043	0	0	0	0	0	0	0	0
3610	T	C	SILENT	agT/agC	S1042	0	0	0.002574	0	0	0	0	0	0	0	0	0	0
3613	T	C	SILENT	tgT/tgC	C1043	0	0.00181	0.003588	0.00173	0	0	0	0	0	0	0	0	0
3616	A	G	SILENT	acA/acG	T1044	0	0	0.002274	0	0	0	0	0	0	0	0	0	0.020584
3623	T	C	MISSENSE	Tac/Cac	Y1047H	0	0	0.003614	0	0	0	0	0	0	0	0	0	0
3625	C	T	SILENT	taC/taT	Y1047	0	0.002595	0.002631	0	0	0	0	0	0	0	0	0	0
3628	G	A	SILENT	ttG/ttA	L1048	0.04046	0	0	0	0	0	0	0	0	0	0	0	0
3631	T	C	SILENT	gcT/gcC	A1049	0	0	0	0	0	0	0	0.115014	0	0	0	0	0
3640	G	A	SILENT	ttG/ttA	L1052	0	0	0.00338	0	0.005291	0	0	0	0	0	0	0	0
3640	G	T	MISSENSE	ttG/ttT	L1052F	0	0	0	0	0	0	0	0	0	0	0	0	0.001591
3643	C	T	SILENT	ggC/ggT	G1053	0	0	0.002444	0	0	0	0	0	0	0	0	0	0
3647	C	T	SILENT	Ctg/Ttg	L1055	0	0	0	0	0	0	0	0	0	0	0.001159	0	0
3649	G	A	SILENT	ctG/ctA	L1055	0	0	0	0	0	0	0.202603	0	0	0	0	0	0
3649	G	T	SILENT	ctG/ctT	L1055	0	0	0	0	0	0	0	0	0.001513	0	0	0	0.003228
3650	G	A	MISSENSE	Gta/Ata	V1056I	0	0	0	0	0.002653	0	0	0	0	0	0	0	0
3652	A	G	SILENT	gtA/gtG	V1056	0.003314	0	0	0.003418	0.006512	0	0	0	0	0	0	0	0
3655	C	T	SILENT	ccC/ccT	P1057	0.002442	0	0	0	0	0	0	0	0	0	0	0	0
3658	T	C	SILENT	tgT/tgC	C1058	0	0	0	0	0.004291	0	0	0	0	0	0	0	0
3661	C	T	SILENT	gtC/gtT	V1059	0	0	0.003329	0	0	0	0	0	0	0	0	0	0
3663	A	G	MISSENSE	aAg/aGg	K1060R	0	0	0.00193	0	0.002278	0	0	0	0	0	0	0	0
3664	G	T	MISSENSE	aaG/aaT	K1060N	0	0	0	0	0	0	0	0	0	0.102771	0	0	0
3676	A	T	SILENT	tcA/tcT	S1064	0	0	0	0.002411	0	0	0	0	0	0	0	0	0
3679	T	C	SILENT	taT/taC	Y1065	0	0.00314	0	0	0.004175	0	0	0	0	0	0	0	0
3679	T	G	NONSENSE	taT/taG	Y1065*	0	0	0	0	0	0.158009	0	0	0	0	0	0	0
3681	T	C	MISSENSE	gTc/gCc	V1066A	0	0	0	0.001721	0.00233	0	0.00373	0	0	0	0	0	0
3682	C	T	SILENT	gtC/gtT	V1066	0.002648	0	0.004142	0.002291	0	0	0	0	0	0	0	0	0
3688	C	T	SILENT	acC/acT	T1068	0	0	0	0	0.004136	0	0	0	0	0	0	0	0
3694	G	A	SILENT	ccG/ccA	P1070	0.002802	0	0	0	0	0	0	0	0	0	0	0	0
3700	T	C	SILENT	acT/acC	T1072	0.002737	0	0	0	0.00284	0	0	0	0	0	0.144371	0	0
3702	T	C	MISSENSE	cTt/cCt	L1073P	0	0	0	0	0	0	0	0	0	0	0.144203	0	0
3703	T	C	SILENT	ctT/ctC	L1073	0	0	0	0.002297	0	0	0	0	0	0	0	0	0
3709	G	A	SILENT	gaG/gaA	E1075	0	0	0	0.002519	0.041211	0	0	0	0	0	0	0	0
3712	T	C	SILENT	gcT/gcC	A1076	0	0.002095	0	0	0.003776	0	0	0.069908	0	0	0	0	0
3721	T	C	SILENT	tcT/tcC	S1079	0	0	0	0	0.002632	0	0	0	0	0	0	0	0
3724	C	G	SILENT	tcC/tcG	S1080	0	0	0.002075	0	0	0	0	0	0	0	0	0	0
3724	C	T	SILENT	tcC/tcT	S1080	0	0	0	0	0.004432	0	0	0	0	0	0	0	0
3727	G	A	SILENT	ggG/ggA	G1081	0	0	0.005557	0	0	0	0	0	0	0	0	0	0
3733	G	A	SILENT	ccG/ccA	P1083	0	0	0.004564	0	0	0	0	0	0	0	0	0	0
3736	C	T	SILENT	atC/atT	I1084	0	0	0	0.002077	0.003066	0	0	0	0	0	0	0	0
3737	A	G	MISSENSE	Atc/Gtc	I1085V	0	0	0	0	0.002454	0	0	0	0	0	0	0	0
3739	C	T	SILENT	atC/atT	I1085	0	0	0.002079	0	0.002035	0	0	0	0	0	0	0	0
3741	G	A	MISSENSE	tGc/tAc	C1086Y	0	0	0	0	0	0	0	0	0.001344	0	0	0	0
3754	T	C	SILENT	taT/taC	Y1090	0.002567	0	0	0	0	0	0	0	0	0	0	0	0
3755	G	A	MISSENSE	Gtt/Att	V1091I	0	0	0	0	0.003626	0	0	0	0	0	0	0	0
3756	T	C	MISSENSE	gTt/gCt	V1091A	0	0	0.004894	0.001961	0	0	0	0	0	0	0	0	0
3757	T	C	SILENT	gtT/gtC	V1091	0	0	0	0	0.009246	0	0	0	0	0	0	0	0
3760	T	C	SILENT	caT/caC	H1092	0	0	0	0.001995	0.002739	0	0	0	0	0	0	0	0
3763	C	T	SILENT	gcC/gcT	A1093	0	0	0	0.002082	0	0	0	0	0	0	0	0	0
3766	C	T	SILENT	atC/atT	I1094	0	0	0.002442	0	0	0	0	0	0	0	0	0	0
3769	T	C	SILENT	ttT/ttC	F1095	0.036061	0	0	0	0	0	0	0	0	0	0	0	0
3770	C	T	SILENT	Cta/Tta	L1096	0	0	0	0	0.002254	0	0	0	0	0	0	0	0
3771	T	A	MISSENSE	cTa/cAa	L1096Q	0	0	0	0	0	0	0	0	0.001407	0	0	0	0.001251
3772	A	G	SILENT	ctA/ctG	L1096	0	0.004229	0	0.003221	0	0	0	0	0	0	0	0	0
3772	A	T	SILENT	ctA/ctT	L1096	0	0	0	0	0	0	0	0.065253	0	0	0	0	0.001368
3774	G	A	MISSENSE	aGg/aAg	R1097K	0	0	0	0	0	0	0	0	0.105728	0	0	0	0
3777	G	C	MISSENSE	tGc/tCc	C1098S	0	0	0.002778	0	0	0	0	0	0	0	0	0	0
3778	C	T	SILENT	tgC/tgT	C1098	0	0	0.002533	0.003609	0.002885	0	0	0	0	0	0	0	0
3784	T	C	SILENT	agT/agC	S1100	0.002847	0	0	0	0.002659	0	0	0	0	0	0	0	0
3787	T	C	SILENT	tcT/tcC	S1101	0	0.002572	0.004005	0	0.001946	0	0	0	0	0	0	0	0
3799	T	A	SILENT	gtT/gtA	V1105	0	0	0	0	0	0	0	0	0	0	0	0	0.001781
3800	A	G	MISSENSE	Agt/Ggt	S1106G	0	0	0.002169	0	0	0	0	0	0	0	0	0	0
3800	A	T	MISSENSE	Agt/Tgt	S1106C	0	0	0	0	0	0	0	0	0	0	0	0	0.001549
3802	T	C	SILENT	agT/agC	S1106	0.002831	0	0	0.002715	0	0	0	0	0	0	0	0	0
3804	G	A	MISSENSE	aGc/aAc	S1107N	0	0	0	0	0	0	0	0	0	0	0.064344	0	0
3808	G	A	SILENT	ctG/ctA	L1108	0	0	0.002554	0	0.00248	0	0	0	0	0	0	0	0
3809	A	G	MISSENSE	Aca/Gca	T1109A	0	0	0.002497	0	0	0	0	0	0	0	0	0	0
3810	C	T	MISSENSE	aCa/aTa	T1109I	0	0	0	0	0.002826	0	0	0	0	0	0	0	0
3811	A	G	SILENT	acA/acG	T1109	0	0	0.002033	0	0.004825	0	0	0	0	0	0	0	0
3820	C	T	SILENT	ccC/ccT	P1112	0	0	0.002736	0	0	0	0	0	0	0	0	0	0
3821	A	G	MISSENSE	Att/Gtt	I1113V	0	0	0.002181	0	0	0	0	0	0	0.018657	0	0	0
3821	A	T	MISSENSE	Att/Ttt	I1113F	0	0	0.002882	0	0	0	0	0	0	0	0	0	0
3823	T	A	SILENT	atT/atA	I1113	0.002713	0	0	0	0	0	0	0	0	0	0	0	0
3824	G	A	MISSENSE	Gac/Aac	D1114N	0	0	0.003509	0	0	0	0	0	0	0	0	0	0
3825	A	G	MISSENSE	gAc/gGc	D1114G	0	0	0.004063	0	0	0	0	0	0	0	0	0	0
3829	C	T	SILENT	tcC/tcT	S1115	0	0	0.002687	0	0	0	0	0	0	0	0	0	0
3830	G	A	MISSENSE	Gct/Act	A1116T	0	0	0	0	0	0	0	0	0	0	0	0	0.021677
3832	T	C	SILENT	gcT/gcC	A1116	0	0.002345	0.003444	0.002669	0.002815	0	0	0	0	0	0	0	0
3835	G	A	SILENT	aaG/aaA	K1117	0	0	0	0	0.002826	0	0	0	0	0	0	0	0
3837	T	C	MISSENSE	gTt/gCt	V1118A	0.014354	0	0.005157	0	0	0	0	0	0	0	0	0	0
3838	T	C	SILENT	gtT/gtC	V1118	0	0	0	0.002506	0.003267	0	0	0	0	0	0	0	0
3839	G	T	MISSENSE	Ggg/Tgg	G1119W	0	0	0	0	0	0	0	0	0	0	0	0	0.001994
3846	A	G	MISSENSE	cAg/cGg	Q1121R	0	0	0.002315	0	0	0	0	0	0	0	0	0	0
3848	G	A	MISSENSE	Gta/Ata	V1122I	0.00275	0	0	0	0	0	0	0	0	0	0	0	0
3849	T	C	MISSENSE	gTa/gCa	V1122A	0	0.003765	0	0	0.004303	0	0	0	0	0	0	0	0
3850	A	G	SILENT	gtA/gtG	V1122	0	0	0.003723	0	0	0	0	0	0	0	0	0	0
3851	C	T	MISSENSE	Cct/Tct	P1123S	0	0	0	0	0.003142	0	0	0	0	0	0	0	0
3853	T	C	SILENT	ccT/ccC	P1123	0	0	0	0	0.003817	0	0	0	0	0	0	0	0
3854	G	A	MISSENSE	Gag/Aag	E1124K	0	0	0	0	0.006395	0	0	0	0	0	0	0	0
3855	A	G	MISSENSE	gAg/gGg	E1124G	0	0	0.002827	0	0	0	0	0	0	0	0	0	0
3859	C	T	SILENT	gcC/gcT	A1125	0	0	0	0	0	0	0	0	0	0	0	0	0.021876
3860	G	A	MISSENSE	Gca/Aca	A1126T	0	0	0	0	0.002735	0	0	0	0	0	0	0	0
3862	A	G	SILENT	gcA/gcG	A1126	0	0	0.003225	0	0	0	0	0	0	0	0	0	0
3867	T	A	MISSENSE	cTg/cAg	L1128Q	0	0	0.001975	0	0	0	0	0	0	0	0	0	0
3867	T	C	MISSENSE	cTg/cCg	L1128P	0	0	0.001823	0	0	0	0	0	0	0	0	0	0
3868	G	A	SILENT	ctG/ctA	L1128	0	0.002715	0	0	0.005215	0	0	0	0	0	0	0	0
3868	G	T	SILENT	ctG/ctT	L1128	0	0	0	0	0	0	0	0	0	0	0	0	0.002181
3871	C	T	SILENT	ggC/ggT	G1129	0.013943	0	0	0	0	0	0	0	0	0	0	0	0
3872	A	G	MISSENSE	Aag/Gag	K1130E	0	0	0.002209	0	0	0	0	0	0	0	0	0	0
3874	G	A	SILENT	aaG/aaA	K1130	0	0	0.003018	0	0	0	0	0	0	0	0	0	0
3875	T	C	SILENT	Tta/Cta	L1131	0	0	0.005314	0	0	0	0	0	0	0	0	0	0
3877	A	G	SILENT	ttA/ttG	L1131	0	0	0	0.002225	0.002901	0	0	0	0	0	0	0	0
3881	C	T	MISSENSE	Cca/Tca	P1133S	0	0	0.003096	0	0	0	0	0	0	0	0	0	0
3882	C	A	MISSENSE	cCa/cAa	P1133Q	0	0	0	0	0	0	0	0	0	0	0	0	0.001675
3883	A	G	SILENT	ccA/ccG	P1133	0	0	0.002796	0	0	0	0	0	0	0	0	0	0
3886	G	A	SILENT	gtG/gtA	V1134	0	0	0	0	0.002815	0	0	0	0	0	0	0	0
3888	T	A	MISSENSE	cTa/cAa	L1135Q	0	0	0	0	0	0	0	0	0.001056	0	0	0	0.002741
3888	T	C	MISSENSE	cTa/cCa	L1135P	0	0	0.005008	0	0.005132	0	0	0	0	0	0	0	0
3889	A	G	SILENT	ctA/ctG	L1135	0	0	0.002088	0	0	0	0	0	0	0	0	0	0
3897	A	G	MISSENSE	gAa/gGa	E1138G	0	0	0.013954	0	0	0	0	0	0	0	0	0	0
3898	A	G	SILENT	gaA/gaG	E1138	0	0	0.002279	0	0	0	0	0	0	0	0	0	0
3900	A	G	MISSENSE	cAg/cGg	Q1139R	0	0	0	0	0.002753	0	0	0	0	0	0	0	0
3901	G	T	MISSENSE	caG/caT	Q1139H	0	0	0.002879	0	0	0	0	0	0	0	0	0	0
3902	T	A	MISSENSE	Tca/Aca	S1140T	0	0	0.003037	0	0	0	0	0	0	0	0	0	0
3903	C	T	MISSENSE	tCa/tTa	S1140L	0	0	0.004857	0	0.004772	0	0	0	0	0	0	0	0
3905	A	G	MISSENSE	Att/Gtt	I1141V	0	0	0.002274	0	0	0	0	0	0	0	0	0	0
3907	T	A	SILENT	atT/atA	I1141	0	0	0	0	0	0	0	0	0	0	0	0	0.001649
3907	T	C	SILENT	atT/atC	I1141	0.003456	0	0	0.001852	0	0	0	0	0	0	0.184131	0	0
3908	A	T	MISSENSE	Agg/Tgg	R1142W	0	0	0	0	0	0	0	0	0.001157	0	0	0	0
3914	A	G	MISSENSE	Ata/Gta	I1144V	0	0	0.002298	0	0.002971	0	0	0	0	0	0	0	0
3916	A	G	MISSENSE	atA/atG	I1144M	0	0	0.002066	0	0.001787	0	0	0	0	0	0	0	0
3919	A	G	SILENT	gtA/gtG	V1145	0	0	0	0.004787	0	0	0	0	0	0	0	0	0
3928	C	T	SILENT	acC/acT	T1148	0	0	0.004466	0	0	0	0	0	0	0	0	0	0
3929	G	A	MISSENSE	Ggt/Agt	G1149S	0	0	0	0	0.00372	0	0	0	0	0	0	0	0
3930	G	T	MISSENSE	gGt/gTt	G1149V	0	0	0	0	0	0	0	0	0	0	0	0	0.024519
3931	T	C	SILENT	ggT/ggC	G1149	0.015281	0	0	0	0	0	0	0	0	0	0	0	0
3934	G	C	SILENT	tcG/tcC	S1150	0	0	0	0	0	0	0	0	0	0	0.001907	0	0
3943	A	G	SILENT	tcA/tcG	S1153	0	0	0.002253	0	0.002471	0	0	0	0	0	0	0	0
3946	A	G	SILENT	acA/acG	T1154	0	0	0.002843	0.001588	0.004166	0	0	0	0	0	0	0	0
3948	A	G	MISSENSE	aAa/aGa	K1155R	0.002579	0	0	0	0	0	0	0	0	0	0	0	0
3952	C	T	SILENT	atC/atT	I1156	0.002643	0	0	0	0	0	0	0	0	0	0	0	0
3955	C	T	SILENT	ccC/ccT	P1157	0.002787	0	0.003563	0.003981	0.003442	0	0	0	0	0	0	0	0
3958	G	A	MISSENSE	atG/atA	M1158I	0	0	0	0	0.002547	0	0	0	0.001067	0	0	0	0
3960	A	C	MISSENSE	gAa/gCa	E1159A	0	0	0.003181	0	0.002874	0	0	0	0	0	0	0	0
3960	A	G	MISSENSE	gAa/gGa	E1159G	0	0	0	0	0.003513	0	0	0	0	0	0	0	0
3961	A	G	SILENT	gaA/gaG	E1159	0	0.001849	0	0.003347	0	0	0	0	0	0	0	0	0
3964	C	T	SILENT	taC/taT	Y1160	0	0	0.005578	0.002233	0	0	0	0	0	0	0	0	0
3967	C	T	SILENT	taC/taT	Y1161	0	0	0.002199	0	0	0	0	0	0	0	0	0	0
3968	A	G	MISSENSE	Aag/Gag	K1162E	0.04042	0	0	0.001937	0	0	0	0	0	0	0	0	0
3972	A	G	MISSENSE	cAa/cGa	Q1163R	0	0	0	0	0.002169	0	0	0	0	0	0	0	0
3973	A	G	SILENT	caA/caG	Q1163	0	0	0.002466	0	0	0	0	0	0	0	0	0	0
3977	T	C	MISSENSE	Tac/Cac	Y1165H	0	0	0.010884	0	0.010526	0	0	0	0	0	0	0	0
3985	C	T	SILENT	gtC/gtT	V1167	0	0	0	0	0	0	0	0	0	0	0	0.35441	0
3988	C	T	SILENT	ctC/ctT	L1168	0	0	0	0	0	0	0	0	0	0	0.060728	0	0
3991	G	A	SILENT	gtG/gtA	V1169	0	0	0.002735	0	0	0	0	0	0	0	0	0	0
3994	T	C	SILENT	ctT/ctC	L1170	0	0.002589	0.002741	0	0	0	0	0	0	0	0	0	0
3995	A	T	MISSENSE	Aat/Tat	N1171Y	0	0	0	0	0	0	0	0	0.000951	0.00107	0	0	0
4000	C	A	SILENT	ccC/ccA	P1172	0	0	0	0	0	0	0	0	0	0	0	0	0.001782
4000	C	T	SILENT	ccC/ccT	P1172	0	0.001687	0	0	0.002796	0	0	0	0	0	0	0	0
4003	T	C	SILENT	agT/agC	S1173	0	0	0.004706	0.002958	0	0	0	0	0	0	0	0	0
4006	C	T	SILENT	gtC/gtT	V1174	0.002317	0	0	0	0	0	0	0	0	0	0	0	0
4009	G	A	SILENT	gcG/gcA	A1175	0.002915	0	0.005039	0.004695	0	0	0	0	0	0	0	0	0
4012	G	A	SILENT	acG/acA	T1176	0	0	0.00596	0	0	0	0	0	0	0	0	0	0
4015	G	A	SILENT	acG/acA	T1177	0	0	0.005268	0	0	0	0	0	0	0	0	0	0
4016	C	T	SILENT	Ctg/Ttg	L1178	0	0	0	0	0.004782	0	0	0	0	0	0	0	0
4018	G	A	SILENT	ctG/ctA	L1178	0	0	0	0.003185	0.006845	0	0	0	0	0	0	0	0
4024	T	C	SILENT	ttT/ttC	F1180	0	0	0	0.001988	0.001864	0	0	0	0	0	0	0	0
4026	A	C	MISSENSE	gAa/gCa	E1181A	0	0	0.002761	0	0	0	0	0	0	0	0	0	0
4026	A	G	MISSENSE	gAa/gGa	E1181G	0	0	0.00194	0	0	0	0	0	0	0	0	0	0
4027	A	G	SILENT	gaA/gaG	E1181	0	0	0.002321	0	0	0	0	0	0	0	0	0	0
4029	A	G	MISSENSE	gAg/gGg	E1182G	0	0	0	0	0.005722	0	0	0	0	0	0	0	0
4033	C	T	SILENT	taC/taT	Y1183	0	0	0	0	0.002557	0	0	0	0	0	0	0	0
4034	A	G	MISSENSE	Atg/Gtg	M1184V	0	0	0.001963	0	0	0	0	0	0	0	0	0	0
4036	G	A	MISSENSE	atG/atA	M1184I	0	0	0	0	0.003908	0	0	0	0	0	0	0	0
4037	G	A	MISSENSE	Gct/Act	A1185T	0	0	0.002867	0	0	0	0	0	0	0	0	0	0
4039	T	C	SILENT	gcT/gcC	A1185	0	0	0	0.002381	0	0	0	0	0	0	0	0	0
4040	A	G	MISSENSE	Aag/Gag	K1186E	0.013659	0	0	0	0	0	0	0	0	0	0	0	0
4040	A	T	NONSENSE	Aag/Tag	K1186*	0	0	0	0	0	0	0	0	0	0	0	0	0.001295
4042	G	A	SILENT	aaG/aaA	K1186	0	0	0	0.00216	0	0	0	0	0	0	0	0	0
4044	A	G	MISSENSE	cAg/cGg	Q1187R	0	0	0.00531	0	0	0	0	0	0	0	0	0	0
4045	G	A	SILENT	caG/caA	Q1187	0.002059	0	0	0	0	0	0	0	0	0	0	0	0
4045	G	T	MISSENSE	caG/caT	Q1187H	0	0	0	0	0	0	0	0.065184	0	0	0	0	0
4049	G	A	MISSENSE	Ggg/Agg	G1189R	0	0	0.003296	0	0	0	0	0	0	0	0	0	0
4063	C	T	SILENT	aaC/aaT	N1193	0	0.002479	0.003683	0	0	0	0	0	0	0	0	0	0
4064	A	G	MISSENSE	Atc/Gtc	I1194V	0	0	0.00581	0	0.010331	0	0	0	0	0.001504	0	0	0
4075	C	T	SILENT	ggC/ggT	G1197	0	0	0	0	0.004701	0	0	0	0	0	0	0	0
4078	T	C	SILENT	gaT/gaC	D1198	0	0.00251	0.003343	0.002975	0	0	0	0	0	0	0	0	0
4079	A	G	MISSENSE	Acc/Gcc	T1199A	0	0	0	0.004088	0	0	0	0	0	0	0	0	0
4080	C	T	MISSENSE	aCc/aTc	T1199I	0	0	0.004207	0	0	0	0	0	0	0	0	0	0
4084	T	C	SILENT	caT/caC	H1200	0.002163	0	0	0	0.004008	0	0	0	0	0	0.059057	0	0
4087	T	C	SILENT	caT/caC	H1201	0	0	0	0.001678	0	0	0	0	0	0	0	0	0
4088	G	A	MISSENSE	Gac/Aac	D1202N	0	0	0.00259	0	0	0	0	0.03052	0	0	0	0	0
4089	A	G	MISSENSE	gAc/gGc	D1202G	0	0	0.002436	0	0	0	0	0	0	0	0	0	0
4093	C	T	SILENT	aaC/aaT	N1203	0	0	0	0	0.003629	0	0	0	0	0	0	0	0
4096	C	T	SILENT	ggC/ggT	G1204	0	0	0	0	0.003412	0	0	0	0	0	0	0	0
4105	C	T	SILENT	ctC/ctT	L1207	0	0.006819	0.004894	0	0	0	0	0	0	0	0	0	0
4108	G	A	SILENT	acG/acA	T1208	0	0.001839	0	0	0	0	0	0	0	0	0	0	0
4111	C	T	SILENT	taC/taT	Y1209	0	0	0	0	0.00327	0	0	0	0	0	0	0.069439	0
4117	G	A	SILENT	acG/acA	T1211	0	0	0.003104	0	0	0	0	0	0	0	0	0	0
4120	T	C	SILENT	taT/taC	Y1212	0.002441	0	0	0	0	0	0	0	0	0	0	0	0
4121	G	T	MISSENSE	Ggc/Tgc	G1213C	0	0	0	0	0	0	0	0	0	0	0	0	0.001801
4123	C	T	SILENT	ggC/ggT	G1213	0	0	0	0	0.004226	0	0	0	0	0	0	0	0
4127	T	C	MISSENSE	Ttc/Ctc	F1215L	0	0	0	0	0.002655	0	0	0	0	0	0	0	0
4130	T	C	SILENT	Ttg/Ctg	L1216	0.002347	0	0	0.002556	0	0	0	0	0	0	0	0	0
4132	G	A	SILENT	ttG/ttA	L1216	0.002566	0	0	0	0.003003	0	0	0	0	0	0	0	0
4138	G	A	SILENT	aaG/aaA	K1218	0	0	0.004209	0	0	0	0	0	0	0	0	0	0
4139	A	G	MISSENSE	Aac/Gac	N1219D	0	0	0	0	0.002914	0	0	0	0	0	0	0	0
4144	G	A	SILENT	ctG/ctA	L1220	0	0	0	0	0	0	0	0.068982	0	0	0	0	0
4146	T	C	MISSENSE	cTg/cCg	L1221P	0	0	0	0	0.002946	0	0	0	0	0	0	0	0
4146	T	G	MISSENSE	cTg/cGg	L1221R	0	0	0	0	0	0	0.342757	0	0	0	0	0	0
4150	C	T	SILENT	gaC/gaT	D1222	0.00218	0	0.003862	0	0	0	0	0	0	0	0	0	0
4154	G	A	MISSENSE	Gac/Aac	D1224N	0	0	0.003225	0	0	0	0	0	0	0	0	0	0
4154	G	C	MISSENSE	Gac/Cac	D1224H	0	0	0	0	0	0	0	0	0	0	0	0	0.019487
4156	C	T	SILENT	gaC/gaT	D1224	0	0	0.003148	0	0	0	0	0	0	0	0	0	0
4160	A	G	MISSENSE	Atc/Gtc	I1226V	0	0	0.003918	0	0	0	0	0	0	0	0	0	0
4162	C	T	SILENT	atC/atT	I1226	0	0	0	0	0.003763	0	0	0	0	0	0	0	0
4165	C	T	SILENT	atC/atT	I1227	0	0	0.005105	0	0	0	0	0	0	0	0	0	0
4171	C	T	SILENT	gaC/gaT	D1229	0	0	0.003589	0	0	0	0	0	0	0	0	0	0
4177	C	T	SILENT	tgC/tgT	C1231	0	0	0	0	0	0	0	0.075928	0	0	0	0	0
4180	C	T	SILENT	caC/caT	H1232	0.00235	0	0	0.002568	0.002432	0	0	0	0	0	0	0	0
4181	G	A	MISSENSE	Gcc/Acc	A1233T	0	0	0.004503	0	0	0	0	0	0	0	0	0	0
4184	G	A	MISSENSE	Gtt/Att	V1234I	0	0	0	0	0	0	0.001371	0	0	0	0	0	0
4186	T	C	SILENT	gtT/gtC	V1234	0	0	0	0	0	0	0	0	0.063659	0	0	0	0
4189	C	T	SILENT	gaC/gaT	D1235	0	0.002022	0.004073	0	0	0	0	0	0	0	0	0	0
4195	C	T	SILENT	acC/acT	T1237	0	0	0.003724	0	0.005044	0	0	0	0	0	0	0	0.024702
4198	C	T	SILENT	acC/acT	T1238	0	0	0.002956	0	0.004157	0	0	0	0	0	0	0	0
4204	T	G	SILENT	ctT/ctG	L1240	0	0	0.00257	0	0	0	0	0	0	0	0	0	0
4208	A	G	MISSENSE	Att/Gtt	I1242V	0	0	0	0	0.002341	0	0	0	0	0	0	0	0
4211	G	A	MISSENSE	Ggt/Agt	G1243S	0	0	0.002419	0	0	0	0	0	0	0	0	0	0
4211	G	T	MISSENSE	Ggt/Tgt	G1243C	0	0	0	0	0	0	0	0	0.001389	0	0	0	0.001802
4214	G	A	MISSENSE	Gcc/Acc	A1244T	0	0	0.007894	0	0	0	0	0	0	0	0	0	0
4215	C	T	MISSENSE	gCc/gTc	A1244V	0	0	0.004223	0	0.004771	0	0	0	0	0	0	0	0
4216	C	A	SILENT	gcC/gcA	A1244	0	0	0	0	0	0	0	0	0.016327	0	0	0	0
4216	C	T	SILENT	gcC/gcT	A1244	0.003028	0	0.003607	0.002709	0	0	0	0	0	0	0	0	0
4225	C	T	SILENT	caC/caT	H1247	0	0	0	0.002185	0	0	0	0	0	0	0	0	0
4233	A	C	MISSENSE	gAg/gCg	E1250A	0	0	0.002456	0	0	0	0	0	0	0	0	0	0
4234	G	A	SILENT	gaG/gaA	E1250	0.002089	0	0	0.002349	0	0	0	0	0	0	0	0	0
4237	T	C	SILENT	aaT/aaC	N1251	0	0	0	0	0.003662	0	0	0	0	0	0	0	0
4241	C	T	MISSENSE	Cct/Tct	P1253S	0	0	0.003503	0	0.004197	0	0	0	0	0	0	0	0
4245	T	C	MISSENSE	gTa/gCa	V1254A	0	0	0.004928	0	0.002464	0	0	0	0	0.001726	0	0	0
4246	A	G	SILENT	gtA/gtG	V1254	0	0.002575	0	0	0	0	0	0	0	0	0	0	0
4249	A	C	SILENT	gcA/gcC	A1255	0	0	0.002646	0	0	0	0	0	0	0	0	0	0
4249	A	G	SILENT	gcA/gcG	A1255	0	0	0	0.002555	0	0	0	0	0	0	0	0	0
4252	G	A	SILENT	aaG/aaA	K1256	0	0	0	0	0	0	0	0	0	0	0	0	0.064302
4253	T	C	SILENT	Ttg/Ctg	L1257	0	0	0.003088	0	0	0	0	0	0	0	0	0	0
4255	G	A	SILENT	ttG/ttA	L1257	0	0	0.003218	0	0	0	0	0	0	0	0	0	0
4256	C	T	SILENT	Ctg/Ttg	L1258	0.002251	0	0	0	0	0	0	0	0	0	0	0	0
4258	G	A	SILENT	ctG/ctA	L1258	0	0	0.006163	0	0	0	0	0	0	0	0	0	0
4262	C	T	MISSENSE	Ctt/Ttt	L1260F	0	0	0.002311	0	0	0	0	0	0	0	0	0	0
4264	T	C	SILENT	ctT/ctC	L1260	0	0	0	0.016498	0.135866	0	0	0	0	0	0	0	0
4266	C	T	MISSENSE	gCt/gTt	A1261V	0	0	0.00768	0	0	0	0	0	0	0	0	0	0
4267	T	C	SILENT	gcT/gcC	A1261	0	0.00247	0.005245	0.006283	0.004755	0	0	0	0	0	0	0	0
4267	T	G	SILENT	gcT/gcG	A1261	0.002286	0	0	0	0	0	0	0	0	0	0	0	0
4279	T	C	SILENT	ccT/ccC	P1265	0	0	0.00269	0	0.003227	0	0	0	0	0	0	0	0
4282	A	G	SILENT	ccA/ccG	P1266	0.002431	0	0.002138	0.00251	0	0	0	0	0	0	0	0	0
4286	A	G	MISSENSE	Acc/Gcc	T1268A	0	0	0.003022	0	0.00901	0	0	0	0	0	0	0	0
4290	C	A	MISSENSE	cCa/cAa	P1269Q	0	0	0	0	0	0	0	0	0	0	0	0	0.001654
4291	A	G	SILENT	ccA/ccG	P1269	0	0	0	0.001867	0	0.001858	0	0	0	0	0	0	0
4292	G	A	MISSENSE	Gtc/Atc	V1270I	0	0	0	0	0.004189	0	0	0	0	0	0	0	0
4295	A	G	MISSENSE	Acc/Gcc	T1271A	0.024661	0	0	0	0	0	0	0	0	0	0	0	0
4300	A	G	SILENT	ccA/ccG	P1272	0	0	0	0.002676	0.003857	0	0	0	0	0	0	0	0
4303	T	C	SILENT	caT/caC	H1273	0	0	0	0	0.007456	0	0	0	0	0	0	0	0
4306	C	A	SILENT	ccC/ccA	P1274	0	0	0	0	0	0	0	0	0	0	0	0	0.001711
4306	C	T	SILENT	ccC/ccT	P1274	0	0	0	0	0	0	0	0	0	0	0.001402	0	0
4307	A	G	MISSENSE	Aat/Gat	N1275D	0	0	0	0	0.003222	0	0	0	0	0	0	0	0
4308	A	G	MISSENSE	aAt/aGt	N1275S	0	0	0.006506	0	0	0	0	0	0	0	0	0	0
4309	T	C	SILENT	aaT/aaC	N1275	0	0	0	0.00433	0.002295	0	0	0	0	0	0	0	0
4312	G	A	SILENT	gtG/gtA	V1276	0	0	0.003392	0	0	0	0	0	0	0	0	0	0
4316	A	G	MISSENSE	Acc/Gcc	T1278A	0	0	0.002789	0	0	0	0	0	0	0	0	0	0
4318	C	T	SILENT	acC/acT	T1278	0	0	0	0	0.003608	0	0	0	0	0	0	0	0
4319	A	C	MISSENSE	Atc/Ctc	I1279L	0	0	0	0	0.002163	0	0	0	0	0	0	0	0
4321	C	A	SILENT	atC/atA	I1279	0	0	0	0	0	0	0	0	0	0	0	0	0.019069
4321	C	T	SILENT	atC/atT	I1279	0	0.004581	0.004031	0.002933	0	0	0	0	0	0	0	0	0
4324	T	C	SILENT	gaT/gaC	D1280	0	0	0	0	0	0	0	0	0.043966	0	0	0	0
4327	G	A	SILENT	ctG/ctA	L1281	0	0	0	0	0.002291	0	0	0	0	0	0	0	0
4327	G	T	SILENT	ctG/ctT	L1281	0	0	0	0	0	0	0	0	0	0	0	0	0.002047
4329	A	G	MISSENSE	gAc/gGc	D1282G	0	0	0	0.002905	0	0	0	0	0	0	0	0	0
4332	A	G	MISSENSE	cAg/cGg	Q1283R	0	0	0	0	0.002199	0	0	0	0	0	0	0	0
4333	G	C	MISSENSE	caG/caC	Q1283H	0	0	0	0	0	0	0	0	0	0.261616	0	0	0
4334	G	A	MISSENSE	Gac/Aac	D1284N	0	0	0.003254	0	0	0	0	0	0	0	0	0	0
4336	C	T	SILENT	gaC/gaT	D1284	0	0.003371	0	0	0	0	0	0	0	0	0	0	0
4339	C	T	SILENT	ggC/ggT	G1285	0.026759	0	0	0	0	0	0	0	0	0	0	0	0
4347	C	A	MISSENSE	cCa/cAa	P1288Q	0	0	0.002412	0	0	0	0	0	0	0	0	0	0
4350	T	C	MISSENSE	tTc/tCc	F1289S	0	0	0	0	0.002762	0	0	0	0	0	0	0	0
4351	C	T	SILENT	ttC/ttT	F1289	0	0.008184	0.005595	0.002606	0	0	0	0	0	0	0	0	0
4352	C	T	MISSENSE	Cat/Tat	H1290Y	0	0	0	0	0	0	0	0.001058	0	0.001186	0.001012	0	0
4354	T	C	SILENT	caT/caC	H1290	0.001968	0	0	0	0.003657	0	0	0	0	0	0	0	0
4357	C	T	SILENT	ggC/ggT	G1291	0	0	0	0.001986	0	0	0	0	0	0	0	0	0
4362	A	G	MISSENSE	aAg/aGg	K1293R	0	0	0	0	0.003018	0	0	0	0	0	0	0	0
4366	T	A	SILENT	atT/atA	I1294	0	0	0	0	0	0	0	0.001222	0.70837	0.00197	0	0	0.001804
4367	A	T	NONSENSE	Aaa/Taa	K1295*	0	0	0.003506	0	0	0	0	0	0	0	0	0	0
4368	A	G	MISSENSE	aAa/aGa	K1295R	0	0	0	0.00752	0	0	0	0	0	0	0	0	0
4369	A	G	SILENT	aaA/aaG	K1295	0	0	0.003991	0	0	0	0	0	0	0	0	0	0
4370	A	G	MISSENSE	Att/Gtt	I1296V	0	0	0	0.002273	0	0	1.68681	0	0	0	0	0	0
4371	T	C	MISSENSE	aTt/aCt	I1296T	0	0	0	0	0.004835	0	0	0	0	0	0	0	0
4372	T	C	SILENT	atT/atC	I1296	0	0.002078	0	0	0	0	0	0	0	0	0	0	0
4375	C	T	SILENT	ggC/ggT	G1297	0	0	0	0	0.004736	0	0	0	0	0	0	0.067727	0
4378	T	C	SILENT	aaT/aaC	N1298	0	0.002547	0.003315	0	0.003463	0	0	0	0	0	0	0	0
4379	A	G	MISSENSE	Atc/Gtc	I1299V	0	0	0	0	0.00217	0	0	0	0	0	0	0	0
4383	A	G	MISSENSE	cAa/cGa	Q1300R	0	0	0.001991	0	0	0	0	0	0	0	0	0	0
4384	A	G	SILENT	caA/caG	Q1300	0	0	0	0	0.004353	0	0	0	0	0	0	0	0
4387	A	G	SILENT	aaA/aaG	K1301	0	0	0.002575	0	0.004398	0	0	0	0	0	0	0	0
4388	G	A	MISSENSE	Ggc/Agc	G1302S	0	0	0	0	0	0	0	0	0	0	0	0	0.01027
4399	C	T	SILENT	ctC/ctT	L1305	0	0	0	0.007384	0.006911	0	0	0	0	0	0	0	0
4400	A	G	MISSENSE	Atc/Gtc	I1306V	0	0	0.002369	0	0.004253	0	0	0	0	0	0	0	0
4403	T	C	MISSENSE	Ttc/Ctc	F1307L	0	0	0	0	0.002082	0	0	0	0	0	0	0	0
4406	C	A	MISSENSE	Cag/Aag	Q1308K	0	0	0	0	0	0	0	0	0	0	0	0	0.001767
4411	G	A	SILENT	acG/acA	T1309	0.002284	0	0	0	0	0	0	0	0	0	0	0	0
4414	T	A	SILENT	tcT/tcA	S1310	0	0	0	0	0	0	0	0	0	0	0	0	0.001311
4414	T	C	SILENT	tcT/tcC	S1310	0.001957	0	0.002354	0	0.003688	0	0	0	0	0	0	0	0
4418	T	C	MISSENSE	Tcc/Ccc	S1312P	0	0	0.003524	0	0	0	0	0	0	0	0	0	0
4426	T	C	SILENT	tgT/tgC	C1314	0	0	0	0.002441	0.018711	0	0	0	0	0	0	0	0
4430	A	G	MISSENSE	Aat/Gat	N1316D	0	0	0	0	0.002791	0	0	0	0	0	0	0	0
4431	A	T	MISSENSE	aAt/aTt	N1316I	0	0	0.003103	0	0	0	0	0	0	0	0	0	0
4432	T	C	SILENT	aaT/aaC	N1316	0	0	0	0	0	0	0	0	0	0	0.067001	0	0
4433	T	C	SILENT	Ttg/Ctg	L1317	0	0	0	0.00373	0.003404	0	0	0	0	0.258096	0	0	0
4435	G	T	MISSENSE	ttG/ttT	L1317F	0	0	0	0	0.002062	0	0	0	0.001247	0	0	0	0.003098
4438	C	T	SILENT	gcC/gcT	A1318	0	0	0	0	0.00343	0	0	0	0	0	0	0	0.021022
4445	C	T	SILENT	Ctg/Ttg	L1321	0	0	0	0.003671	0.004652	0	0	0	0	0	0	0	0
4447	G	A	SILENT	ctG/ctA	L1321	0	0	0	0	0.001958	0	0	0	0	0	0	0	0
4450	G	A	SILENT	agG/agA	R1322	0	0	0	0	0	0	0	0.053436	0	0	0	0	0
4455	C	T	MISSENSE	gCa/gTa	A1324V	0	0	0.005737	0	0	0	0	0	0	0	0	0	0
4456	A	G	SILENT	gcA/gcG	A1324	0	0	0	0.015468	0.13356	0	0	0	0.221463	0	0	0	0
4459	T	C	SILENT	ggT/ggC	G1325	0	0	0	0	0.004371	0	0	0	0	0	0	0	0
4462	T	C	SILENT	ctT/ctC	L1326	0	0	0.004603	0	0	0	0	0	0	0	0	0	0
4465	C	T	SILENT	aaC/aaT	N1327	0	0.002381	0	0.003048	0	0	0	0	0	0	0	0	0
4467	C	T	MISSENSE	gCg/gTg	A1328V	0	0	0	0	0.003321	0	0	0	0	0	0	0	0
4468	G	A	SILENT	gcG/gcA	A1328	0	0	0	0	0.006758	0	0	0	0	0	0	0	0
4471	G	A	SILENT	gtG/gtA	V1329	0	0	0	0	0	0	0	0.079086	0	0	0	0	0
4474	C	T	SILENT	tcC/tcT	S1330	0	0	0.002479	0	0	0	0	0	0	0	0	0	0
4475	T	C	MISSENSE	Tat/Cat	Y1331H	0	0	0.002628	0	0	0	0	0	0	0	0	0	0
4478	T	C	MISSENSE	Tac/Cac	Y1332H	0	0	0.003062	0	0	0	0	0	0	0	0	0	0
4486	G	A	SILENT	ggG/ggA	G1334	0	0	0	0.00343	0.005086	0	0	0	0	0	0	0	0
4487	A	G	MISSENSE	Aaa/Gaa	K1335E	0.022076	0	0.003714	0	0.00407	0	0	0	0	0	0	0	0
4489	A	G	SILENT	aaA/aaG	K1335	0	0	0	0	0.004611	0	0	0	0	0	0	0	0
4492	C	T	SILENT	gaC/gaT	D1336	0	0	0	0.002808	0.002595	0	0	0	0	0	0	0	0
4493	A	G	MISSENSE	Att/Gtt	I1337V	0	0	0	0.011849	0.067509	0	0	0	0	0	0	0	0
4495	T	A	SILENT	atT/atA	I1337	0	0	0	0	0	0	0	0	0.001084	0	0	0	0
4495	T	C	SILENT	atT/atC	I1337	0	0	0.002365	0.002557	0	0	0	0	0	0	0.063234	0	0
4496	A	G	MISSENSE	Agt/Ggt	S1338G	0	0	0	0	0.005222	0	0	0	0	0	0	0	0
4501	C	T	SILENT	tgC/tgT	C1339	0	0	0	0	0.00248	0	0	0	0	0	0	0	0
4507	T	A	SILENT	ccT/ccA	P1341	0	0	0	0	0	0	0	0	0	0	0	0	0.002191
4507	T	C	SILENT	ccT/ccC	P1341	0	0.002063	0	0	0	0	0	0	0	0	0	0	0
4508	A	G	MISSENSE	Agc/Ggc	S1342G	0	0.002692	0.004531	0.004296	0.013487	0	0	0	0	0	0	0	0
4513	C	T	SILENT	tcC/tcT	S1343	0	0	0.002808	0	0.003107	0	0	0	0	0	0	0	0
4519	C	T	SILENT	gaC/gaT	D1345	0	0	0	0	0	0.002698	0	0	0	0	0	0	0
4521	G	A	MISSENSE	tGt/tAt	C1346Y	0	0	0.002389	0	0	0	0	0	0	0	0	0	0
4522	T	C	SILENT	tgT/tgC	C1346	0	0	0.003558	0	0	0	0	0	0	0	0	0	0
4525	C	T	SILENT	gtC/gtT	V1347	0	0	0	0	0.002956	0	0	0	0	0	0	0	0
4529	G	A	MISSENSE	Gtt/Att	V1349I	0	0	0.002436	0.002105	0	0	0	0	0	0	0	0	0
4531	T	C	SILENT	gtT/gtC	V1349	0	0	0	0.002785	0	0	0	0	0	0	0	0	0
4532	G	A	MISSENSE	Gcc/Acc	A1350T	0	0.015955	0.039888	0	0	0	0	0	0	0	0	0	0
4534	C	T	SILENT	gcC/gcT	A1350	0	0	0	0.002315	0	0	0	0	0	0	0	0	0
4537	G	A	SILENT	acG/acA	T1351	0	0	0	0.001961	0.002484	0	0	0	0	0	0	0	0.022395
4543	G	A	SILENT	gcG/gcA	A1353	0.002027	0	0	0	0	0	0	0	0	0	0	0	0
4544	C	T	SILENT	Ctg/Ttg	L1354	0	0	0	0	0.002803	0	0	0	0	0	0	0	0
4546	G	A	SILENT	ctG/ctA	L1354	0	0	0	0	0	0	0	0	0	0.106495	0	0	0
4548	T	C	MISSENSE	aTg/aCg	M1355T	0	0	0.002985	0	0	0	0	0	0	0	0	0	0
4552	T	C	SILENT	acT/acC	T1356	0	0.046669	0.028612	0	0.003589	0	0	0	0	0.254783	0	0	0
4561	C	T	SILENT	acC/acT	T1359	0	0	0	0	0.002408	0	0	0	0	0	0	0	0
4564	T	C	SILENT	ggT/ggC	G1360	0	0	0.005027	0.003353	0.003359	0	0	0	0	0	0	0	0
4567	C	T	SILENT	aaC/aaT	N1361	0	0	0.00445	0	0	0	0	0	0	0	0	0	0
4570	C	T	SILENT	ttC/ttT	F1362	0.002306	0	0	0	0.007102	0	0	0	0	0	0	0	0
4576	C	T	SILENT	tcC/tcT	S1364	0	0	0.006003	0.001775	0.003234	0	0	0	0	0	0	0	0
4577	G	A	MISSENSE	Gta/Ata	V1365I	0	0.001746	0	0	0	0	0	0	0	0	0	0	0
4579	A	G	SILENT	gtA/gtG	V1365	0	0	0	0.007271	0.004027	0	0	0	0	0	0	0	0
4582	C	T	SILENT	taC/taT	Y1366	0	0	0.002009	0	0	0	0	0	0	0	0	0	0
4586	T	C	MISSENSE	Tgc/Cgc	C1368R	0.034649	0	0	0	0	0	0	0	0	0	0	0	0
4594	A	G	SILENT	ctA/ctG	L1370	0.002001	0.002299	0	0	0	0	0	0	0	0	0	0	0
4600	C	T	SILENT	gtC/gtT	V1372	0	0	0.005161	0	0.004251	0	0	0	0	0	0	0	0
4606	C	T	SILENT	ccC/ccT	P1374	0	0.002942	0	0	0	0	0	0	0	0	0	0	0
4608	C	T	MISSENSE	aCg/aTg	T1375M	0	0	0	0	0	0	0	0	0	0	0	0	0.001823
4610	C	T	SILENT	Ctg/Ttg	L1376	0	0	0.003296	0	0	0	0	0	0	0	0	0	0
4612	G	T	SILENT	ctG/ctT	L1376	0	0	0	0	0	0	0	0	0	0	0	0	0.001536
4614	A	G	MISSENSE	gAa/gGa	E1377G	0	0	0.002587	0	0	0	0	0	0	0	0	0	0
4615	A	G	SILENT	gaA/gaG	E1377	0	0	0	0	0.00312	0	0	0	0	0	0	0	0
4618	T	C	SILENT	gtT/gtC	V1378	0	0	0.002722	0	0	0	0	0	0	0	0	0	0
4619	G	A	MISSENSE	Gac/Aac	D1379N	0	0	0.00216	0.002278	0.002546	0	0	0	0	0	0	0	0
4621	C	T	SILENT	gaC/gaT	D1379	0	0	0	0.002278	0.002736	0	0	0	0	0	0	0	0
4624	G	A	MISSENSE	atG/atA	M1380I	0	0	0.004468	0	0	0	0	0	0	0	0	0	0
4625	A	T	MISSENSE	Atg/Ttg	M1381L	0	0	0	0	0.00251	0	0	0	0	0	0	0	0
4630	A	G	SILENT	ccA/ccG	P1382	0	0	0.005758	0.002474	0	0	0	0	0	0	0	0	0
4633	A	G	SILENT	acA/acG	T1383	0	0	0	0.004061	0.003745	0	0	0	0	0	0	0	0
4638	A	G	MISSENSE	aAa/aGa	K1385R	0	0	0	0	0.003126	0	0	0	0	0	0	0	0
4640	T	C	SILENT	Ttg/Ctg	L1386	0	0.005069	0.003886	0	0	0	0	0	0	0	0	0	0
4642	G	A	SILENT	ttG/ttA	L1386	0	0.00215	0	0	0	0	0	0	0	0	0.001319	0	0
4642	G	T	MISSENSE	ttG/ttT	L1386F	0	0	0	0.002612	0	0	0	0	0.001136	0	0	0	0.00153
4648	G	A	SILENT	ctG/ctA	L1388	0.002414	0	0	0.002136	0	0	0	0	0	0	0	0	0
4650	G	A	MISSENSE	aGa/aAa	R1389K	0	0	0	0.002763	0	0	0	0	0	0	0	0	0
4651	A	G	SILENT	agA/agG	R1389	0	0	0	0	0.003555	0	0	0	0	0	0	0	0
4654	T	C	SILENT	acT/acC	T1390	0	0	0.003398	0.0017	0	0	0	0	0	0	0	0	0
4656	A	G	MISSENSE	aAg/aGg	K1391R	0	0	0	0	0.002321	0	0	0	0	0	0	0	0
4657	G	A	SILENT	aaG/aaA	K1391	0	0	0.002472	0	0	0	0	0	0	0	0	0	0
4660	T	C	SILENT	gcT/gcC	A1392	0	0.003174	0	0	0	0	0	0	0	0	0	0	0
4665	A	G	MISSENSE	gAc/gGc	D1394G	0	0	0	0	0	0.080395	0	0	0	0	0	0	0
4667	A	G	MISSENSE	Agc/Ggc	S1395G	0	0	0.001935	0	0	0	0	0	0	0	0	0	0
4672	C	T	SILENT	atC/atT	I1396	0	0	0.002139	0	0.002969	0	0	0	0	0	0	0	0
4674	T	C	MISSENSE	gTc/gCc	V1397A	0	0	0.002432	0	0	0	0	0	0	0	0	0	0
4675	C	T	SILENT	gtC/gtT	V1397	0	0.002234	0	0	0.002981	0	0	0	0	0	0	0	0
4678	G	A	SILENT	aaG/aaA	K1398	0	0	0	0.001591	0	0	0	0	0	0	0	0	0
4679	A	G	MISSENSE	Atg/Gtg	M1399V	0	0	0	0.003103	0	0	0	0	0	0	0	0	0
4680	T	C	MISSENSE	aTg/aCg	M1399T	0	0	0	0	0.002297	0	0	0	0	0	0	0	0
4687	G	A	SILENT	agG/agA	R1401	0	0	0.00264	0	0.003568	0	0	0	0	0	0	0	0
4695	G	A	MISSENSE	cGa/cAa	R1404Q	0	0	0.004138	0	0	0	0	0	0	0	0	0	0
4696	A	G	SILENT	cgA/cgG	R1404	0	0.009629	0.011297	0	0	0	0	0	0	0	0	0	0.025507
4697	A	G	MISSENSE	Acc/Gcc	T1405A	0	0	0	0	0.008617	0	0	0	0	0	0	0	0
4699	C	T	SILENT	acC/acT	T1405	0	0	0.004656	0.002603	0	0	0	0.127377	0	0	0	0	0
4705	T	C	SILENT	cgT/cgC	R1407	0	0	0	0	0.003746	0	0	0	0	0	0	0	0
4708	T	C	SILENT	ggT/ggC	G1408	0	0	0.007995	0	0	0	0	0	0	0	0	0	0
4709	A	G	MISSENSE	Aaa/Gaa	K1409E	0	0	0	0	0.002603	0	0	0	0	0	0	0	0
4711	A	G	SILENT	aaA/aaG	K1409	0	0	0.003432	0	0.005983	0	0	0	0	0	0	0	0
4714	A	G	SILENT	ccA/ccG	P1410	0	0	0	0.002989	0	0	0	0	0.711335	0	0	0	0
4717	A	G	SILENT	ggA/ggG	G1411	0	0.003384	0	0.002864	0	0	0	0	0	0	0	0	0
4729	G	A	SILENT	caG/caA	Q1415	0	0.002117	0.00276	0	0	0	0	0	0	0	0	0	0
4735	T	C	SILENT	tgT/tgC	C1417	0	0	0.002957	0	0	0	0	0	0	0	0	0	0
4740	A	G	MISSENSE	cAg/cGg	Q1419R	0	0	0.004692	0	0.004476	0	0	0	0	0	0	0	0
4746	A	G	MISSENSE	gAc/gGc	D1421G	0	0	0.00257	0	0	0	0	0	0	0	0	0	0
4753	C	T	SILENT	agC/agT	S1423	0	0	0	0.003891	0	0	0	0	0	0	0	0	0
4756	C	T	SILENT	ggC/ggT	G1424	0	0	0.003722	0	0.002968	0	0	0	0	0	0	0	0
4759	A	G	MISSENSE	atA/atG	I1425M	0	0	0.002351	0	0	0	0	0	0	0	0	0	0
4765	T	C	SILENT	ccT/ccC	P1427	0	0	0	0	0.003052	0	0	0	0	0	0	0	0
4766	G	T	MISSENSE	Gac/Tac	D1428Y	0	0	0	0	0	0	0	0	0	0	0	0	0.001746
4768	C	T	SILENT	gaC/gaT	D1428	0	0	0	0	0.003889	0	0	0	0	0	0	0	0
4775	A	G	MISSENSE	Att/Gtt	I1431V	0	0	0.002061	0	0	0	0	0	0	0	0	0	0
4777	T	C	SILENT	atT/atC	I1431	0	0	0	0.005483	0.023267	0	0	0	0	0	0	0	0
4780	C	T	SILENT	taC/taT	Y1432	0	0	0	0	0.001989	0	0	0	0	0	0	0	0
4785	C	T	MISSENSE	gCt/gTt	A1434V	0	0	0	0	0	0	0	0.071695	0	0	0	0	0
4795	C	T	SILENT	tcC/tcT	S1437	0.065793	0	0.004133	0	0	0	0	0	0	0	0	0	0.017416
4801	G	A	SILENT	ctG/ctA	L1439	0	0.002972	0	0.368277	0.144722	0	0.003301	0.92984	0.997081	0.001861	0	0	0
4801	G	T	SILENT	ctG/ctT	L1439	0	0	0	0	0	0	0	0	0	0	0	0	0.003124
4802	G	A	MISSENSE	Gca/Aca	A1440T	0	0	0.002798	0	0	0	0	0	0	0	0	0	0
4803	C	T	MISSENSE	gCa/gTa	A1440V	0	0	0.002788	0	0	0	0	0	0	0	0	0	0
4804	A	G	SILENT	gcA/gcG	A1440	0	0	0.002057	0	0	0	0	0	0	0	0	0	0
4807	C	T	SILENT	taC/taT	Y1441	0	0	0	0	0.005261	0	0	0	0	0	0	0	0
4810	C	T	SILENT	ttC/ttT	F1442	0.002469	0	0	0.004987	0.002952	0	0	0	0	0	0	0	0
4814	A	G	MISSENSE	Aga/Gga	R1444G	0	0	0	0	0.006578	0	0	0	0	0	0	0	0
4818	C	T	MISSENSE	aCa/aTa	T1445I	0	0	0.003163	0	0	0	0	0	0	0	0	0	0
4825	T	C	SILENT	gcT/gcC	A1447	0.00214	0	0	0	0.003953	0	0	0	0	0	0	0	0
4828	A	G	SILENT	gaA/gaG	E1448	0	0	0	0	0.002932	0	0	0	0	0	0	0	0.019662
4831	T	C	SILENT	gtT/gtC	V1449	0	0	0.003004	0	0	0	0	0	0	0	0	0	0
4837	A	G	SILENT	acA/acG	T1451	0	0	0.003626	0	0	0	0	0	0	0	0	0	0
4844	A	G	MISSENSE	Agc/Ggc	S1454G	0	0	0.007191	0	0	0	0	0	0	0	0	0	0
4846	C	T	SILENT	agC/agT	S1454	0	0	0	0	0.002428	0	0	0	0	0	0	0	0
4850	T	C	MISSENSE	Tac/Cac	Y1456H	0	0	0	0	0.002621	0	0	0	0	0	0	0	0
4853	C	T	MISSENSE	Cac/Tac	H1457Y	0	0	0	0	0.001962	0	0	0	0	0	0	0	0
4855	C	T	SILENT	caC/caT	H1457	0	0.001762	0.002514	0.001567	0	0	0	0	0	0	0	0	0
4856	A	G	MISSENSE	Aat/Gat	N1458D	0	0	0.002515	0	0	0	0	0	0	0	0	0	0
4860	A	G	MISSENSE	cAg/cGg	Q1459R	0	0	0.00439	0	0.0037	0	0	0	0	0	0	0	0
4864	T	C	SILENT	gtT/gtC	V1460	0	0	0	0.004218	0.002579	0.002068	0	0	0	0	0	0	0
4865	G	T	MISSENSE	Ggg/Tgg	G1461W	0	0	0	0	0	0	0	0	0	0	0	0	0.001873
4868	T	C	SILENT	Ttg/Ctg	L1462	0.003277	0	0	0.002971	0	0	0	0	0	0	0	0	0
4869	T	G	MISSENSE	tTg/tGg	L1462W	0	0	0	0	0	0	0	0	0	0	0	0	0.018318
4870	G	A	SILENT	ttG/ttA	L1462	0	0	0	0.00374	0	0	0	0	0	0	0	0	0
4870	G	C	MISSENSE	ttG/ttC	L1462F	0	0	0.006003	0	0	0	0	0	0	0	0	0	0
4873	A	G	SILENT	ccA/ccG	P1463	0	0	0	0	0.002446	0	0	0	0	0	0	0	0
4878	T	C	MISSENSE	aTc/aCc	I1465T	0	0	0.002651	0	0	0	0	0	0	0	0	0	0
4879	C	T	SILENT	atC/atT	I1465	0	0	0.002241	0.002158	0	0	0	0	0	0	0	0	0
4881	A	G	MISSENSE	aAg/aGg	K1466R	0	0	0.00334	0	0	0	0	0	0	0	0	0	0
4886	A	G	MISSENSE	Att/Gtt	I1468V	0	0	0.002246	0	0.002434	0	0	0	0	0	0	0	0
4889	A	G	MISSENSE	Atc/Gtc	I1469V	0	0.001953	0.009659	0	0	0	0	0	0.434028	0	0	0	0
4894	C	T	SILENT	ccC/ccT	P1470	0	0	0	0	0.003124	0	0	0	0	0	0	0	0
4900	A	G	SILENT	gtA/gtG	V1472	0	0.002044	0.011681	0.003393	0	0	0	0	0	0	0	0	0
4903	A	G	SILENT	caA/caG	Q1473	0	0.04262	0.099799	0	0	0	0	0	0	0	0	0	0
4907	A	G	MISSENSE	Atc/Gtc	I1475V	0	0.006079	0.008283	0	0	0	0	0	0	0	0	0	0
4909	C	T	SILENT	atC/atT	I1475	0	0	0.002671	0	0	0	0	0	0	0	0	0	0
4912	C	T	SILENT	ttC/ttT	F1476	0	0.002202	0	0.00156	0.002388	0	0	0	0	0	0	0	0
4918	A	G	SILENT	caA/caG	Q1478	0	0	0	0	0.002303	0	0	0	0	0	0	0	0
4921	T	C	SILENT	atT/atC	I1479	0	0	0.002342	0	0.002382	0	0.211206	0	0	0	0	0	0
4922	G	T	MISSENSE	Ggc/Tgc	G1480C	0	0	0	0	0	0	0	0	0.001738	0	0.00147	0	0.002676
4927	T	C	SILENT	taT/taC	Y1481	0	0	0	0.001662	0.003796	0	0	0	0	0	0	0	0
4931	C	A	MISSENSE	Caa/Aaa	Q1483K	0	0	0	0	0	0	0	0	0	0	0.001424	0	0.002391
4936	T	C	SILENT	agT/agC	S1484	0	0.002708	0.004993	0	0.003568	0	0	0	0	0	0	0	0
4937	A	G	MISSENSE	Aac/Gac	N1485D	0	0	0.002191	0	0	0	0	0	0	0	0	0	0
4938	A	G	MISSENSE	aAc/aGc	N1485S	0	0	0	0	0.002664	0	0	0	0	0	0	0	0
4939	C	T	SILENT	aaC/aaT	N1485	0	0	0	0	0.003195	0	0	0	0	0	0	0	0
4940	T	C	MISSENSE	Tac/Cac	Y1486H	0.00526	0	0	0	0	0	0	0	0	0	0	0	0
4945	C	T	SILENT	ctC/ctT	L1487	0	0	0.002256	0	0	0	0	0	0	0	0	0	0
4952	A	G	MISSENSE	Atg/Gtg	M1490V	0	0	0	0	0	0	0	0	0.089146	0	0	0	0
4953	T	C	MISSENSE	aTg/aCg	M1490T	0	0	0	0	0	0	0	0.070065	0	0	0	0	0
4954	G	A	MISSENSE	atG/atA	M1490I	0	0	0	0	0	0	0	0	0	0	0	0	0.024668
4955	A	G	MISSENSE	Aaa/Gaa	K1491E	0	0	0	0.002745	0	0	0	0	0	0	0	0	0
4957	A	G	SILENT	aaA/aaG	K1491	0.002412	0	0	0	0	0	0	0	0	0	0	0	0
4959	A	C	MISSENSE	aAc/aCc	N1492T	0	0	0.005957	0.00256	0	0	0	0	0	0	0	0	0
4960	C	G	MISSENSE	aaC/aaG	N1492K	0	0	0	0	0.002358	0	0	0	0	0	0	0	0
4960	C	T	SILENT	aaC/aaT	N1492	0	0	0	0.002352	0	0	0	0	0	0	0	0	0
4963	G	T	MISSENSE	agG/agT	R1493S	0.04581	0	0	0	0	0	0	0	0	0	0	0	0
4966	A	G	SILENT	gtA/gtG	V1494	0	0	0	0.004304	0.022	0	0	0	0	0	0	0	0
4971	C	T	MISSENSE	tCg/tTg	S1496L	0	0	0.002447	0	0	0	0	0	0	0	0	0	0
4972	G	A	SILENT	tcG/tcA	S1496	0.015683	0	0	0.008173	0.050003	0	0	0	0	0	0	0	0
4978	C	T	SILENT	acC/acT	T1498	0	0	0	0	0.017856	0	0	0	0	0	0	0	0
4987	C	T	SILENT	taC/taT	Y1501	0	0	0	0.008047	0.047684	0	0	0	0	0	0	0	0
4990	T	C	SILENT	gcT/gcC	A1502	0.002503	0.002137	0	0	0	0	0	0	0	0	0	0	0
4993	T	C	SILENT	gcT/gcC	A1503	0	0	0.003009	0	0	0	0	0	0	0	0	0	0
4999	C	T	SILENT	taC/taT	Y1505	0.002369	0	0.002201	0	0.002726	0	0	0	0	0	0	0	0
5000	C	A	MISSENSE	Caa/Aaa	Q1506K	0	0	0	0	0	0.001182	0	0	0.001454	0	0.001444	0.001013	0.002574
5002	A	C	MISSENSE	caA/caC	Q1506H	0	0.005401	0.004016	0	0	0	0	0	0	0	0	0	0
5002	A	G	SILENT	caA/caG	Q1506	0	0	0.003887	0	0	0	0	0	0	0	0	0	0
5004	T	G	MISSENSE	tTg/tGg	L1507W	0	0	0	0	0	0	0	0	0	0.268428	0	0	0
5005	G	A	SILENT	ttG/ttA	L1507	0	0	0	0	0	0	0	0	0	0	0.001199	0	0
5005	G	T	MISSENSE	ttG/ttT	L1507F	0	0	0	0	0	0	0	0	0.0013	0	0.001279	0	0
5011	G	A	SILENT	aaG/aaA	K1509	0	0	0	0.002498	0	0	0	0	0	0	0	0	0
5016	A	G	MISSENSE	gAg/gGg	E1511G	0	0	0.002296	0	0	0	0	0	0	0	0	0	0
5020	C	T	SILENT	ggC/ggT	G1512	0	0	0	0	0	0	0	0	0.219317	0	0	0	0.010908
5023	A	G	SILENT	gcA/gcG	A1513	0	0	0	0	0.002163	0	0	0	0	0	0	0	0
5023	A	T	SILENT	gcA/gcT	A1513	0	0	0.001849	0	0	0	0	0	0	0	0	0	0
5025	T	C	MISSENSE	aTg/aCg	M1514T	0	0	0	0.002445	0	0	0	0	0	0	0	0	0
5032	T	C	SILENT	ccT/ccC	P1516	0	0.002457	0	0.002393	0	0	0	0	0	0	0	0	0
5034	A	G	MISSENSE	aAt/aGt	N1517S	0	0	0	0	0.002492	0	0	0	0	0	0	0	0
5035	T	C	SILENT	aaT/aaC	N1517	0.002291	0	0.002912	0	0	0	0	0	0	0	0	0	0
5036	G	A	MISSENSE	Gac/Aac	D1518N	0.028784	0	0	0	0.00274	0	0	0	0	0	0	0	0
5040	A	G	MISSENSE	aAc/aGc	N1519S	0	0	0	0	0.004171	0	0	0	0	0	0	0	0
5042	C	A	MISSENSE	Cct/Act	P1520T	0.007799	0	0	0	0	0	0	0	0	0	0	0	0
5043	C	T	MISSENSE	cCt/cTt	P1520L	0	0	0	0.001915	0	0	0	0	0	0	0	0	0
5044	T	A	SILENT	ccT/ccA	P1520	0	0	0	0	0.002099	0	0	0	0	0	0	0	0
5044	T	C	SILENT	ccT/ccC	P1520	0	0	0.002898	0	0	0	0	0	0	0	0	0	0
5045	G	A	MISSENSE	Gct/Act	A1521T	0	0	0.003847	0	0	0	0	0	0	0	0	0	0
5049	G	T	MISSENSE	tGg/tTg	W1522L	0	0	0	0	0	0	0	0	0	0	0	0	0.00135
5061	C	T	MISSENSE	tCa/tTa	S1526L	0	0	0.004673	0	0	0	0	0	0	0	0	0	0
5062	A	G	SILENT	tcA/tcG	S1526	0	0.002695	0.006997	0	0	0	0	0	0	0	0	0	0
5068	G	A	SILENT	aaG/aaA	K1528	0	0	0	0.002248	0	0	0	0	0	0	0	0	0
5070	C	T	MISSENSE	gCa/gTa	A1529V	0	0	0	0	0.002735	0	0	0	0	0	0	0	0
5071	A	G	SILENT	gcA/gcG	A1529	0	0	0.006657	0	0.002601	0	0	0	0	0	0	0	0
5074	A	T	MISSENSE	aaA/aaT	K1530N	0.014069	0	0	0	0	0	0	0	0	0	0	0	0
5077	C	T	SILENT	ttC/ttT	F1531	0	0.002696	0.003393	0.003533	0	0	0	0	0	0	0	0	0
5080	C	T	SILENT	ccC/ccT	P1532	0	0	0.00234	0	0.002371	0	0	0	0	0	0	0	0
5086	C	T	SILENT	ctC/ctT	L1534	0	0	0.004508	0	0	0	0	0	0	0	0	0	0
5091	A	G	MISSENSE	cAc/cGc	H1536R	0	0	0.005636	0	0	0	0	0	0	0	0	0	0
5095	T	A	SILENT	ctT/ctA	L1537	0	0	0	0	0.00197	0	0	0	0	0	0	0	0
5098	A	G	SILENT	gaA/gaG	E1538	0	0	0.002564	0	0	0	0	0	0	0	0	0	0
5105	G	A	MISSENSE	Gat/Aat	D1541N	0	0	0	0	0.003162	0	0	0	0	0	0	0	0
5107	T	C	SILENT	gaT/gaC	D1541	0	0	0	0	0	0	0	0	0	0	0.120376	0	0
5109	T	A	MISSENSE	cTa/cAa	L1542Q	0	0	0	0	0	0	0	0	0.001613	0	0	0	0.002765
5110	A	G	SILENT	ctA/ctG	L1542	0	0	0	0.002152	0	0	0	0	0	0	0.061394	0	0
5110	A	T	SILENT	ctA/ctT	L1542	0	0	0	0	0	0	0	0	0.00169	0	0	0	0.003501
5114	A	G	MISSENSE	Aag/Gag	K1544E	0	0	0	0	0	0	0	0	0.005306	0	0	0	0
5121	A	G	MISSENSE	cAg/cGg	Q1546R	0	0	0	0	0.002317	0	0	0	0	0	0	0	0
5125	G	A	SILENT	gcG/gcA	A1547	0	0	0	0	0.004565	0	0	0	0	0	0	0	0
5126	C	T	MISSENSE	Cac/Tac	H1548Y	0	0	0	0	0	0	0	0	0	0	0	0.001479	0
5128	C	T	SILENT	caC/caT	H1548	0.002275	0	0	0	0	0	0	0	0	0	0	0	0
5129	A	G	MISSENSE	Agt/Ggt	S1549G	0	0	0	0.001757	0	0	0	0	0	0	0	0	0
5131	T	C	SILENT	agT/agC	S1549	0	0	0	0	0.009148	0	0.192928	0	0	0	0	0	0
5132	A	G	MISSENSE	Att/Gtt	I1550V	0	0.002028	0.002105	0	0	0	0	0	0	0	0	0	0
5134	T	C	SILENT	atT/atC	I1550	0	0.001713	0	0	0.002561	0	0	0	0	0	0	0	0
5137	T	C	SILENT	gcT/gcC	A1551	0	0	0	0	0.002339	0	0	0	0	0	0	0	0
5143	C	T	SILENT	agC/agT	S1553	0	0	0	0	0.002427	0	0	0	0	0	0	0	0
5149	G	A	SILENT	caG/caA	Q1555	0.008872	0	0	0.002264	0	0	0	0	0	0	0	0	0
5164	A	G	SILENT	gaA/gaG	E1560	0	0	0	0	0	0	0.208543	0	0	0	0	0	0
5165	T	C	MISSENSE	Tac/Cac	Y1561H	0	0	0	0	0	0.146004	0	0	0	0	0	0	0
5170	T	C	SILENT	ttT/ttC	F1562	0	0	0	0.003406	0.005382	0	0	0	0	0	0	0	0
5173	C	T	SILENT	gcC/gcT	A1563	0.034073	0	0.006902	0	0	0	0	0	0	0	0	0	0
5179	G	A	SILENT	acG/acA	T1565	0	0	0	0.002414	0.002323	0	0	0	0	0.001315	0	0	0
5180	G	A	MISSENSE	Gtt/Att	V1566I	0	0	0.002423	0	0	0	0	0	0	0	0	0	0
5182	T	C	SILENT	gtT/gtC	V1566	0	0	0.008371	0.001959	0.005451	0	0	0	0	0	0	0	0
5183	A	G	MISSENSE	Atg/Gtg	M1567V	0	0	0	0	0.006123	0	0	0	0	0	0	0	0
5191	T	C	SILENT	ctT/ctC	L1569	0	0	0.00434	0	0	0	0	0	0	0	0	0	0
5194	G	A	SILENT	gcG/gcA	A1570	0.002615	0	0	0	0	0	0	0	0	0	0	0	0
5194	G	C	SILENT	gcG/gcC	A1570	0	0	0	0	0	0	0	0.043839	0	0	0	0	0
5194	G	T	SILENT	gcG/gcT	A1570	0	0	0.003195	0	0	0	0	0	0	0	0	0	0
5197	C	T	SILENT	ggC/ggT	G1571	0	0	0.0033	0	0	0	0	0	0	0	0	0	0
5200	G	T	SILENT	gtG/gtT	V1572	0	0	0	0	0	0	0	0.001686	0	0	0	0	0
5206	G	A	SILENT	ctG/ctA	L1574	0.002205	0	0	0	0	0	0	0	0	0	0	0	0
5206	G	T	SILENT	ctG/ctT	L1574	0	0	0	0	0	0	0	0	0	0	0	0	0.002531
5209	A	G	SILENT	gcA/gcG	A1575	0	0	0	0	0.002606	0	0	0	0	0	0	0	0
5218	T	C	SILENT	tgT/tgC	C1578	0	0.00332	0.003598	0.003285	0	0	0	0	0	0	0	0	0
5221	C	T	SILENT	gtC/gtT	V1579	0	0	0.006432	0	0.00318	0	0	0	0	0	0	0	0
5230	G	A	SILENT	gcG/gcA	A1582	0.00237	0	0.002706	0	0	0	0	0	0	0	0	0	0
5233	C	T	SILENT	atC/atT	I1583	0.002494	0.002692	0.004279	0.006855	0	0	0	0	0	0	0	0	0
5236	C	T	SILENT	gaC/gaT	D1584	0	0	0.003268	0	0	0	0	0	0	0	0	0	0
5242	C	T	SILENT	ttC/ttT	F1586	0	0	0.005112	0.003876	0	0	0	0	0	0	0	0	0
5248	C	T	SILENT	aaC/aaT	N1588	0.00253	0	0.00292	0	0	0	0	0	0	0	0	0	0
5251	C	T	SILENT	tgC/tgT	C1589	0	0	0.002615	0	0	0	0	0	0	0	0	0	0
5254	C	T	SILENT	gcC/gcT	A1590	0	0	0	0	0.003651	0	0	0	0.002307	0	0	0	0.021589
5258	C	T	MISSENSE	Ctc/Ttc	L1592F	0	0	0	0	0.004308	0	0	0	0	0	0	0	0
5266	T	C	SILENT	gcT/gcC	A1594	0.002425	0	0	0.002064	0	0	0	0	0	0	0	0	0
5273	T	C	SILENT	Ttg/Ctg	L1597	0	0	0.00244	0	0	0	0	0	0	0	0	0	0
5280	G	A	MISSENSE	gGc/gAc	G1599D	0	0.043564	0.021802	0	0	0	0	0	0	0	0	0	0
5287	C	T	SILENT	tcC/tcT	S1601	0	0	0	0	0.003287	0	0	0	0	0	0	0	0
5290	C	T	SILENT	tcC/tcT	S1602	0	0	0.002566	0	0	0	0	0	0	0	0	0	0
5294	G	A	MISSENSE	Gcc/Acc	A1604T	0	0	0.002772	0	0.003039	0	0	0	0	0	0	0	0
5297	T	C	SILENT	Tta/Cta	L1605	0	0	0	0	0	0	0	0.023365	0	0	0	0	0
5299	A	G	SILENT	ttA/ttG	L1605	0.002181	0	0	0.007227	0.040534	0	0	0	0	0	0	0	0
5301	A	C	MISSENSE	aAc/aCc	N1606T	0	0	0	0.004174	0.006901	0	0	0	0	0	0	0	0
5303	C	T	MISSENSE	Ccc/Tcc	P1607S	0	0	0.00451	0	0	0	0	0	0	0	0	0	0
5304	C	T	MISSENSE	cCc/cTc	P1607L	0	0	0.00262	0	0	0	0	0	0	0	0	0	0
5310	C	A	MISSENSE	cCa/cAa	P1609Q	0	0	0	0	0	0	0	0	0	0	0	0	0.001694
5310	C	T	MISSENSE	cCa/cTa	P1609L	0	0	0.002117	0.001544	0	0	0	0	0	0	0	0	0
5311	A	G	SILENT	ccA/ccG	P1609	0	0	0	0.003134	0.004907	0	0	0	0	0	0	0	0
5315	A	G	MISSENSE	Atg/Gtg	M1611V	0	0	0	0	0.003314	0	0	0	0	0	0	0	0
5317	G	A	MISSENSE	atG/atA	M1611I	0	0	0.002401	0	0.003482	0	0	0	0	0	0	0	0
5324	C	T	SILENT	Ctg/Ttg	L1614	0	0	0.002805	0	0.002744	0	0	0	0	0	0	0	0
5326	G	A	SILENT	ctG/ctA	L1614	0	0	0	0	0	0	0	0	0.00097	0	0	0	0
5326	G	T	SILENT	ctG/ctT	L1614	0	0	0	0	0	0	0	0	0	0	0	0	0.002242
5338	G	A	SILENT	gaG/gaA	E1618	0	0	0.003429	0	0	0	0	0	0	0	0	0	0
5341	A	G	SILENT	gaA/gaG	E1619	0	0	0	0	0.002803	0	0	0	0	0	0	0	0
5347	G	A	SILENT	tcG/tcA	S1621	0	0	0	0	0.004262	0	0	0	0	0	0	0	0
5348	A	T	MISSENSE	Aca/Tca	T1622S	0	0	0	0	0	0	0	0	0	0	0	0	0.01597
5349	C	T	MISSENSE	aCa/aTa	T1622I	0	0	0	0	0.00398	0	0	0	0	0	0	0	0
5350	A	G	SILENT	acA/acG	T1622	0	0	0	0.002086	0	0	0	0	0	0.108902	0	0	0
5350	A	T	SILENT	acA/acT	T1622	0.002545	0	0	0	0	0	0	0	0	0	0	0	0
5352	A	G	MISSENSE	cAg/cGg	Q1623R	0	0	0	0	0	0	0	0	0	0	0	0	0.003083
5362	G	A	SILENT	tcG/tcA	S1626	0	0	0	0.00259	0	0	0	0	0	0	0.001354	0	0
5365	A	G	SILENT	gaA/gaG	E1627	0	0	0	0	0.005827	0	0	0	0	0	0	0	0
5369	C	T	SILENT	Cta/Tta	L1629	0	0	0	0.003166	0	0	0	0	0	0	0	0	0
5370	T	A	MISSENSE	cTa/cAa	L1629Q	0	0	0	0	0	0	0	0	0.001583	0	0	0	0.003006
5371	A	G	SILENT	ctA/ctG	L1629	0.002385	0	0	0	0	0	0	0	0	0	0	0	0
5371	A	T	SILENT	ctA/ctT	L1629	0	0	0	0	0	0	0	0	0	0	0	0	0.001865
5374	T	C	SILENT	gcT/gcC	A1630	0	0	0	0	0.001755	0	0	0	0	0	0	0	0
5377	A	G	SILENT	gaA/gaG	E1631	0.002622	0	0	0	0	0	0	0	0	0	0	0	0
5386	A	G	SILENT	caA/caG	Q1634	0	0	0	0	0	0	0.258083	0	0	0	0	0	0.022127
5388	G	A	MISSENSE	aGa/aAa	R1635K	0	0	0	0	0.002281	0	0	0	0	0	0	0	0
5389	A	G	SILENT	agA/agG	R1635	0	0	0.002098	0	0	0	0	0	0	0	0	0	0
5392	T	C	SILENT	gcT/gcC	A1636	0.002739	0	0.002508	0	0	0	0	0	0	0	0	0	0
5398	G	A	SILENT	caG/caA	Q1638	0	0	0.002309	0	0	0	0	0	0	0	0	0	0
5413	A	G	SILENT	aaA/aaG	K1643	0	0	0	0.004992	0.002941	0	0	0	0	0	0	0	0
5416	G	A	MISSENSE	atG/atA	M1644I	0	0	0	0.003124	0	0	0	0	0	0	0	0	0
5417	A	G	MISSENSE	Aca/Gca	T1645A	0	0	0	0	0.006706	0	0	0	0	0	0	0	0
5433	A	G	MISSENSE	aAg/aGg	K1650R	0	0	0	0	0.003684	0	0	0	0	0	0	0	0
5434	G	A	SILENT	aaG/aaA	K1650	0	0	0	0	0	0.127402	0	0	0	0	0	0	0
5437	G	T	SILENT	ctG/ctT	L1651	0	0	0	0	0	0	0	0	0	0	0	0	0.001865
5445	A	G	MISSENSE	aAg/aGg	K1654R	0	0.002691	0	0	0	0	0	0	0	0	0	0	0
5449	A	G	SILENT	acA/acG	T1655	0.002537	0	0	0.002103	0	0.068347	0	0	0	0	0	0	0
5452	A	T	SILENT	gcA/gcT	A1656	0	0	0	0	0	0.140312	0	0	0	0	0	0	0
5455	C	T	SILENT	ctC/ctT	L1657	0.040397	0	0.00539	0	0	0	0	0	0	0	0	0	0
5461	G	A	SILENT	agG/agA	R1659	0	0	0.002776	0	0	0	0	0	0	0	0	0	0
5467	C	T	SILENT	atC/atT	I1661	0	0	0	0.003565	0	0	0	0	0	0	0	0	0
5470	T	A	SILENT	acT/acA	T1662	0.002592	0	0	0	0	0	0	0	0	0	0	0	0
5470	T	C	SILENT	acT/acC	T1662	0	0	0.003175	0.002475	0	0	0	0	0	0	0	0	0
5472	A	G	MISSENSE	gAa/gGa	E1663G	0	0	0	0	0.005154	0	0	0	0	0	0	0	0
5473	A	G	SILENT	gaA/gaG	E1663	0	0.002034	0	0	0	0	0	0	0	0	0	0	0
5485	C	T	SILENT	caC/caT	H1667	0	0	0	0	0.002907	0	0	0	0	0	0	0	0
5488	C	T	SILENT	atC/atT	I1668	0	0	0	0	0.004254	0	0	0	0	0	0	0	0
5489	C	T	SILENT	Ctg/Ttg	L1669	0.002442	0	0	0	0	0	0	0	0	0	0	0	0
5490	T	G	MISSENSE	cTg/cGg	L1669R	0	0	0	0	0	0	0	0	0	0	0.070246	0	0
5509	C	T	SILENT	ttC/ttT	F1675	0	0	0.004556	0.002724	0.003396	0	0	0	0	0	0	0	0
5512	T	C	SILENT	gcT/gcC	A1676	0.002487	0	0	0	0	0	0	0	0	0	0	0	0
5513	G	T	NONSENSE	Gga/Tga	G1677*	0	0	0	0	0	0	0	0.001668	0.001651	0	0.0019	0	0.00283
5515	A	G	SILENT	ggA/ggG	G1677	0	0	0	0.003267	0	0	0	0	0	0	0	0	0
5518	A	G	SILENT	ttA/ttG	L1678	0.002194	0.002522	0	0.004842	0.008433	0	0	0	0	0	0	0	0
5521	A	G	SILENT	acA/acG	T1679	0	0.001712	0.001875	0	0	0	0	0	0	0	0	0	0
5539	G	A	SILENT	ccG/ccA	P1685	0.002808	0	0.004695	0.002968	0.002806	0	0	0	0	0	0	0	0
5545	C	T	SILENT	gtC/gtT	V1687	0.029557	0	0	0.002184	0.002869	0	0	0	0	0	0	0	0
5551	T	C	SILENT	gcT/gcC	A1689	0	0	0.002614	0	0	0	0	0	0	0	0	0	0
5554	A	G	SILENT	gtA/gtG	V1690	0	0	0.003107	0.002511	0.00217	0	0	0	0	0	0	0	0
5555	T	C	SILENT	Ttg/Ctg	L1691	0.002521	0	0	0	0.002732	0	0	0	0	0	0	0	0
5557	G	A	SILENT	ttG/ttA	L1691	0	0	0	0	0.004876	0	0	0	0	0	0	0	0
5557	G	T	MISSENSE	ttG/ttT	L1691F	0	0	0	0	0	0	0	0	0	0	0	0	0.001678
5560	G	T	SILENT	ggG/ggT	G1692	0	0	0	0	0	0	0	0.067671	0	0	0	0	0
5563	T	C	SILENT	ttT/ttC	F1693	0	0	0.002765	0	0	0	0	0	0	0	0	0	0
5566	G	A	SILENT	gtG/gtA	V1694	0	0	0	0	0.004406	0	0	0	0	0	0	0	0
5566	G	T	SILENT	gtG/gtT	V1694	0	0	0	0	0.003671	0	0	0	0	0	0	0	0
5584	T	C	SILENT	ccT/ccC	P1700	0	0	0	0	0.002842	0	0	0	0	0	0	0	0
5586	T	A	MISSENSE	cTc/cAc	L1701H	0	0	0	0	0.003769	0	0	0	0	0	0	0	0
5587	C	T	SILENT	ctC/ctT	L1701	0	0	0.003433	0	0	0	0	0	0	0	0	0	0
5591	T	C	SILENT	Tta/Cta	L1703	0.001998	0	0	0.001788	0	0	0	0	0.063038	0	0	0	0
5593	A	G	SILENT	ttA/ttG	L1703	0.00223	0	0	0	0	0	0	0	0	0	0	0	0
5596	A	G	SILENT	aaA/aaG	K1704	0.002164	0	0.005326	0	0	0	0	0	0	0	0	0	0
5599	A	G	SILENT	gtA/gtG	V1705	0	0.001879	0.004541	0.002711	0	0	0	0	0	0	0	0	0.002206
5614	C	T	SILENT	agC/agT	S1710	0	0	0.002989	0	0	0.16027	0	0	0	0	0	0	0
5617	G	A	SILENT	gcG/gcA	A1711	0	0	0.003179	0	0	0	0	0	0	0	0	0	0
5620	C	T	SILENT	ctC/ctT	L1712	0	0	0	0.002205	0.002492	0	0	0	0	0	0	0	0
5629	C	T	SILENT	gcC/gcT	A1715	0	0	0	0	0	0	0	0	0	0	0	0	0.018952
5632	C	T	SILENT	ttC/ttT	F1716	0	0.003108	0	0	0	0	0	0	0	0	0	0	0
5635	C	T	SILENT	gcC/gcT	A1717	0	0	0.004756	0	0	0	0	0	0	0	0	0	0
5638	A	G	SILENT	acA/acG	T1718	0	0.001653	0.003535	0	0.004196	0	0	0	0	0	0	0	0
5644	A	G	SILENT	ctA/ctG	L1720	0.042138	0.007371	0.008403	0.00499	0.003348	0	0	0	0	0	0	0	0
5647	A	G	SILENT	acA/acG	T1721	0	0.001436	0	0.00207	0	0	0	0	0	0	0	0	0
5650	A	G	SILENT	acA/acG	T1722	0	0	0	0.003815	0	0	0	0	0	0	0	0	0
5652	A	G	MISSENSE	cAa/cGa	Q1723R	0	0	0	0	0	0	0.001646	0	0	0	0	0	0
5654	A	C	MISSENSE	Aca/Cca	T1724P	0	0	0	0.002686	0.005336	0	0	0	0	0	0	0	0
5654	A	G	MISSENSE	Aca/Gca	T1724A	0	0	0	0	0.005697	0	0	0	0	0	0	0	0
5655	C	T	MISSENSE	aCa/aTa	T1724I	0	0.001603	0.002551	0	0	0	0	0	0	0	0	0	0
5662	C	T	SILENT	gcC/gcT	A1726	0	0	0.004079	0	0.005642	0	0	0	0	0	0	0	0
5665	C	G	SILENT	gcC/gcG	A1727	0	0	0	0	0.002518	0	0	0	0	0	0	0	0
5665	C	T	SILENT	gcC/gcT	A1727	0	0.002073	0	0	0.003815	0	0	0	0	0	0	0	0
5668	C	T	SILENT	gtC/gtT	V1728	0	0	0	0	0	0	0	0	0	0	0.059537	0	0
5674	G	A	SILENT	ggG/ggA	G1730	0	0	0	0	0	0	0	0	0.065408	0	0	0	0
5676	C	T	MISSENSE	gCc/gTc	A1731V	0	0	0	0	0	0	0	0	0	0	0	0	0.008725
5677	C	T	SILENT	gcC/gcT	A1731	0	0.004579	0.013057	0	0	0	0	0	0	0	0	0	0
5680	G	A	SILENT	gcG/gcA	A1732	0	0	0.004107	0.002372	0	0	0	0	0	0	0	0	0
5680	G	T	SILENT	gcG/gcT	A1732	0.02868	0	0	0	0	0	0	0	0	0	0	0	0
5686	T	C	SILENT	gcT/gcC	A1734	0	0	0	0.006002	0.007681	0	0	0	0	0	0	0	0
5689	C	T	SILENT	atC/atT	I1735	0	0	0.008284	0.003747	0	0	0	0	0	0	0	0	0
5695	G	T	SILENT	gcG/gcT	A1737	0	0.003102	0.003265	0	0	0	0	0	0	0	0	0	0
5698	G	A	SILENT	ctG/ctA	L1738	0	0.001996	0	0	0	0	0	0	0	0	0	0	0
5701	G	A	SILENT	gtG/gtA	V1739	0	0	0.008052	0	0	0	0	0	0	0	0	0	0
5704	T	C	SILENT	ggT/ggC	G1740	0	0	0	0	0.006003	0	0	0	0	0	0	0	0
5706	C	T	MISSENSE	gCa/gTa	A1741V	0	0	0.005261	0	0	0	0	0	0	0	0	0	0
5707	A	G	SILENT	gcA/gcG	A1741	0	0	0.003112	0.002198	0.002992	0	0	0	0	0	0	0	0.027746
5710	A	G	SILENT	gcA/gcG	A1742	0	0.039777	0.016278	0	0.003708	0	0	0	0	0	0	0	0
5714	C	T	SILENT	Cta/Tta	L1744	0	0	0	0	0.005086	0	0	0	0	0	0	0	0
5716	A	G	SILENT	ctA/ctG	L1744	0	0	0.002905	0	0.003551	0	0	0	0	0	0	0	0
5719	G	A	SILENT	ggG/ggA	G1745	0	0	0.003501	0	0	0	0	0	0	0	0	0	0
5722	T	C	SILENT	gcT/gcC	A1746	0	0.002246	0	0.003573	0.003622	0	0	0	0	0	0	0	0
5723	A	G	MISSENSE	Atg/Gtg	M1747V	0	0	0.005478	0	0	0	0	0	0	0	0	0	0.047307
5725	G	A	MISSENSE	atG/atA	M1747I	0	0	0.002768	0	0	0	0	0	0	0	0	0	0
5728	G	A	SILENT	gtG/gtA	V1748	0	0.006245	0.005765	0.003227	0	0	0	0	0	0	0	0	0
5734	C	T	SILENT	caC/caT	H1750	0	0.002625	0	0	0	0	0	0	0	0	0	0	0
5735	G	A	MISSENSE	Gcc/Acc	A1751T	0	0	0	0	0.004988	0	0	0	0	0	0	0	0
5742	T	A	MISSENSE	cTa/cAa	L1753Q	0	0	0	0	0	0	0	0	0	0	0	0	0.001699
5746	C	T	SILENT	acC/acT	T1754	0	0	0.003036	0	0	0	0	0	0	0	0	0	0
5749	C	T	SILENT	taC/taT	Y1755	0.001646	0.00194	0.002446	0.002933	0	0	0	0	0	0	0	0	0.043422
5750	G	A	MISSENSE	Ggg/Agg	G1756R	0	0	0	0	0	0	0	0	0	0	0.001104	0	0
5758	T	C	SILENT	gcT/gcC	A1758	0	0	0.001927	0.003	0.006724	0	0	0	0	0	0	0	0
5759	A	T	MISSENSE	Aca/Tca	T1759S	0	0	0.002494	0	0	0	0	0	0	0	0	0	0
5761	A	G	SILENT	acA/acG	T1759	0	0	0.005996	0	0	0	0	0	0	0	0	0	0
5764	T	C	SILENT	tcT/tcC	S1760	0	0.003381	0.008304	0	0	0	0	0	0	0	0	0	0
5767	T	C	SILENT	gcT/gcC	A1761	0.001892	0	0	0	0	0	0	0	0	0	0	0	0
5770	C	T	SILENT	tgC/tgT	C1762	0	0	0	0	0	0	0	0.064192	0	0	0	0	0
5773	C	T	SILENT	ctC/ctT	L1763	0.002427	0	0.004883	0	0	0	0	0	0	0	0	0	0
5776	T	C	SILENT	gtT/gtC	V1764	0	0	0.004178	0	0	0	0	0	0	0	0	0	0
5779	G	A	SILENT	gtG/gtA	V1765	0	0	0.003893	0	0	0	0	0	0	0	0	0	0
5779	G	T	SILENT	gtG/gtT	V1765	0	0	0	0	0	0	0	0	0	0	0	0	0.001742
5782	C	T	SILENT	ctC/ctT	L1766	0	0	0.003322	0	0.002405	0	0	0	0	0	0	0	0
5794	T	C	SILENT	gaT/gaC	D1770	0	0.003006	0	0.005236	0	0	0	0	0	0	0	0	0
5797	C	A	SILENT	ggC/ggA	G1771	0	0	0	0	0.009012	0	0	0	0	0	0	0	0
5798	C	A	MISSENSE	Cag/Aag	Q1772K	0	0	0	0	0	0	0	0	0	0	0	0	0.002854
5799	A	G	MISSENSE	cAg/cGg	Q1772R	0	0	0	0.00225	0	0	0	0	0	0	0	0	0
5806	T	C	SILENT	ccT/ccC	P1774	0	0	0	0	0.002588	0	0	0	0	0	0	0	0
5809	T	C	SILENT	gaT/gaC	D1775	0	0	0.003595	0	0.00388	0	0	0	0	0	0	0	0
5809	T	G	MISSENSE	gaT/gaG	D1775E	0	0	0	0	0.001973	0	0	0	0	0	0	0	0
5812	C	T	SILENT	ttC/ttT	F1776	0.001946	0	0.002473	0	0	0	0	0.031646	0	0	0	0	0
5813	T	C	MISSENSE	Tct/Cct	S1777P	0	0	0.001982	0	0	0	0	0	0	0	0	0	0
5824	C	T	SILENT	gcC/gcT	A1780	0	0	0.007027	0	0	0	0	0	0	0	0	0	0
5830	C	T	SILENT	ctC/ctT	L1782	0	0	0	0.00173	0.003594	0	0	0	0	0	0	0	0
5833	C	T	SILENT	gcC/gcT	A1783	0	0	0.002881	0.002932	0	0	0	0	0	0	0	0	0
5839	T	A	SILENT	tcT/tcA	S1785	0.001927	0	0	0	0.002532	0	0	0	0	0	0	0	0
5839	T	C	SILENT	tcT/tcC	S1785	0	0	0.002656	0	0	0	0	0	0	0	0	0	0
5840	G	A	MISSENSE	Gtg/Atg	V1786M	0	0	0.001766	0.001667	0	0	0	0	0	0	0	0	0
5841	T	C	MISSENSE	gTg/gCg	V1786A	0	0	0	0	0	0	0	0	0	0	0.001688	0	0
5845	C	A	SILENT	gcC/gcA	A1787	0	0	0	0	0	0	0	0	0	0	0	0	0.00188
5851	T	C	SILENT	ccT/ccC	P1789	0.001976	0	0.001676	0	0	0.126437	0	0	0	0	0	0	0
5854	C	T	SILENT	ggC/ggT	G1790	0	0	0.004079	0	0	0	0	0	0	0	0	0	0
5857	G	A	SILENT	tcG/tcA	S1791	0.002	0	0.003592	0	0.003015	0.004492	0	0	0	0	0	0	0
5860	C	T	SILENT	ttC/ttT	F1792	0	0	0	0	0.002022	0	0	0	0	0	0	0	0
5861	A	G	MISSENSE	Ata/Gta	I1793V	0	0	0.002594	0	0	0	0	0	0	0	0	0	0
5866	A	G	SILENT	gtA/gtG	V1794	0	0	0.008908	0.007884	0.003903	0	0	0	0	0	0	0	0
5869	C	T	SILENT	ggC/ggT	G1795	0	0	0	0	0.007537	0	0	0	0	0	0	0	0
5871	C	T	MISSENSE	gCa/gTa	A1796V	0	0.002176	0	0	0	0	0	0	0	0	0	0	0
5872	A	G	SILENT	gcA/gcG	A1796	0	0	0	0	0.005439	0	0	0	0	0	0	0	0
5878	T	C	SILENT	gcT/gcC	A1798	0	0	0.006382	0	0	0	0	0	0	0	0	0	0
5881	T	C	SILENT	gcT/gcC	A1799	0	0	0	0	0.002778	0	0	0	0	0	0	0	0.019531
5884	C	T	SILENT	atC/atT	I1800	0	0.00172	0	0.002128	0	0	0	0	0	0	0	0	0
5890	A	G	SILENT	gtA/gtG	V1802	0	0	0	0.001799	0	0	0	0	0	0	0	0	0
5892	C	T	MISSENSE	gCt/gTt	A1803V	0	0	0	0	0	0	0	0	0	0	0	0	0.019574
5893	T	C	SILENT	gcT/gcC	A1803	0	0	0.001945	0	0.003822	0.146133	0	0	0	0	0	0	0
5896	C	T	SILENT	ttC/ttT	F1804	0	0	0.002735	0	0	0	0	0	0	0	0	0	0
5899	C	T	SILENT	tgC/tgT	C1805	0	0	0.003022	0	0	0	0	0	0	0	0	0	0
5902	C	T	SILENT	acC/acT	T1806	0	0	0	0	0.010024	0	0	0	0	0	0	0	0
5908	T	C	SILENT	tcT/tcC	S1808	0	0.00351	0.002231	0.003431	0	0	0	0	0	0	0	0	0
5911	A	G	SILENT	gaA/gaG	E1809	0.001862	0	0.002419	0	0	0	0	0	0	0	0	0	0
5914	C	T	SILENT	agC/agT	S1810	0	0	0	0	0	0	0	0	0	0	0.189207	0	0
5918	G	T	MISSENSE	Gtt/Ttt	V1812F	0	0	0	0.003602	0	0	0	0	0	0	0	0	0.026265
5922	G	T	MISSENSE	tGg/tTg	W1813L	0	0	0	0	0	0	0	0	0.002146	0	0	0	0.001908
5929	C	T	SILENT	aaC/aaT	N1815	0	0	0	0	0.002348	0	0	0	0	0	0	0	0
5936	C	T	SILENT	Cta/Tta	L1818	0	0.010682	0.004857	0	0	0	0	0	0	0	0	0	0
5937	T	A	MISSENSE	cTa/cAa	L1818Q	0	0	0	0	0	0	0	0	0.001555	0	0	0	0.002483
5938	A	G	SILENT	ctA/ctG	L1818	0	0	0.002241	0	0.005477	0	0	0	0	0	0	0	0
5938	A	T	SILENT	ctA/ctT	L1818	0	0	0	0	0	0	0	0	0.001796	0	0	0	0.00216
5941	C	T	SILENT	gcC/gcT	A1819	0.002209	0	0	0	0	0	0	0	0	0	0	0	0
5947	C	T	SILENT	ctC/ctT	L1821	0.002163	0	0	0	0	0	0	0	0	0.001861	0	0	0
5953	C	T	SILENT	cgC/cgT	R1823	0	0	0	0	0.004433	0	0	0	0	0	0	0	0
5956	C	T	SILENT	ggC/ggT	G1824	0	0	0.002989	0	0.002945	0	0	0	0	0.261942	0	0	0
5959	A	G	SILENT	acA/acG	T1825	0	0	0	0	0.003214	0	0	0	0	0	0	0	0
5962	A	G	SILENT	tcA/tcG	S1826	0	0	0.003357	0	0	0	0	0	0	0	0	0	0
5965	C	T	SILENT	tgC/tgT	C1827	0	0	0.001953	0.001737	0	0	0	0	0	0	0	0	0
5966	G	A	MISSENSE	Gat/Aat	D1828N	0	0	0	0	0.00293	0	0	0	0	0	0	0	0
5971	G	A	SILENT	gaG/gaA	E1829	0	0	0.001888	0	0	0	0	0	0	0	0	0	0
5974	C	T	SILENT	taC/taT	Y1830	0	0	0	0	0.003049	0	0	0	0	0	0	0	0
5977	C	T	SILENT	ttC/ttT	F1831	0	0	0	0.001881	0	0	0	0	0	0	0	0	0
5979	T	C	MISSENSE	gTc/gCc	V1832A	0	0	0	0	0	0	0	0	0.005448	0	0	0	0
5989	C	T	SILENT	acC/acT	T1835	0	0	0.002323	0	0	0	0	0	0	0	0	0	0
5995	C	A	SILENT	ctC/ctA	L1837	0	0	0	0	0	0	0	0	0	0	0	0	0.001145
5998	A	G	SILENT	agA/agG	R1838	0	0.002091	0	0	0	0	0	0	0	0	0	0	0
6001	A	G	SILENT	caA/caG	Q1839	0	0	0	0	0	0	0	0	0	0	0	0	0.009194
6007	C	T	SILENT	atC/atT	I1841	0	0	0	0.001469	0	0.085598	0	0	0	0	0	0	0
6010	C	T	SILENT	atC/atT	I1842	0	0	0.002829	0	0	0	0	0	0	0	0	0	0
6013	G	A	SILENT	aaG/aaA	K1843	0	0	0.003327	0	0	0.148026	0	0	0	0	0	0	0
6019	G	A	SILENT	ctG/ctA	L1845	0	0	0	0	0.007047	0	0	0	0	0	0	0	0
6019	G	T	SILENT	ctG/ctT	L1845	0	0	0	0	0	0	0	0	0	0	0	0	0.002065
6021	A	G	MISSENSE	gAa/gGa	E1846G	0	0	0	0	0	0	0	0.022167	0	0	0	0	0
6022	A	G	SILENT	gaA/gaG	E1846	0	0	0.00215	0	0.003442	0	0	0	0	0	0	0	0
6025	A	G	SILENT	acA/acG	T1847	0	0	0	0	0.002145	0	0	0	0	0	0	0	0
6028	C	T	SILENT	gcC/gcT	A1848	0	0	0	0	0.004143	0	0	0	0	0	0	0	0
6032	A	G	MISSENSE	Att/Gtt	I1850V	0	0	0	0	0.003295	0	0	0	0	0	0	0	0
6036	G	T	MISSENSE	tGg/tTg	W1851L	0	0	0	0	0	0	0	0	0.00159	0	0	0	0.001769
6038	T	G	MISSENSE	Tca/Gca	S1852A	0.027498	0	0	0	0	0	0	0	0	0	0	0	0
6040	A	G	SILENT	tcA/tcG	S1852	0	0	0	0.001537	0.00181	0	0	0	0	0	0	0	0.002175
6043	T	C	SILENT	gcT/gcC	A1853	0	0.043543	0.10394	0	0	0	0	0	0	0	0	0	0
6046	C	T	SILENT	ttC/ttT	F1854	0	0.00171	0	0	0.002359	0	0	0	0	0	0	0	0
6047	A	G	MISSENSE	Agg/Ggg	R1855G	0	0	0	0	0.001972	0	0	0	0	0	0	0	0
6052	G	A	SILENT	caG/caA	Q1856	0	0.557082	0.755526	0.003168	0	0	0	0	0	0	0	0	0
6053	C	T	SILENT	Ctg/Ttg	L1857	0	0	0.00367	0	0	0	0	0	0	0	0	0	0
6055	G	T	SILENT	ctG/ctT	L1857	0	0	0	0	0	0	0	0	0.001575	0.001415	0.001499	0	0.003298
6058	T	C	SILENT	gcT/gcC	A1858	0	0	0.00217	0	0	0	0	0	0	0	0	0	0
6060	A	G	MISSENSE	gAc/gGc	D1859G	0	0	0.005598	0	0	0	0	0	0	0	0	0	0
6061	C	T	SILENT	gaC/gaT	D1859	0	0	0	0.002917	0	0	0	0	0	0	0	0	0
6063	G	T	MISSENSE	tGg/tTg	W1860L	0	0	0	0	0	0	0	0	0.001271	0	0	0	0.002412
6066	T	G	MISSENSE	aTt/aGt	I1861S	0	0	0.002493	0	0	0	0	0	0	0	0	0	0
6067	T	C	SILENT	atT/atC	I1861	0.003076	0	0	0	0	0	0	0	0	0	0	0	0
6068	A	G	MISSENSE	Acg/Gcg	T1862A	0	0	0.006165	0	0.003043	0	0	0	0	0	0	0	0
6069	C	T	MISSENSE	aCg/aTg	T1862M	0.00335	0.002083	0.002862	0	0.006546	0	0	0	0	0	0	0	0
6073	G	A	SILENT	agG/agA	R1863	0	0	0.003801	0	0	0	0	0	0	0	0	0	0
6079	T	C	SILENT	gaT/gaC	D1865	0	0	0	0	0.002384	0	0	0	0	0	0	0	0
6082	G	A	SILENT	gaG/gaA	E1866	0.003221	0.002147	0	0	0.005411	0	0	0	0	0	0	0	0
6082	G	T	MISSENSE	gaG/gaT	E1866D	0	0	0.003143	0	0	0	0	0	0	0	0	0	0
6088	C	T	SILENT	gtC/gtT	V1868	0	0	0	0	0.002778	0	0	0	0	0	0	0	0
6091	C	T	SILENT	tgC/tgT	C1869	0	0.002516	0.002318	0	0	0	0	0	0	0	0	0	0
6093	C	T	MISSENSE	aCg/aTg	T1870M	0	0	0.002958	0	0	0	0	0	0	0	0	0	0
6094	G	A	SILENT	acG/acA	T1870	0	0	0	0	0.003261	0	0	0	0	0	0	0	0
6095	A	G	MISSENSE	Agc/Ggc	S1871G	0	0	0	0	0	0	0	0	0	0	0	0	0.01985
6099	C	A	MISSENSE	cCa/cAa	P1872Q	0	0	0	0	0.002863	0	0	0	0	0	0	0	0
6100	A	G	SILENT	ccA/ccG	P1872	0	0	0	0	0.002495	0	0	0	0	0	0	0	0
6109	G	A	SILENT	gcG/gcA	A1875	0	0	0	0	0.003058	0	0	0	0	0	0	0	0
6115	T	C	SILENT	gcT/gcC	A1877	0	0	0	0	0	0	0.211312	0	0	0	0	0	0
6117	C	T	MISSENSE	gCt/gTt	A1878V	0	0	0	0	0	0	0	0	0	0	0	0	0.019635
6118	T	C	SILENT	gcT/gcC	A1878	0	0	0	0	0.003558	0	0	0	0	0	0	0	0
6121	T	C	SILENT	ttT/ttC	F1879	0	0	0.003415	0.003372	0.003406	0	0	0	0.064284	0	0	0	0
6133	T	C	SILENT	gtT/gtC	V1883	0	0	0	0	0.003478	0.148834	0	0	0	0	0	0	0
6136	C	T	SILENT	ggC/ggT	G1884	0	0	0.004221	0	0	0	0	0.002506	0	0	0	0	0
6142	A	G	MISSENSE	atA/atG	I1886M	0.031511	0	0	0	0	0	0	0	0	0	0	0	0
6146	C	T	MISSENSE	Cgg/Tgg	R1888W	0.037581	0	0	0	0	0	0	0	0	0	0	0	0
6150	C	T	MISSENSE	aCc/aTc	T1889I	0	0	0	0	0	0	0	0	0	0	0.851389	0	0
6152	T	C	SILENT	Ttg/Ctg	L1890	0	0	0.003908	0	0	0	0	0	0	0	0	0	0
6154	G	A	SILENT	ttG/ttA	L1890	0	0	0	0.002314	0	0	0	0	0	0	0	0	0
6154	G	T	MISSENSE	ttG/ttT	L1890F	0	0	0	0	0	0	0	0	0	0	0	0	0.001323
6155	G	A	MISSENSE	Gtt/Att	V1891I	0	0	0.001664	0	0	0	0	0	0	0	0	0	0
6158	G	A	MISSENSE	Gaa/Aaa	E1892K	0	0	0	0	0	0	0	0	0	0	0	0	0.019828
6160	A	G	SILENT	gaA/gaG	E1892	0	0	0.002071	0.001725	0	0	0	0	0	0	0	0	0
6161	A	G	MISSENSE	Atg/Gtg	M1893V	0	0	0.002661	0	0	0	0	0	0	0	0	0	0
6167	C	T	MISSENSE	Cgt/Tgt	R1895C	0	0	0	0	0	0	0	0	0	0	0	0	0.008604
6174	T	G	MISSENSE	gTt/gGt	V1897G	0	0	0.006261	0	0	0	0	0	0	0	0	0	0
6175	T	C	SILENT	gtT/gtC	V1897	0	0	0.003334	0	0	0	0	0	0	0	0	0	0
6178	T	C	SILENT	tgT/tgC	C1898	0	0	0	0.006454	0.016357	0	0	0	0	0	0	0	0
6181	G	A	SILENT	agG/agA	R1899	0	0	0.004203	0	0	0	0	0	0	0	0	0	0
6187	C	T	SILENT	ctC/ctT	L1901	0	0.002396	0	0	0.003191	0	0	0	0	0	0.123228	0	0
6188	T	C	MISSENSE	Ttt/Ctt	F1902L	0	0	0.002845	0	0.006071	0	0	0	0	0.265617	0	0	0
6190	T	A	MISSENSE	ttT/ttA	F1902L	0	0.001562	0.002086	0.002041	0	0	0	0	0	0	0	0	0
6190	T	C	SILENT	ttT/ttC	F1902	0	0	0.002407	0	0	0	0	0	0	0	0	0	0
6193	G	A	SILENT	aaG/aaA	K1903	0	0	0.004846	0	0	0	0	0	0	0	0	0	0
6194	A	G	MISSENSE	Att/Gtt	I1904V	0	0	0	0	0.002544	0	0	0	0	0	0	0	0
6198	C	A	MISSENSE	cCa/cAa	P1905Q	0	0	0	0	0	0	0	0	0	0	0	0	0.001297
6199	A	G	SILENT	ccA/ccG	P1905	0	0	0	0	0.003062	0	0	0.002219	0	0	0	0	0
6208	G	A	SILENT	ccG/ccA	P1908	0.002879	0.006099	0.007197	0	0	0	0	0	0	0	0	0	0
6214	T	C	SILENT	taT/taC	Y1910	0.00231	0.001963	0	0	0	0	0	0	0	0	0	0	0
6223	A	G	SILENT	cgA/cgG	R1913	0	0.053465	0.106087	0	0	0	0	0	0	0	0	0	0
6226	C	G	SILENT	ccC/ccG	P1914	0	0	0.002639	0	0	0	0	0	0	0	0	0	0
6226	C	T	SILENT	ccC/ccT	P1914	0	0.00238	0	0	0	0	0	0	0	0	0	0	0
6227	G	A	MISSENSE	Ggc/Agc	G1915S	0	0	0	0	0	0	0	0	0	0	0	0	0.015687
6234	A	G	MISSENSE	aAg/aGg	K1917R	0	0	0.004071	0.002031	0	0	0	0	0	0	0	0	0
6234	A	T	MISSENSE	aAg/aTg	K1917M	0	0	0.001997	0	0	0	0	0	0	0	0	0	0
6238	A	G	SILENT	ggA/ggG	G1918	0	0	0.005782	0	0	0	0	0	0	0	0	0	0
6240	C	T	MISSENSE	cCg/cTg	P1919L	0	0	0.003244	0	0	0	0	0	0	0	0	0	0
6241	G	A	SILENT	ccG/ccA	P1919	0	0	0.002613	0.003944	0	0	0	0	0	0	0	0	0
6241	G	T	SILENT	ccG/ccT	P1919	0.002077	0	0	0	0	0	0	0	0	0	0	0	0
6246	A	G	MISSENSE	aAg/aGg	K1921R	0	0	0	0	0	0	0	0	0	0	0	0	0.013713
6250	G	A	SILENT	ggG/ggA	G1922	0	0	0	0	0.004899	0	0	0	0	0	0	0	0
6264	A	G	MISSENSE	aAa/aGa	K1927R	0	0.002183	0	0.002541	0.00452	0	0	0	0	0	0	0	0
6265	A	G	SILENT	aaA/aaG	K1927	0	0	0	0	0.002417	0	0	0	0	0	0	0	0
6268	A	G	SILENT	tcA/tcG	S1928	0	0.001761	0	0	0.005217	0	0	0	0	0	0	0	0
6271	A	G	SILENT	acA/acG	T1929	0.017174	0.002101	0	0	0	0	0	0	0	0	0	0	0
6272	T	C	MISSENSE	Tgt/Cgt	C1930R	0	0	0	0	0	0	0	0	0	0	0	0.004468	0
6274	T	C	SILENT	tgT/tgC	C1930	0.002886	0	0	0.007627	0	0	0	0	0	0	0	0	0
6280	C	T	SILENT	tgC/tgT	C1932	0	0	0	0.004229	0.004606	0.53733	0	0	0	0	0	0	0
6284	A	G	MISSENSE	Act/Gct	T1934A	0	0	0	0	0.005371	0	0	0	0	0	0	0	0
6285	C	T	MISSENSE	aCt/aTt	T1934I	0	0	0.003068	0	0	0	0	0	0	0	0	0	0
6286	T	C	SILENT	acT/acC	T1934	0.002253	0	0	0	0	0	0	0	0	0	0	0	0
6297	G	T	MISSENSE	tGg/tTg	W1938L	0	0	0	0	0	0	0	0	0.001615	0	0.001157	0	0.001498
6300	A	G	MISSENSE	aAc/aGc	N1939S	0	0	0.004376	0	0	0	0	0	0	0	0	0	0
6301	C	T	SILENT	aaC/aaT	N1939	0	0	0	0	0.002651	0	0	0	0	0	0	0	0
6307	A	G	SILENT	tcA/tcG	S1941	0	0	0	0	0.002288	0	0	0	0	0	0	0	0
6310	A	C	MISSENSE	gaA/gaC	E1942D	0	0	0.002382	0	0	0	0	0	0	0	0	0	0
6316	A	T	MISSENSE	aaA/aaT	K1944N	0	0	0	0	0	0	0	0	0	0	0	0	0.002498
6320	A	G	MISSENSE	Atc/Gtc	I1946V	0	0	0	0	0.005941	0	0	0	0	0	0	0	0
6321	T	C	MISSENSE	aTc/aCc	I1946T	0.039041	0	0	0	0.003557	0	0	0	0	0	0	0	0
6323	T	C	MISSENSE	Tat/Cat	Y1947H	0	0	0.00275	0	0.003082	0	0	0	0	0	0	0	0
6325	T	C	SILENT	taT/taC	Y1947	0	0	0.002293	0	0	0	0	0	0	0	0	0	0
6328	C	T	SILENT	gtC/gtT	V1948	0	0.002547	0	0	0	0	0	0	0	0	0	0	0
6332	T	A	MISSENSE	Tca/Aca	S1950T	0	0.003227	0.007769	0	0	0	0	0	0	0	0	0	0
6334	A	G	SILENT	tcA/tcG	S1950	0	0	0	0	0.003419	0	0	0	0	0	0	0	0
6337	A	G	SILENT	acA/acG	T1951	0	0	0.00217	0	0	0	0	0	0	0	0	0	0
6348	G	A	MISSENSE	aGa/aAa	R1955K	0	0	0.002792	0	0	0	0	0	0	0	0	0	0
6352	C	T	SILENT	tgC/tgT	C1956	0	0	0	0	0	0	0.179237	0	0	0	0	0	0
6355	G	T	MISSENSE	tgG/tgT	W1957C	0	0	0	0	0.002808	0	0	0	0	0	0	0	0
6361	A	G	SILENT	tcA/tcG	S1959	0	0.002052	0	0	0	0	0	0	0	0	0	0	0
6364	C	T	SILENT	ggC/ggT	G1960	0.00255	0	0	0	0.00438	0	0	0	0	0	0	0	0
6373	T	C	SILENT	ccT/ccC	P1963	0	0	0	0	0.004494	0	0	0	0	0	0	0	0
6376	C	T	SILENT	gtC/gtT	V1964	0.00228	0.002423	0	0	0.003461	0	0	0	0	0	0	0	0
6379	C	T	SILENT	aaC/aaT	N1965	0	0	0.002881	0	0	0	0	0	0	0	0	0	0
6385	C	T	SILENT	tcC/tcT	S1967	0	0	0	0	0.002243	0	0	0	0	0	0	0	0
6386	T	C	MISSENSE	Ttc/Ctc	F1968L	0	0	0	0	0.00625	0	0	0	0	0	0	0	0
6389	A	T	MISSENSE	Aca/Tca	T1969S	0	0	0.002559	0	0	0	0	0	0	0	0	0	0
6390	C	T	MISSENSE	aCa/aTa	T1969I	0	0	0.002553	0	0	0	0	0	0	0	0	0	0
6392	G	A	MISSENSE	Ggc/Agc	G1970S	0	0	0	0	0	0	0	0	0	0	0	0.00781	0
6396	T	C	MISSENSE	gTa/gCa	V1971A	0	0	0.004205	0	0	0	0	0	0	0	0	0	0
6400	G	A	SILENT	ccG/ccA	P1972	0.043133	0	0	0	0.003471	0	0	0	0	0	0	0	0
6406	T	C	SILENT	ccT/ccC	P1974	0	0	0.002188	0.003154	0.041044	0	0	0	0	0	0	0	0.016809
6407	G	A	MISSENSE	Gca/Aca	A1975T	0	0	0	0	0.002758	0	0	0	0	0	0	0	0
6407	G	T	MISSENSE	Gca/Tca	A1975S	0	0	0.002466	0	0	0	0	0	0	0	0	0	0
6413	G	A	MISSENSE	Gtg/Atg	V1977M	0	0	0.002362	0	0.00251	0	0	0	0	0	0	0	0
6420	G	T	MISSENSE	tGg/tTg	W1979L	0	0	0	0	0	0	0	0	0	0	0	0	0.00177
6422	A	G	MISSENSE	Act/Gct	T1980A	0	0	0	0.002779	0	0	0	0	0	0	0	0	0
6423	C	A	MISSENSE	aCt/aAt	T1980N	0	0	0.002762	0	0	0	0	0	0	0	0	0	0
6424	T	A	SILENT	acT/acA	T1980	0	0	0	0	0	0	0	0	0.001253	0	0	0	0.001578
6424	T	C	SILENT	acT/acC	T1980	0	0	0.002193	0.001794	0	0	0	0	0	0	0	0	0
6425	A	T	MISSENSE	Agc/Tgc	S1981C	0	0	0	0	0	0	0	0	0.001835	0	0	0	0.00191
6427	C	T	SILENT	agC/agT	S1981	0.002219	0	0	0	0	0	0	0	0	0	0	0	0
6428	A	G	MISSENSE	Atg/Gtg	M1982V	0	0	0	0	0	0	0	0.043355	0	0	0	0	0
6430	G	A	MISSENSE	atG/atA	M1982I	0	0.006637	0.006322	0	0	0	0	0	0	0	0	0.00127	0
6433	G	A	SILENT	gcG/gcA	A1983	0	0	0	0.001882	0	0	0	0	0	0	0	0	0
6433	G	T	SILENT	gcG/gcT	A1983	0	0	0	0	0	0	0	0	0	0	0	0	0.018763
6436	A	G	SILENT	gtA/gtG	V1984	0	0	0	0	0.008089	0	0	0	0	0	0	0	0
6438	G	A	MISSENSE	cGg/cAg	R1985Q	0	0	0	0	0	0	0	0	0	0	0.001665	0	0.001472
6439	G	A	SILENT	cgG/cgA	R1985	0	0	0.003847	0	0	0	0	0	0	0	0	0	0
6445	T	C	SILENT	ggT/ggC	G1987	0	0	0.003421	0	0	0	0	0	0	0	0	0	0
6451	C	T	SILENT	agC/agT	S1989	0	0	0	0.002645	0.003008	0	0	0	0	0	0.003255	0	0
6455	T	C	MISSENSE	Tac/Cac	Y1991H	0	0	0	0	0	0	0	0	0	0	0	0	0.020355
6458	T	A	MISSENSE	Tgc/Agc	C1992S	0	0	0	0.002773	0	0	0	0	0	0	0	0	0
6460	C	T	SILENT	tgC/tgT	C1992	0	0	0	0	0.002766	0	0	0	0	0	0	0	0
6463	T	G	SILENT	gtT/gtG	V1993	0.024367	0	0	0	0	0	0	0	0	0	0	0	0
6466	C	T	SILENT	taC/taT	Y1994	0	0	0	0	0.002277	0	0	0	0	0	0	0	0
6467	G	A	MISSENSE	Gag/Aag	E1995K	0	0	0	0	0.001885	0	0	0	0	0	0	0	0
6471	G	A	MISSENSE	cGg/cAg	R1996Q	0	0	0.004443	0	0.004856	0	0	0	0	0.00151	0	0	0
6473	C	T	MISSENSE	Cgg/Tgg	R1997W	0	0	0.004127	0	0	0	0	0	0	0	0	0	0
6479	G	A	MISSENSE	Gaa/Aaa	E1999K	0	0.002622	0	0.003103	0	0	0	0	0	0	0	0	0
6482	G	A	MISSENSE	Gac/Aac	D2000N	0	0	0.006061	0	0	0	0	0	0	0	0	0	0
6484	C	T	SILENT	gaC/gaT	D2000	0	0	0	0	0	0	0	0	0.002967	0	0	0	0
6493	T	C	SILENT	ctT/ctC	L2003	0	0.002826	0	0.004782	0	0	0	0	0	0	0	0	0
6496	A	G	SILENT	gtA/gtG	V2004	0	0	0	0	0.005567	0	0	0	0	0	0	0	0
6499	T	G	SILENT	ggT/ggG	G2005	0	0	0	0	0.006626	0	0	0	0	0	0	0	0
6501	T	C	MISSENSE	gTa/gCa	V2006A	0	0.003716	0	0	0	0	0	0	0	0	0	0	0
6502	A	G	SILENT	gtA/gtG	V2006	0	0.016779	0.026907	0	0	0	0	0.040297	0	0	0	0	0
6506	T	C	MISSENSE	Tac/Cac	Y2008H	0	0	0.005099	0	0	0	0	0	0	0	0.143825	0	0
6511	C	A	SILENT	ccC/ccA	P2009	0.041281	0	0	0	0	0	0	0	0	0	0	0	0
6513	G	A	MISSENSE	gGc/gAc	G2010D	0	0	0.004405	0	0	0	0	0	0	0	0	0	0
6519	T	C	MISSENSE	gTa/gCa	V2012A	0	0.01243	0.011344	0.040923	0.093921	0	0	0	0	0	0	0	0
6520	A	G	SILENT	gtA/gtG	V2012	0	0	0.004896	0.002713	0	0	0	0	0	0	0	0	0
6529	A	G	SILENT	gcA/gcG	A2015	0	0.004021	0	0.00522	0.032861	0	0	0	0	0	0	0	0
6532	T	C	SILENT	ggT/ggC	G2016	0	0	0.00509	0	0	0	0	0	0	0	0	0	0
6533	G	A	MISSENSE	Gtg/Atg	V2017M	0	0	0	0.00427	0.003828	0	0	0	0	0	0	0	0
6535	G	A	SILENT	gtG/gtA	V2017	0	0	0	0	0	0	0	0	0.053635	0.103137	0	0	0
6541	C	T	SILENT	gaC/gaT	D2019	0	0	0	0	0.003464	0	0	0	0	0	0	0	0
6550	T	C	SILENT	gcT/gcC	A2022	0	0	0.005251	0	0	0	0	0	0	0	0	0	0
6553	C	T	SILENT	gcC/gcT	A2023	0	0	0	0.002385	0	0	0	0	0	0	0	0	0
6556	G	A	SILENT	gtG/gtA	V2024	0	0.004084	0	0	0	0	0	0	0	0	0	0	0
6559	T	C	SILENT	gcT/gcC	A2025	0	0	0.004329	0.002592	0	0	0	0	0	0	0	0	0
6563	G	A	MISSENSE	Gac/Aac	D2027N	0	0	0	0.002219	0.003476	0	0	0.116227	0	0	0	0	0
6566	G	A	MISSENSE	Ggc/Agc	G2028S	0	0	0	0	0.003172	0	0	0	0	0	0	0	0
6568	C	T	SILENT	ggC/ggT	G2028	0.033471	0	0	0	0.00395	0	0	0	0	0	0	0	0
6569	G	A	MISSENSE	Gtg/Atg	V2029M	0	0	0	0.003104	0	0	0	0	0	0	0	0	0
6570	T	C	MISSENSE	gTg/gCg	V2029A	0	0	0.003693	0	0	0	0	0	0	0	0	0	0
6573	A	G	MISSENSE	cAg/cGg	Q2030R	0	0	0	0	0	0	0	0	0.00215	0	0	0	0
6577	C	T	SILENT	gtC/gtT	V2031	0	0	0	0.004405	0	0	0	0	0	0	0	0	0
6580	G	C	MISSENSE	aaG/aaC	K2032N	0	0	0.00319	0	0	0	0	0	0	0	0	0	0.005695
6586	C	T	SILENT	ttC/ttT	F2034	0	0	0	0.002678	0.003189	0	0	0	0	0	0	0	0
6589	C	T	SILENT	ggC/ggT	G2035	0	0	0	0	0.003645	0	0	0	0	0	0	0	0
6590	G	A	MISSENSE	Gga/Aga	G2036R	0	0	0	0	0	0	0	0	0	0	0	0	0.001332
6595	T	C	SILENT	acT/acC	T2037	0	0	0.004448	0	0	0	0	0	0	0	0	0	0
6598	T	C	SILENT	gaT/gaC	D2038	0	0	0	0	0	0	0	0	0	0.243277	0	0	0
6603	G	A	MISSENSE	cGg/cAg	R2040Q	0	0	0.002583	0	0	0	0	0	0	0	0	0	0
6604	G	A	SILENT	cgG/cgA	R2040	0	0	0	0	0.002665	0	0	0	0	0	0	0	0
6610	T	C	SILENT	tgT/tgC	C2042	0	0	0.004348	0	0	0	0	0	0	0	0	0	0
6613	C	T	SILENT	caC/caT	H2043	0	0.002512	0	0.002265	0	0	0	0	0	0	0	0	0
6615	A	G	MISSENSE	aAg/aGg	K2044R	0	0	0.004409	0	0	0	0	0	0	0	0	0	0
6620	G	A	MISSENSE	Gcc/Acc	A2046T	0	0	0.00321	0	0	0	0	0	0	0	0	0	0
6622	C	A	SILENT	gcC/gcA	A2046	0	0	0.005422	0	0	0	0	0	0	0	0	0	0
6622	C	T	SILENT	gcC/gcT	A2046	0	0	0	0	0.011065	0	0	0	0	0	0	0	0
6627	G	A	MISSENSE	cGg/cAg	R2048Q	0.019781	0	0.003453	0	0	0	0	0	0	0	0	0	0
6630	A	G	MISSENSE	tAc/tGc	Y2049C	0	0	0.007834	0	0	0	0	0	0	0	0	0	0
6631	C	T	SILENT	taC/taT	Y2049	0	0	0.002569	0	0	0	0	0	0	0	0	0	0
[truncated: 1,000 more rows]
