# Supplementary material for: In vivo and in vitro recombinant systems of a novel variant demonstrate cross-reactive neutralization for the HCV model virus, Norway rat hepacivirus
Source: PLoS Pathog. 2025 Sep 25;21(9):e1013127. doi: 10.1371/journal.ppat.1013127 (PMC12782370; doi:10.1371/journal.ppat.1013127)
Supplement: S11 Table — Titers for each individual technical replicate, along with the averaged values, are presented together with timepoint of sample collection. (XLSX) [file ppat.1013127.s014.xlsx]

## Sheet: Fig 1 Rat transfection
Genome equivalent (GE) titers for Fig 1D
NrHV-K bleed 1
Rat	Titer [GE/mL]		Average titer [GE/mL]	Weeks post infection
r1	0	0	0	0
r2	0	0	0	0
NrHV-K bleed 2
Rat	Titer [GE/mL]		Average titer [GE/mL]	Weeks post infection
r1	284000000	249000000	266500000	1
r2	249000000	339000000	294000000	1
NrHV-K bleed 3
Rat	Titer [GE/mL]		Average titer [GE/mL]	Weeks post infection
r1	595000000	625000000	610000000	2
r2	425000000	525000000	475000000	2
NrHV-K bleed 4
Rat	Titer [GE/mL]		Average titer [GE/mL]	Weeks post infection
r1	292000000	349000000	320500000	3
r2	426000000	452000000	439000000	3
NrHV-K bleed 5
Rat	Titer [GE/mL]		Average titer [GE/mL]	Weeks post infection
r1	287000000	297000000	292000000	4
r2	129000000	122000000	125500000	4
NrHV-K bleed 6
Rat	Titer [GE/mL]		Average titer [GE/mL]	Weeks post infection
r1	257000000	267000000	262000000	7
r2	139000000	117000000	128000000	7
NrHV-K bleed 7
Rat	Titer [GE/mL]		Average titer [GE/mL]	Weeks post infection
r1	635000000	610000000	622500000	8
r2	294000000	271000000	282500000	8

## Sheet: Fig 2 Cell culture
Genome equivalent (GE) and Focus forming units (FFU) titers for Fig 2A-G
Fig 2A
1st Electroporation	NrHV-K							NrHV-Kcc1							RHVcc-1
Days post transfection	Titer [GE/mL]		Average titer [GE/mL]	FFU/mL well 1	FFU/mL well 2	FFU/mL well 3	Average FFU/mL	Titer [GE/mL]		Average titer [GE/mL]	FFU/mL well 1	FFU/mL well 2	FFU/mL well 3	Average FFU/mL	Titer [GE/mL]		Average titer [GE/mL]	FFU/mL well 1	FFU/mL well 2	FFU/mL well 3	Average FFU/mL
4h	17900000	16900000	17400000	0	0	0	0	12800000	12800000	12800000	0	0	0	0	2250000	2140000	2195000	0	0	0	0
1	144000000	129000000	136500000	0	0	0	0	51000000	53500000	52250000	0	0	0	0	241000000	257000000	249000000	39216	21888	31008	30704
5	10700000	9050000	9875000	0	0	0	0	64500000	60000000	62250000	1185.6	1368	1641.6	1398.67	102000000	98000000	100000000	34656	36480	31920	34352
7	1530000	1650000	1590000	0	0	0	0	16300000	16300000	16300000	1824	912	638.4	1124.67	53500000	55500000	54500000	14592	35568	27360	25840
9	2320000	2420000	2370000	0	0	0	0	24800000	27400000	26100000	1185.6	364.8	1003.2	851.333	97500000	79000000	88250000	66576	35568	39216	47120
12	3230000	3360000	3295000	0	0	0	0	135000000	130000000	132500000	4560	2736	2918.4	3404.67	65500000	75500000	70500000	32832	24624	15504	24320
14	905000	1150000	1027500	0	0	0	0	62000000	62500000	62250000	22800	13680	31008	22496	63000000	72000000	67500000	30096	17328	16416	21280
16	1840000	1740000	1790000	0	0	0	0	347000000	389000000	368000000	291840	218880	237120	139840	103500000	90000000	97000000	25536	24624	42864	31008
20	3710000	4040000	3875000	0	0	0	0	152000000	156000000	154000000	27360	14592	23712	21888	188500000	194500000	192000000	2188.8	2827.2	4560	3192
22	253000	278000	265500	0	0	0	0	22400000	35200000	28800000	13680	25536	13680	17632	20150000	23900000	22050000	2462.4	1459.2	2462.4	2128
Fig 2B
2nd Electroporation	NrHV-Kcc1
Days post transfection	Titer [GE/mL]		Average titer [GE/mL]	FFU/mL well 1	FFU/mL well 2	FFU/mL well 3	Average FFU/mL
8	209000000	196500000	203000000	364.8	273.6	182.4	273.6
12	150000000	141000000	146000000	273.6	547.2	182.4	334.4
14	30150000	31850000	31000000	182.4	91.2	0	91.2
21	142000000	157000000	150000000
23	230500000	230500000	231000000	25536	22800	33744	27360
26	211500000	214000000	213000000
Fig 2C
Passage 1	NrHV-Kcc1
Days post infection	Titer [GE/mL]		Average titer [GE/mL]	FFU/mL well 1	FFU/mL well 2	FFU/mL well 3	Average FFU/mL
5	2190000	2200000	2200000	0	0	0	0
10	580000000	575000000	578000000	29184	8208	11856	16416
12	198000000	352000000	275000000	8208	7296	7296	7600
14				10944	20976	32832	21584
17	204000000	202000000	203000000	155040	228000	300960	228000
19	177000000	176500000	177000000	100320	100320	91200	97280
21	176500000	201000000	189000000
25	200000000	188500000	194000000
Fig 2D
Passage 2	NrHV-Kcc1
Days post infection	Titer [GE/mL]		Average titer [GE/mL]	FFU/mL well 1	FFU/mL well 2	FFU/mL well 3	Average FFU/mL
1	37650000	33900000	35800000	7296	6384	8208	7296
4	1135000000	1120000000	1130000000	164160	209760	82080	152000
6	93500000	82500000	88000000	36480	82080	18240
8	70500000	65000000	67800000	36480	82080	18240	45600
12	439000000	347500000	393000000	127680	72960	100320	100320
14	258000000	213500000	236000000	72960	54720	36480	54720
18	373500000	310000000	342000000	1276.8	456	1641.6	1124.8
Fig 2E
3rd Electroporation	NrHV-K							NrHV-Kcc1							NrHV-Kcc2							NrHV-Kcc3							NrHV-Kcc4
Days post transfection	Titer [GE/mL]		Average titer [GE/mL]	FFU/mL well 1	FFU/mL well 2	FFU/mL well 3	Average FFU/mL	Titer [GE/mL]		Average titer [GE/mL]	FFU/mL well 1	FFU/mL well 2	FFU/mL well 3	Average FFU/mL	Titer [GE/mL]		Average titer [GE/mL]	FFU/mL well 1	FFU/mL well 2	FFU/mL well 3	Average FFU/mL	Titer [GE/mL]		Average titer [GE/mL]	FFU/mL well 1	FFU/mL well 2	FFU/mL well 3	Average FFU/mL	Titer [GE/mL]		Average titer [GE/mL]	FFU/mL well 1	FFU/mL well 2	FFU/mL well 3	Average FFU/mL
4h	52000000	51000000	51500000	0	0	0	0	80500000	75000000	77750000	0	0	0	0	35450000	30550000	33050000	0	0	0	0	20900000	27150000	24050000	0	0	0	0	80000000	87500000	83750000	0	0	0	0
1	20300000	23450000	21900000	0	0	0	0	148000000	150500000	149500000	547.2	729.6	2280	1185.67	75000000	76000000	75500000	16416	13680	32832	20976	107000000	105000000	106000000	364.8	729.6	638.4	577.667	38800000	45550000	42200000	91.2	273.6	0	224.667
3	26600000	26700000	26650000	0	0	0	0	18550000	33100000	25850000	912	638.4	820.8	790.333	59000000	66000000	62500000	4560	11856	13680	10032	50500000	42300000	46400000	547.2	1185.6	820.8	851.333	17200000	16350000	16800000	912	638.4	1368	972.667
5	8250000	9900000	9075000	0	0	0	0	24750000	20300000	22550000	547.2	820.8	729.6	699.333	29400000	25900000	27650000	11856	19152	9120	13376	17650000	13500000	15600000	729.6	273.6	456	486.667	9900000	7500000	8700000	5472	11856	9120	8816
7	5350000	5350000	5350000	0	0	0	0	17050000	17700000	17400000	1094.4	364.8	547.2	668.667	27950000	29500000	28750000	9667.2	10396.8	7478.4	9180.67	22350000	19300000	20850000	1185.6	912	638.4	912	35750000	37200000	36500000	10944	7296	11856	10032
10	13050000	12350000	12750000	0	0	0	0	60000000	68000000	64000000	21888	12768	16416	17024	81500000	85500000	83500000	74784	58368	69312	67488	85000000	95500000	90250000	20064	26448	23712	23408	284500000	280500000	283000000	510720	310080	310080	376960
12	11100000	9700000	10400000	0	0	0	0	68500000	51000000	59750000	43776	33744	24624	34048	76500000	67500000	72000000	118560	72960	100320	97280	74500000	62500000	68500000	27360	34656	21888	27968	105500000	96000000	101000000	164160	173280	337440	224960
14	15150000	13650000	14450000	0	0	0	0	148000000	132000000	140000000	65664	49248	47424	54112	75000000	64500000	69750000	191520	182400	182400	185440	127000000	123000000	125000000	49248	32832	25536	35872	156000000	158000000	157000000	182400	182400	228000	197600
Fig 2F
Passage 1	NrHV-Kcc1							NrHV-Kcc2							NrHV-Kcc3							NrHV-Kcc4
Days post infection	Titer [GE/mL]		Average titer [GE/mL]	FFU/mL well 1	FFU/mL well 2	FFU/mL well 3	Average FFU/mL	Titer [GE/mL]		Average titer [GE/mL]	FFU/mL well 1	FFU/mL well 2	FFU/mL well 3	Average FFU/mL	Titer [GE/mL]		Average titer [GE/mL]	FFU/mL well 1	FFU/mL well 2	FFU/mL well 3	Average FFU/mL	Titer [GE/mL]		Average titer [GE/mL]	FFU/mL well 1	FFU/mL well 2	FFU/mL well 3	Average FFU/mL
1	1525000	1600000	1560000	182.4	91.2	0	0	3135000	2935000	3040000	729.6	820.8	1459.2	1003.2	1785000	1855000	1820000	182.4	91.2	0	0	4285000	5200000	4740000	1276.8	1094.4	1276.8	1216
4	11150000	12450000	11800000	1003.2	547.2	547.2	699.2	1320000000	1120000000	1220000000	419520	191520	446880	352640	34550000	37100000	35800000	820.8	1368	1185.6	1124.8	870000000	885000000	878000000	538080	337440	364800	413440
7	344500000	342500000	344000000	42864	31008	33744	35872	96500000	96000000	96300000	18240	36480	45600	33440	390000000	351500000	371000000	191520	27360	82080	100320	106000000	97500000	102000000	54720	27360	36480	39520
Fig 2G
NrHV-K mouse infection bleed 1
Mouse	Titer [GE/mL]		Average titer [GE/mL]	Days post infection
NrHV-K 1	1490000	1620000	1555000	6
NrHV-K 2	3290000	3030000	3160000	6
NrHV-Kcc1 1	725000	710000	717500	6
NrHV-Kcc1 2	1480000	1775000	1627500	6
NrHV-Kcc2 1	2125000	1660000	1892500	6
NrHV-Kcc2 2	428000	472500	450250	6
NrHV-K mouse infection bleed 2
Mouse	Titer [GE/mL]		Average titer [GE/mL]	Days post infection
NrHV-K 1	54500000	48550000	51525000	13
NrHV-K 2	9400000	7850000	8625000	13
NrHV-Kcc1 1	150500000	141000000	145750000	13
NrHV-Kcc1 2	80000000	71000000	75500000	13
NrHV-Kcc2 1	2640000	2675000	2657500	13
NrHV-Kcc2 2	54500000	53500000	54000000	13
NrHV-K mouse infection bleed 3
Mouse	Titer [GE/mL]		Average titer [GE/mL]	Days post infection
NrHV-K 1	46150000	43800000	44975000	27
NrHV-K 2	23875000	24000000	23937500	27
NrHV-Kcc1 1	94500000	102000000	98250000	27
NrHV-Kcc1 2	89750000	108000000	98875000	27
NrHV-Kcc2 1	65500000	59500000	62500000	27
NrHV-Kcc2 2	64000000	67000000	65500000	27
Fig 2H
	FFU well 1	FFU well 2	FFU well 3	FFU well 4	Average FFU
SR-BI siRNA	28	4	16	25	18.25
Non-Targetting siRNA	60	71	63	77	67.75

## Sheet: Fig 3 Mouse infections
Genome equivalent (GE) titers for Fig 3B-E
Fig 3B
NrHV-K transfection bleed 1
Mouse	Titer [GE/mL]		Average titer [GE/mL]	Days post infection
USC31	0	0	0	0
USC32	0	0	0	0
NrHV-K transfection bleed 2
Mouse	Titer [GE/mL]		Average titer [GE/mL]	Days post infection
USC31	0	0	0	3
USC32	138000	119000	128500	3
NrHV-K transfection bleed 3
Mouse	Titer [GE/mL]		Average titer [GE/mL]	Days post infection
USC31	3880000	4060000	3970000	9
USC32	4060000	4580000	4320000	9
NrHV-K transfection bleed 4
Mouse	Titer [GE/mL]		Average titer [GE/mL]	Days post infection
USC31	98300000	106000000	102150000	31
USC32	260000000	313000000	286500000	31
Fig 3C
NrHV-K Passage 1 bleed 1
Mouse	Titer [GE/mL]	Average titer SN [GE/mL]	Days post infection
CB17-4	0	0	0
NrHV-K Passage 1 bleed 2
Mouse	Titer [GE/mL]	Average titer SN [GE/mL]	Days post infection
CB17-4	681000	681000	7
NrHV-K Passage 1 bleed 3
Mouse	Titer [GE/mL]	Average titer SN [GE/mL]	Days post infection
CB17-4	27020000	27020000	21
Fig 3D
NrHV-K Passage 2 bleed 1
Mouse	Titer [GE/mL]		Average titer [GE/mL]	Days post infection
USC42	0	0	0	0
USC44	0	0	0	0
NrHV-K Passage 2 bleed 2
Mouse	Titer [GE/mL]		Average titer [GE/mL]	Days post infection
USC42	6300000	6250000	6275000	26
USC44	10600000	9200000	9900000	26
NrHV-K Passage 2 bleed 3
Mouse	Titer [GE/mL]		Average titer [GE/mL]	Days post infection
USC42	6270000		6270000	59
USC44	9870000		9870000	59
Fig 3E
NrHV-K bleed 1
Mouse	Titer [GE/mL]		Average titer [GE/mL]	Days post infection
139	0	0	0	0
140	0	0	0	0
141	0	0	0	0
142	0	0	0	0
144	0	0	0	0
145	0	0	0	0
146	0	0	0	0
147	0	0	0	0
NrHV-K bleed 2
Mouse	Titer [GE/mL]		Average titer [GE/mL]	Days post infection
139	225000	193000	209000	7
140	124000	92000	108000	7
141	134000	165000	149000	7
142	204000	173000	188000	7
144	233000	268000	250000	7
145	91500	117000	104000	7
146	72000	73000	72500	7
147	775000	730000	753000	7
NrHV-K bleed 3
Mouse	Titer [GE/mL]		Average titer [GE/mL]	Days post infection
139	0	0	0	14
140	0	0	0	14
141	0	0	0	14
142	0	0	0	14
144	0	0	0	14
145	0	0	0	14
NrHV-K bleed 4
Mouse	Titer [GE/mL]		Average titer [GE/mL]	Days post infection
139	0	0	0	21
140	0	0	0	21
141	0	0	0	21
142	0	0	0	21
144	0	0	0	21
145	0	0	0	21
146	0	0	0	21
147	0	0	0	21
NrHV-K bleed 5
Mouse	Titer [GE/mL]		Average titer [GE/mL]	Days post infection
139	0	0	0	28
140	0	0	0	28
141	0	0	0	28
142	0	0	0	28
144	0	0	0	28
145	0	0	0	28
146	0	0	0	28
147	0	0	0	28

## Sheet: Fig 4 Cohort 1 rats
Genome equivalent (GE) titers for Fig 4A
NrHV-K bleed 1
Rat	Titer [GE/mL]		Average titer SN [GE/mL]	Weeks post infection
r17	0	0	0	0
r18	0	0	0	0
r19	0	0	0	0
r20	0	0	0	0
r21	0	0	0	0
r22	0	0	0	0
r23	0	0	0	0
r24	0	0	0	0
NrHV-K bleed 2
Rat	Titer [GE/mL]		Average titer SN [GE/mL]	Weeks post infection
r17	1160000	1100000	1130000	1
r18	116000	197000	157000	1
r19	545000	675000	610000	1
r20	9100000	10200000	9650000	1
r21	1100000000	1100000000	1100000000	1
r22	1340000000	1180000000	1260000000	1
r23	1250000000	1210000000	1230000000	1
r24	790000000	885000000	838000000	1
NrHV-K bleed 3
Rat	Titer [GE/mL]		Average titer SN [GE/mL]	Weeks post infection
r17	34000	30300	32100	2
r18	144000000	175000000	160000000	2
r19	33900000	34300000	34100000	2
r20	57000000	52500000	54800000	2
r21	595000000	505000000	550000000	2
r22	620000000	590000000	605000000	2
r23	149000000	186000000	167000000	2
r24	228000000	216000000	222000000	2
NrHV-K bleed 4
Rat	Titer [GE/mL]		Average titer SN [GE/mL]	Weeks post infection
r17	210000000	195000000	202000000	3
r18	2750	0	1370	3
r19	200000000	199000000	199000000	3
r20	219000000	228000000	223000000	3
r21	530000000	467000000	498000000	3
r22	450000000	520000000	485000000	3
r23	620000000	500000000	560000000	3
r24	422000000	400000000	411000000	3
NrHV-K bleed 5
Rat	Titer [GE/mL]		Average titer SN [GE/mL]	Weeks post infection
r17	304000000	301000000	302000000	4
r18	0	0	0	4
r19	89500000	78000000	83800000	4
r20	154000000	134000000	144000000	4
r21	367000000	331000000	349000000	4
r22	335000000	273000000	304000000	4
r23	271000000	330000000	301000000	4
r24	625000000	555000000	590000000	4
NrHV-K bleed 6, 5 week p.i
Rat	Titer [GE/mL]		Average titer SN [GE/mL]	Weeks post infection
r17	99000000	134000000	116000000	5
r18	0	0	0	5
r19	118000000	139000000	129000000	5
r20	92500000	108000000	100000000	5
r21	175000000	173000000	174000000	5
r22	370000000	327000000	348000000	5
r23	640000000	645000000	643000000	5
r24	293000000	280000000	286000000	5
NrHV-K bleed 7, 6 week p.i
Rat	Titer [GE/mL]		Average titer SN [GE/mL]	Weeks post infection
r17	98500000	89000000	93800000	6
r18	0	0	0	6
r19	57500000	52500000	55000000	6
r20	74500000	66000000	70300000	6
r21	118000000	133000000	125000000	6
r22	357000000	315000000	336000000	6
r23	595000000	510000000	553000000	6
r24	242000000	220000000	231000000	6
NrHV-K bleed 8
Rat	Titer [GE/mL]		Average titer SN [GE/mL]	Weeks post infection
r17	44900000	43200000	44000000	7
r18	0	0	0	7
r19	68000000	72000000	70000000	7
r20	62000000	77500000	69800000	7
r21	126000000	123000000	124000000	7
r22	466000000	410000000	438000000	7
r23	403000000	397000000	400000000	7
r24	215000000	217000000	216000000	7
NrHV-K bleed 9
Rat	Titer [GE/mL]		Average titer SN [GE/mL]	Weeks post infection
r17	63000000	59000000	61000000	9
r18	0	0	0	9
r19	21600000	18400000	20000000	9
r20	108000000	125000000	116000000	9
r21	168000000	169000000	168000000	9
r22	409000000	403000000	406000000	9
r23	496000000	471000000	483000000	9
r24	298000000	245000000	271000000	9
NrHV-K bleed 10
Rat	Titer [GE/mL]		Average titer SN [GE/mL]	Weeks post infection
r17	32300000	32400000	32400000	11
r18	0	0	0	11
r19	4100000	4380000	4240000	11
r20	12600000	12300000	12400000	11
r21	73000000	71500000	72300000	11
r22	151000000	140000000	145000000	11
r23	192000000	188000000	190000000	11
r24	77000000	69500000	73300000	11
NrHV-K bleed 11
Rat	Titer [GE/mL]		Average titer SN [GE/mL]	Weeks post infection
r17	54000000	59500000	56800000	14
r18	0	0	0	14
r19	2950000	2450000	2700000	14
r20	16400000	16500000	16400000	14
r21	112000000	100000000	106000000	14
r22	322000000	314000000	318000000	14
r23	184000000	156000000	170000000	14
r24	73500000	78000000	75800000	14
NrHV-K bleed 12
Rat	Titer [GE/mL]		Average titer SN [GE/mL]	Weeks post infection
r17	71500000	65500000	68500000	17
r18	0	0	0	17
r19	10700000	11100000	10900000	17
r20	14300000	14700000	14500000	17
r21	313000000	302000000	307000000	17
r22	405000000	390000000	398000000	17
r23	237000000	210000000	223000000	17
r24	326000000	314000000	320000000	17
NrHV-K bleed 13
Rat	Titer [GE/mL]		Average titer SN [GE/mL]	Weeks post infection
r17	14100000	13700000	13900000	20
r18	0	0	0	20
r19	2030000	1780000	1910000	20
r20	15500000	15200000	15300000	20
r21	245000000	238000000	241000000	20
r22	274000000	285000000	279000000	20
r23	314000000	292000000	303000000	20
r24	261000000	283000000	272000000	20
NrHV-K bleed 14
Rat	Titer [GE/mL]		Average titer SN [GE/mL]	Weeks post infection
r17	14000000	13600000	13800000	23
r18	0	0	0	23
r19	1480000	1270000	1370000	23
r20	6000000	5750000	5880000	23
r21	113000000	125000000	119000000	23
r22	169000000	173000000	171000000	23
r23	68000000	59500000	63800000	23
r24	201000000	191000000	196000000	23
NrHV-K final bleed
Rat	Titer [GE/mL]		Average titer SN [GE/mL]	Weeks post infection
r17	75500000	62000000	68800000	81
r18	0	0	0	81
r19	11000000	9000000	10000000	81
r20	1400000	1650000	1520000	76
r21	2990000	3040000	3010000	81
r22	24200000	23700000	23900000	81
r24	8850000	10200000	9500000	74

## Sheet: Fig 6 Cohort 2 rats
Genome equivalent (GE) titers for Fig 6A
NrHV-K bleed 1
Rat	Titer [GE/mL]		Average titer [GE/mL]	Weeks post infection
r45	0	0	0	0
r46	0	0	0	0
r47	0	0	0	0
r48	0	0	0	0
r49	0	0	0	0
r50	0	0	0	0
r51	0	0	0	0
r52	0	0	0	0
r54	0	0	0	0
r55	0	0	0	0
r56	0	0	0	0
r57	0	0	0	0
r58	0	0	0	0
r59	0	0	0	0
r60	0	0	0	0
NrHV-K bleed 2
Rat	Titer [GE/mL]		Average titer [GE/mL]	Weeks post infection
r45	12500000	12500000	12500000	1
r46	55500000	64500000	60000000	1
r47	137000000	136000000	136500000	1
r48	16000000	19000000	17500000	1
r49	24600000	21600000	23100000	1
r50	71000000	106000000	88500000	1
r51	123000000	135000000	129000000	1
r52	1470000	1540000	1505000	1
r54	1550000	1490000	1520000	1
r55	3690000	4130000	3910000	1
r56	645000	640000	642500	1
r57	625000	700000	662500	1
r58	22000000	34400000	28200000	1
r59	1670000	1870000	1770000	1
r60	2680000	895000	1787500	1
NrHV-K bleed 3
Rat	Titer [GE/mL]		Average titer [GE/mL]	Weeks post infection
r45	260000000	214000000	237000000	2
r46	342000000	178000	171089000	2
r47	424000000	350000000	387000000	2
r48	132000000	126000000	129000000	2
r49	136000000	115000000	125500000	2
r50	128000000	313000000	220500000	2
r51	37200000	36300000	36750000	2
r52	29700000	28000000	28850000	2
r54	120000	108000000	54060000	2
r55	0	0	0	2
r56	23300000	22400000	22850000	2
r57	120000000	103000000	111500000	2
r58	660000000	780000000	720000000	2
r59	44900000	55000000	49950000	2
r60	77500000	76500000	77000000	2
NrHV-K bleed 4
Rat	Titer [GE/mL]		Average titer [GE/mL]	Weeks post infection
r45	263000000	301000000	282000000	3
r46	152000000	133000000	142500000	3
r47	108000000	118000000	113000000	3
r48	445000000	70000	222535000	3
r49	352000000	39100	176019550	3
r50	265000000	56000000	160500000	3
r51	7750000	12100000	9925000	3
r52	65000000	82000000	73500000	3
r54	35400000	31700000	33550000	3
r55	0	0	0	3
r56	48800000	50000	24425000	3
r57	218000000	48200	109024100	3
r58	233000000	58500000	145750000	3
r59	122000000	96000000	109000000	3
r60	126000000	120000000	123000000	3
NrHV-K bleed 5
Rat	Titer [GE/mL]		Average titer [GE/mL]	Weeks post infection
r45	30500000	26600000	28550000	17
r46	9150000	9550000	9350000	17
r47	254000000	271000000	262500000	17
r48	179000000	183000000	181000000	17
r49	54000000	52500000	53250000	17
r50	256000000	267000000	261500000	17
r51	50000	50000	50000	17
r52	107000000	108000000	107500000	17
r54	135000000	141000000	138000000	17
r55	0	0	0	17
r56	104000000	107000000	105500000	17
r57	284000000	338000000	311000000	17
r58	346000000	430000000	388000000	17
r59	17300000	16000000	16650000	17
r60	725000000	845000000	785000000	17
NrHV-K final bleed
Rat	Titer [GE/mL]		Average titer [GE/mL]	Weeks post infection
r45	358000000	288000000	323000000	52
r46	35200000	36100000	35650000	52
r47	120000000	119000000	119500000	52
r48	69000000	61500000	65250000	52
r49	25500000	27300000	26400000	52
r50	27700000	25500000	26600000	52
r51	50000	50000	50000	52
r52	30600000	29500000	30050000	52
r54	151000000	117000000	134000000	52
r55	0	0	0	52
r56	31000000	30200000	30600000	52
r57	140000000	146000000	143000000	52
r58	19400000	67000000	43200000	52
r59	71500000	61500000	66500000	52
r60	262000000	114000000	188000000	52
