# Supplementary material for: In vivo and in vitro recombinant systems of a novel variant demonstrate cross-reactive neutralization for the HCV model virus, Norway rat hepacivirus
Source: PLoS Pathog. 2025 Sep 25;21(9):e1013127. doi: 10.1371/journal.ppat.1013127 (PMC12782370; doi:10.1371/journal.ppat.1013127)
Supplement: S12 Table — (XLSX) [file ppat.1013127.s015.xlsx]

## Sheet: ID50 data
Inhibitory Dilution 50% against NrHV-Kcc2
	20*/23 wpi	79/80* wpi
r17	13881	4230
r18	0	0
r19	20570	15587
r20	23801	25463
r21	12650	13205
r22	5463	10540
r23	13251
r24	16739	14562
r12	2154	29369
r16	24725	21986
		*r12 and r16
Inhibitory Dilution 50% against RHV-cc1
	20*/23 wpi	79/80* wpi
r17	1105	1290
r18	0	0
r19	859	2286
r20	144	1071
r21	0	704
r22	0	1566
r23	237
r24	150	473
r12	4301	62304
r16	3132	12132
		*r12 and r16
% neutralization against NrHV-Kcc2 at a 1:100 serum dilution
	FFU well 1	FFU well 2	FFU well 3	Average FFU	% Neutralization
r51 3 wpi	57	57	53	55.6667	-0.346774
r55 3 wpi	50	36	34	40	0.0322581
Positive control	62	35	27	41.3333
